# Supplementary material for: Crystal structure of ethyl 4-[(E)-(4-hy­droxy-3-meth­oxy­benzyl­idene)amino]­benzoate: a p-hy­droxy Schiff base
Source: Acta Crystallogr E Crystallogr Commun. 2016 Jun 14;72(Pt 7):951–4. doi: 10.1107/S2056989016008999 (PMC4992913; doi:10.1107/S2056989016008999)
Supplement: Supplementary file 1 [file e-72-00951-sup1.cif]

##############################################################################
#                                                                            #
# This CIF contains the data in a paper accepted for publication in          #
# Acta Crystallographica Section E. It conforms to the requirements of       #
# Notes for Authors for Acta Crystallographica Section E, and has been       #
# peer reviewed under the auspices of the IUCr Commission on Journals.       #
#                                                                            #
# Full details of the Crystallographic Information File format               #
# are given in the paper "The Crystallographic Information File (CIF):       #
# a New Standard Archive File for Crystallography" by S. R. Hall, F. H.      #
# Allen and I. D. Brown [Acta Cryst. (1991), A47, 655-685].                  #
#                                                                            #
# The current version of the core CIF dictionary is obtainable from          #
# ftp://ftp.iucr.org/pub/cif_core.dic.                                       #
#                                                                            #
# Software is freely available for graphical display of the structure(s)     #
# in this CIF. For information consult the CIF software page                 #
# http://www.iucr.org/resources/cif/software.                                #
#                                                                            #
# This file may be used for bona fide research purposes within the           #
# scientific community so long as proper attribution is given to the journal # 
# article from which it was obtained.                                        #
#                                                                            #
##############################################################################
data_I
_database_code_depnum_ccdc_archive 'CCDC 1483394'
_audit_creation_method     SHELXL-2013
_chemical_name_systematic
;
Ethyl 4-[(<i>E</i>)-(4-hydroxy-3-methoxybenzylidene)amino]benzoate
;
_chemical_name_common     ?
_chemical_formula_moiety     'C17 H17 N O4'
_chemical_formula_sum     'C17 H17 N O4'
_chemical_formula_iupac     'C17 H17 N O4'
_chemical_formula_weight     299.31
_chemical_melting_point     ?
_shelx_space_group_comment
;
The symmetry employed for this shelxl refinement is uniquely defined
by the following loop, which should always be used as a source of
symmetry information in preference to the above space-group names.
They are only intended as comments.
;
_space_group_crystal_system     monoclinic
_space_group_name_H-M_alt     'P 21/c'
_space_group_name_Hall     '-P 2ybc'
loop_
    _space_group_symop_operation_xyz
    'x, y, z'
    '-x, y+1/2, -z+1/2'
    '-x, -y, -z'
    'x, -y-1/2, z-1/2'
_cell_length_a     12.4229(5)
_cell_length_b     9.6392(5)
_cell_length_c     13.2384(6)
_cell_angle_alpha     90
_cell_angle_beta     102.457(3)
_cell_angle_gamma     90
_cell_volume     1547.94(12)
_cell_formula_units_Z     4
_cell_measurement_reflns_used     3549
_cell_measurement_theta_min     11.45
_cell_measurement_theta_max     68.23
_cell_measurement_temperature     296(2)
_exptl_crystal_description     block
_exptl_crystal_colour     colorless
_exptl_crystal_size_max     0.260
_exptl_crystal_size_mid     0.110
_exptl_crystal_size_min     0.040
_exptl_crystal_density_diffrn     1.284
_exptl_crystal_density_meas     ?
_exptl_crystal_density_method     ?
_exptl_crystal_F_000     632
_exptl_absorpt_coefficient_mu     0.757
_exptl_absorpt_correction_type     multi-scan
_exptl_absorpt_process_details
;
(SADABS; Bruker, 2013)
;
_shelx_estimated_absorpt_T_min     0.828
_shelx_estimated_absorpt_T_max     0.970
_exptl_absorpt_correction_T_min     0.5989
_exptl_absorpt_correction_T_max     0.7534
_exptl_special_details     ?
_diffrn_ambient_temperature     296(2)
_diffrn_radiation_type     CuK\a
_diffrn_radiation_wavelength     1.54178
_diffrn_measurement_device_type     'Bruker SMART APEXII CCD'
_diffrn_measurement_method     'omega scans'
_diffrn_detector_area_resol_mean     ?
_diffrn_reflns_number     18263
_diffrn_reflns_av_R_equivalents     0.0367
_diffrn_reflns_theta_min     3.644
_diffrn_reflns_theta_max     71.123
_diffrn_reflns_theta_full     66.595
_diffrn_measured_fraction_theta_max     0.966
_diffrn_measured_fraction_theta_full     0.995
_diffrn_reflns_limit_h_min     -15
_diffrn_reflns_limit_h_max     15
_diffrn_reflns_limit_k_min     -11
_diffrn_reflns_limit_k_max     11
_diffrn_reflns_limit_l_min     -15
_diffrn_reflns_limit_l_max     16
_refine_special_details     ?
_reflns_number_total     2895
_reflns_number_gt     2277
_reflns_threshold_expression     'I > 2\s(I)'
_refine_ls_structure_factor_coef     Fsqd
_refine_ls_matrix_type     full
_refine_ls_R_factor_all     0.0515
_refine_ls_R_factor_gt     0.0402
_refine_ls_wR_factor_gt     0.1113
_refine_ls_wR_factor_ref     0.1208
_refine_ls_goodness_of_fit_ref     1.050
_refine_ls_restrained_S_all     1.050
_refine_ls_number_reflns     2895
_refine_ls_number_parameters     210
_refine_ls_number_restraints     0
_refine_ls_hydrogen_treatment     mixed
_refine_ls_weighting_scheme     calc
_refine_ls_weighting_details
              'w=1/[\s^2^(Fo^2^)+(0.0681P)^2^+0.1332P] where P=(Fo^2^+2Fc^2^)/3'
_atom_sites_solution_hydrogens     mixed
_atom_sites_solution_primary     ?
_atom_sites_solution_secondary     ?
_refine_ls_shift/su_max     0.001
_refine_ls_shift/su_mean     0.000
_refine_diff_density_max     0.234
_refine_diff_density_min     -0.135
_refine_ls_extinction_method
;
SHELXL2013 (Sheldrick, 2015)
;
_refine_ls_extinction_coef     0.0018(4)
_refine_ls_extinction_expression
                                  'Fc^*^=kFc[1+0.001xFc^2^\l^3^/sin(2\q)]^-1/4^'
loop_
    _atom_type_symbol
    _atom_type_description
    _atom_type_scat_dispersion_real
    _atom_type_scat_dispersion_imag
    _atom_type_scat_source
    'C' 'C' 0.0181 0.0091
                         'International Tables Vol C Tables 4.2.6.8 and 6.1.1.4'
    'H' 'H' 0.0000 0.0000
                         'International Tables Vol C Tables 4.2.6.8 and 6.1.1.4'
    'N' 'N' 0.0311 0.0180
                         'International Tables Vol C Tables 4.2.6.8 and 6.1.1.4'
    'O' 'O' 0.0492 0.0322
                         'International Tables Vol C Tables 4.2.6.8 and 6.1.1.4'
_computing_data_collection
;
APEX2 (Bruker, 2013)
;
_computing_cell_refinement
;
APEX2 (Bruker, 2013) and SAINT (Bruker, 2013)
;
_computing_data_reduction
;
SAINT (Bruker, 2013) and XPREP (Sheldrick,2008)
;
_computing_structure_solution
;
SHELXS97 (Sheldrick, 2008)
;
_computing_structure_refinement
;
SHELXL2013 (Sheldrick, 2015)
;
_computing_molecular_graphics
;
Mercury (Macrae <i>et al.</i>,  2008)
;
_computing_publication_material
;
SHELXL2013 (Sheldrick, 2015) and PLATON (Spek, 2009)
;
loop_
    _atom_site_type_symbol
    _atom_site_label
    _atom_site_fract_x
    _atom_site_fract_y
    _atom_site_fract_z
    _atom_site_U_iso_or_equiv
    _atom_site_adp_type
    _atom_site_calc_flag
    _atom_site_occupancy
    _atom_site_disorder_assembly
    _atom_site_disorder_group
    O O1 0.40310(9) 0.79734(13) 0.24104(8) 0.0566(3) Uani d 1 . .
    C C1 1.3086(2) -0.0296(3) 0.5552(2) 0.1030(8) Uani d 1 . .
    H H1A 1.2688 -0.0661 0.4904 0.155 Uiso calc 1 . .
    H H1B 1.3627 -0.0959 0.5878 0.155 Uiso calc 1 . .
    H H1C 1.3447 0.0551 0.5433 0.155 Uiso calc 1 . .
    C C2 1.23138(15) -0.00168(18) 0.62283(15) 0.0675(5) Uani d 1 . .
    H H2A 1.1963 -0.0870 0.6375 0.081 Uiso calc 1 . .
    H H2B 1.2702 0.0384 0.6877 0.081 Uiso calc 1 . .
    O O3 1.14975(10) 0.09453(12) 0.56841(10) 0.0647(3) Uani d 1 . .
    C C4 1.07204(13) 0.13648(19) 0.61646(13) 0.0577(4) Uani d 1 . .
    C C5 0.99507(12) 0.23783(16) 0.55419(12) 0.0512(4) Uani d 1 . .
    C C6 0.92059(14) 0.3074(2) 0.60045(14) 0.0636(5) Uani d 1 . .
    H H6 0.9217 0.2925 0.6701 0.076 Uiso calc 1 . .
    C C7 0.84532(14) 0.3980(2) 0.54458(14) 0.0609(4) Uani d 1 . .
    H H7 0.7960 0.4438 0.5767 0.073 Uiso calc 1 . .
    C C8 0.84222(11) 0.42174(15) 0.44046(12) 0.0461(3) Uani d 1 . .
    N N1 0.75716(9) 0.50849(13) 0.38633(9) 0.0464(3) Uani d 1 . .
    C C10 0.77038(12) 0.57994(15) 0.30896(12) 0.0472(3) Uani d 1 . .
    C C11 0.68431(12) 0.66679(15) 0.24840(11) 0.0442(3) Uani d 1 . .
    C C12 0.58421(12) 0.68797(15) 0.27877(11) 0.0449(3) Uani d 1 . .
    H H12 0.5723 0.6466 0.3389 0.054 Uiso calc 1 . .
    C C13 0.50380(11) 0.76950(14) 0.22013(11) 0.0416(3) Uani d 1 . .
    C C14 0.52011(11) 0.83080(14) 0.12814(10) 0.0419(3) Uani d 1 . .
    O O15 0.44049(9) 0.90702(12) 0.06788(8) 0.0514(3) Uani d 1 . .
    C C16 0.38242(16) 0.7484(3) 0.33611(15) 0.0777(6) Uani d 1 . .
    H H16A 0.3899 0.6493 0.3391 0.117 Uiso calc 1 . .
    H H16B 0.3089 0.7735 0.3410 0.117 Uiso calc 1 . .
    H H16C 0.4344 0.7893 0.3925 0.117 Uiso calc 1 . .
    O O17 1.06660(13) 0.09730(18) 0.70144(12) 0.0924(5) Uani d 1 . .
    C C18 0.99445(13) 0.26473(18) 0.45153(13) 0.0565(4) Uani d 1 . .
    H H18 1.0455 0.2211 0.4202 0.068 Uiso calc 1 . .
    C C19 0.91880(13) 0.35567(18) 0.39485(12) 0.0545(4) Uani d 1 . .
    H H19 0.9193 0.3726 0.3258 0.065 Uiso calc 1 . .
    C C20 0.70063(12) 0.73037(17) 0.15876(12) 0.0504(4) Uani d 1 . .
    H H20 0.7673 0.7185 0.1387 0.060 Uiso calc 1 . .
    C C21 0.61918(12) 0.81096(16) 0.09903(11) 0.0492(4) Uani d 1 . .
    H H21 0.6312 0.8521 0.0389 0.059 Uiso calc 1 . .
    H H15 0.3862(18) 0.925(2) 0.0989(16) 0.077(6) Uiso d 1 . .
    H H10 0.8383(16) 0.5785(18) 0.2855(14) 0.060(5) Uiso d 1 . .
loop_
    _atom_site_aniso_label
    _atom_site_aniso_U_11
    _atom_site_aniso_U_22
    _atom_site_aniso_U_33
    _atom_site_aniso_U_12
    _atom_site_aniso_U_13
    _atom_site_aniso_U_23
    O1 0.0488(6) 0.0743(7) 0.0522(6) 0.0172(5) 0.0227(5) 0.0181(5)
    C1 0.1014(17) 0.1064(18) 0.1052(18) 0.0560(15) 0.0308(14) 0.0244(15)
    C2 0.0615(10) 0.0546(9) 0.0794(12) 0.0128(8) -0.0002(9) 0.0111(8)
    O3 0.0589(7) 0.0652(7) 0.0676(7) 0.0188(6) 0.0084(6) 0.0122(6)
    C4 0.0489(8) 0.0607(10) 0.0612(10) 0.0016(7) 0.0069(7) 0.0083(7)
    C5 0.0413(7) 0.0544(8) 0.0556(9) -0.0004(6) 0.0057(7) 0.0063(7)
    C6 0.0572(9) 0.0845(12) 0.0516(9) 0.0134(9) 0.0171(8) 0.0164(8)
    C7 0.0524(9) 0.0764(11) 0.0585(9) 0.0149(8) 0.0217(8) 0.0141(8)
    C8 0.0360(7) 0.0497(8) 0.0512(8) -0.0022(6) 0.0067(6) 0.0026(6)
    N1 0.0388(6) 0.0501(7) 0.0490(7) 0.0018(5) 0.0061(5) 0.0021(5)
    C10 0.0381(7) 0.0510(8) 0.0520(8) -0.0007(6) 0.0086(6) 0.0004(6)
    C11 0.0416(7) 0.0456(7) 0.0451(7) -0.0002(6) 0.0085(6) 0.0000(6)
    C12 0.0472(8) 0.0480(8) 0.0405(7) 0.0020(6) 0.0114(6) 0.0049(6)
    C13 0.0409(7) 0.0450(7) 0.0405(7) 0.0005(6) 0.0125(6) -0.0003(6)
    C14 0.0439(7) 0.0435(7) 0.0376(7) -0.0011(6) 0.0071(6) 0.0002(5)
    O15 0.0483(6) 0.0630(7) 0.0439(6) 0.0092(5) 0.0122(5) 0.0125(5)
    C16 0.0667(11) 0.1140(17) 0.0626(11) 0.0195(11) 0.0365(9) 0.0240(11)
    O17 0.0848(10) 0.1206(13) 0.0759(9) 0.0343(9) 0.0268(8) 0.0444(9)
    C18 0.0503(8) 0.0636(10) 0.0564(9) 0.0106(7) 0.0131(7) 0.0017(7)
    C19 0.0544(9) 0.0625(9) 0.0462(8) 0.0100(7) 0.0102(7) 0.0034(7)
    C20 0.0415(7) 0.0605(9) 0.0523(8) 0.0005(7) 0.0170(6) 0.0022(7)
    C21 0.0487(8) 0.0596(9) 0.0420(7) -0.0011(7) 0.0152(6) 0.0068(6)
_geom_special_details
;
 All esds (except the esd in the dihedral angle between two l.s. planes)
 are estimated using the full covariance matrix.  The cell esds are taken
 into account individually in the estimation of esds in distances, angles
 and torsion angles; correlations between esds in cell parameters are only
 used when they are defined by crystal symmetry.  An approximate (isotropic)
 treatment of cell esds is used for estimating esds involving l.s. planes.
;
loop_
    _geom_bond_atom_site_label_1
    _geom_bond_atom_site_label_2
    _geom_bond_site_symmetry_2
    _geom_bond_distance
    _geom_bond_publ_flag
    O1 C13 . 1.3650(17) ?
    O1 C16 . 1.418(2) ?
    C1 C2 . 1.471(3) ?
    C1 H1A . 0.9600 ?
    C1 H1B . 0.9600 ?
    C1 H1C . 0.9600 ?
    C2 O3 . 1.446(2) ?
    C2 H2A . 0.9700 ?
    C2 H2B . 0.9700 ?
    O3 C4 . 1.329(2) ?
    C4 O17 . 1.202(2) ?
    C4 C5 . 1.486(2) ?
    C5 C18 . 1.382(2) ?
    C5 C6 . 1.388(2) ?
    C6 C7 . 1.373(2) ?
    C6 H6 . 0.9300 ?
    C7 C8 . 1.390(2) ?
    C7 H7 . 0.9300 ?
    C8 C19 . 1.387(2) ?
    C8 N1 . 1.4152(18) ?
    N1 C10 . 1.2739(19) ?
    C10 C11 . 1.455(2) ?
    C10 H10 . 0.960(19) ?
    C11 C20 . 1.389(2) ?
    C11 C12 . 1.402(2) ?
    C12 C13 . 1.372(2) ?
    C12 H12 . 0.9300 ?
    C13 C14 . 1.4070(19) ?
    C14 O15 . 1.3469(17) ?
    C14 C21 . 1.380(2) ?
    O15 H15 . 0.88(2) ?
    C16 H16A . 0.9600 ?
    C16 H16B . 0.9600 ?
    C16 H16C . 0.9600 ?
    C18 C19 . 1.382(2) ?
    C18 H18 . 0.9300 ?
    C19 H19 . 0.9300 ?
    C20 C21 . 1.381(2) ?
    C20 H20 . 0.9300 ?
    C21 H21 . 0.9300 ?
loop_
    _geom_angle_atom_site_label_1
    _geom_angle_atom_site_label_2
    _geom_angle_atom_site_label_3
    _geom_angle_site_symmetry_1
    _geom_angle_site_symmetry_3
    _geom_angle
    _geom_angle_publ_flag
    C13 O1 C16 . . 117.64(12) ?
    C2 C1 H1A . . 109.5 ?
    C2 C1 H1B . . 109.5 ?
    H1A C1 H1B . . 109.5 ?
    C2 C1 H1C . . 109.5 ?
    H1A C1 H1C . . 109.5 ?
    H1B C1 H1C . . 109.5 ?
    O3 C2 C1 . . 107.05(16) ?
    O3 C2 H2A . . 110.3 ?
    C1 C2 H2A . . 110.3 ?
    O3 C2 H2B . . 110.3 ?
    C1 C2 H2B . . 110.3 ?
    H2A C2 H2B . . 108.6 ?
    C4 O3 C2 . . 117.42(14) ?
    O17 C4 O3 . . 123.07(16) ?
    O17 C4 C5 . . 124.49(16) ?
    O3 C4 C5 . . 112.43(14) ?
    C18 C5 C6 . . 118.72(15) ?
    C18 C5 C4 . . 122.37(15) ?
    C6 C5 C4 . . 118.91(15) ?
    C7 C6 C5 . . 120.74(15) ?
    C7 C6 H6 . . 119.6 ?
    C5 C6 H6 . . 119.6 ?
    C6 C7 C8 . . 120.60(15) ?
    C6 C7 H7 . . 119.7 ?
    C8 C7 H7 . . 119.7 ?
    C19 C8 C7 . . 118.78(14) ?
    C19 C8 N1 . . 123.94(14) ?
    C7 C8 N1 . . 117.23(13) ?
    C10 N1 C8 . . 120.99(12) ?
    N1 C10 C11 . . 123.17(13) ?
    N1 C10 H10 . . 121.8(11) ?
    C11 C10 H10 . . 115.0(11) ?
    C20 C11 C12 . . 118.87(13) ?
    C20 C11 C10 . . 119.95(13) ?
    C12 C11 C10 . . 121.18(13) ?
    C13 C12 C11 . . 120.24(13) ?
    C13 C12 H12 . . 119.9 ?
    C11 C12 H12 . . 119.9 ?
    O1 C13 C12 . . 125.80(13) ?
    O1 C13 C14 . . 113.73(12) ?
    C12 C13 C14 . . 120.46(13) ?
    O15 C14 C21 . . 119.69(12) ?
    O15 C14 C13 . . 121.15(12) ?
    C21 C14 C13 . . 119.15(13) ?
    C14 O15 H15 . . 111.7(14) ?
    O1 C16 H16A . . 109.5 ?
    O1 C16 H16B . . 109.5 ?
    H16A C16 H16B . . 109.5 ?
    O1 C16 H16C . . 109.5 ?
    H16A C16 H16C . . 109.5 ?
    H16B C16 H16C . . 109.5 ?
    C19 C18 C5 . . 120.78(15) ?
    C19 C18 H18 . . 119.6 ?
    C5 C18 H18 . . 119.6 ?
    C18 C19 C8 . . 120.32(15) ?
    C18 C19 H19 . . 119.8 ?
    C8 C19 H19 . . 119.8 ?
    C21 C20 C11 . . 120.90(13) ?
    C21 C20 H20 . . 119.6 ?
    C11 C20 H20 . . 119.6 ?
    C14 C21 C20 . . 120.36(13) ?
    C14 C21 H21 . . 119.8 ?
    C20 C21 H21 . . 119.8 ?
loop_
    _geom_torsion_atom_site_label_1
    _geom_torsion_atom_site_label_2
    _geom_torsion_atom_site_label_3
    _geom_torsion_atom_site_label_4
    _geom_torsion_site_symmetry_1
    _geom_torsion_site_symmetry_2
    _geom_torsion_site_symmetry_3
    _geom_torsion_site_symmetry_4
    _geom_torsion
    _geom_torsion_publ_flag
    C1 C2 O3 C4 . . . . -178.81(19) ?
    C2 O3 C4 O17 . . . . -0.7(3) ?
    C2 O3 C4 C5 . . . . 178.40(14) ?
    O17 C4 C5 C18 . . . . -170.41(19) ?
    O3 C4 C5 C18 . . . . 10.6(2) ?
    O17 C4 C5 C6 . . . . 9.2(3) ?
    O3 C4 C5 C6 . . . . -169.87(16) ?
    C18 C5 C6 C7 . . . . 2.0(3) ?
    C4 C5 C6 C7 . . . . -177.54(17) ?
    C5 C6 C7 C8 . . . . 0.0(3) ?
    C6 C7 C8 C19 . . . . -2.0(3) ?
    C6 C7 C8 N1 . . . . 175.45(16) ?
    C19 C8 N1 C10 . . . . -31.1(2) ?
    C7 C8 N1 C10 . . . . 151.56(15) ?
    C8 N1 C10 C11 . . . . 177.71(13) ?
    N1 C10 C11 C20 . . . . -173.29(14) ?
    N1 C10 C11 C12 . . . . 6.7(2) ?
    C20 C11 C12 C13 . . . . 0.5(2) ?
    C10 C11 C12 C13 . . . . -179.54(13) ?
    C16 O1 C13 C12 . . . . 5.9(2) ?
    C16 O1 C13 C14 . . . . -175.42(16) ?
    C11 C12 C13 O1 . . . . 179.61(14) ?
    C11 C12 C13 C14 . . . . 1.1(2) ?
    O1 C13 C14 O15 . . . . -1.10(19) ?
    C12 C13 C14 O15 . . . . 177.62(13) ?
    O1 C13 C14 C21 . . . . 179.55(13) ?
    C12 C13 C14 C21 . . . . -1.7(2) ?
    C6 C5 C18 C19 . . . . -2.1(3) ?
    C4 C5 C18 C19 . . . . 177.46(16) ?
    C5 C18 C19 C8 . . . . 0.1(3) ?
    C7 C8 C19 C18 . . . . 1.9(3) ?
    N1 C8 C19 C18 . . . . -175.34(15) ?
    C12 C11 C20 C21 . . . . -1.3(2) ?
    C10 C11 C20 C21 . . . . 178.69(14) ?
    O15 C14 C21 C20 . . . . -178.47(14) ?
    C13 C14 C21 C20 . . . . 0.9(2) ?
    C11 C20 C21 C14 . . . . 0.6(2) ?
loop_
    _geom_hbond_atom_site_label_D
    _geom_hbond_atom_site_label_H
    _geom_hbond_atom_site_label_A
    _geom_hbond_site_symmetry_A
    _geom_hbond_distance_DH
    _geom_hbond_distance_HA
    _geom_hbond_distance_DA
    _geom_hbond_angle_DHA
    O15 H15 N1 2_655 0.88(2) 2.00(2) 2.828(2) 156(2)
    C2 H2B Cg2 3_766 0.97 2.87 3.766(2) 154
_shelx_hkl_file
;
   1   0   0    0.03    0.03
  -1   0   0   -0.01    0.03
  -1   0   0   -0.01    0.02
   2   0   0   35.76    0.71
  -2   0   0   37.33    0.73
  -2   0   0   36.06    0.77
   3   0   0    2.82    0.19
  -3   0   0    2.65    0.21
  -3   0   0    2.55    0.19
  -4   0   0    1.53    0.17
  -4   0   0    1.81    0.21
   4   0   0    1.40    0.17
  -5   0   0    8.18    0.42
   5   0   0    7.94    0.39
  -5   0   0    8.21    0.38
  -6   0   0   16.81    0.68
  -6   0   0   15.64    0.61
   6   0   0   16.66    0.62
  -7   0   0    1.26    0.26
   7   0   0    1.75    0.27
  -7   0   0    1.25    0.23
   8   0   0    0.32    0.19
  -8   0   0    0.22    0.18
  -8   0   0    0.22    0.19
  -9   0   0    5.26    0.29
   9   0   0    6.21    0.60
   9   0   0    7.12    0.60
  -9   0   0    4.79    0.30
  -9   0   0    6.09    0.64
  -9   0   0    5.63    0.29
   9   0   0    5.25    0.29
  -9   0   0    5.27    0.31
 -10   0   0    1.42    0.17
  10   0   0    1.04    0.15
 -10   0   0    1.08    0.15
 -10   0   0    1.73    0.21
 -10   0   0    1.86    0.22
 -11   0   0    5.36    0.28
  11   0   0    4.93    0.30
 -11   0   0    5.00    0.30
 -11   0   0    5.45    0.31
 -12   0   0   14.30    0.52
 -12   0   0   13.90    0.47
  12   0   0   15.29    0.52
 -12   0   0   14.15    0.48
  13   0   0   25.20    0.67
 -13   0   0   24.03    0.62
 -13   0   0   22.11    0.67
 -13   0   0   23.75    0.62
 -14   0   0    2.41    0.16
  14   0   0    2.56    0.17
  14   0   0    2.56    0.16
 -14   0   0    2.29    0.17
   0  -1   0   -0.09    0.04
   0  -1   0    0.02    0.04
   0   1   0   -0.02    0.03
   0   1   0    0.14    0.05
  -1  -1   0   10.29    0.30
   1  -1   0   10.33    0.30
  -1  -1   0    9.88    0.29
   1  -1   0   10.22    0.26
  -1   1   0   10.19    0.28
   1   1   0    9.84    0.27
   1   1   0   10.06    0.23
  -1   1   0    9.94    0.27
   2  -1   0    6.54    0.24
  -2  -1   0    6.69    0.22
  -2  -1   0    7.60    0.28
   2  -1   0    6.83    0.24
  -2   1   0    6.86    0.25
  -2   1   0    6.84    0.25
   2   1   0    6.75    0.22
   2   1   0    7.09    0.24
  -3  -1   0   59.49    1.25
   3  -1   0   55.57    1.15
   3  -1   0   56.25    1.14
  -3  -1   0   56.52    1.12
  -3  -1   0   58.81    1.18
   3   1   0   58.01    1.11
  -3   1   0   57.78    1.16
  -3   1   0   57.80    1.20
   4  -1   0   17.91    0.44
  -4  -1   0   18.61    0.61
  -4  -1   0   17.73    0.56
   4  -1   0   18.16    0.54
  -4   1   0   18.00    0.57
  -4   1   0   18.36    0.54
   4   1   0   18.25    0.53
  -5  -1   0    0.90    0.18
   5  -1   0    0.29    0.12
  -5  -1   0    0.28    0.12
  -5   1   0    0.35    0.12
   5   1   0    0.69    0.16
  -5   1   0    0.29    0.12
  -6  -1   0    6.83    0.41
   6  -1   0    6.86    0.41
  -6  -1   0    6.24    0.44
  -6   1   0    6.86    0.40
   6   1   0    6.73    0.42
  -6   1   0    6.89    0.43
   7  -1   0    9.28    0.52
  -7  -1   0    9.26    0.57
  -7   1   0    9.12    0.56
  -7   1   0    8.38    0.48
   7   1   0    9.56    0.49
   7   1   0    8.47    0.50
   8  -1   0    2.89    0.21
  -8  -1   0    2.95    0.42
   8  -1   0    3.70    0.43
   8   1   0    4.04    0.41
  -8   1   0    2.49    0.38
   8   1   0    3.72    0.43
  -8   1   0    3.25    0.39
  -9  -1   0    0.29    0.11
  -9  -1   0    0.18    0.10
  -9  -1   0    0.23    0.10
  -9  -1   0    0.21    0.09
  -9  -1   0    0.05    0.20
  -9  -1   0    0.44    0.12
   9  -1   0    0.24    0.10
   9  -1   0    0.17    0.19
  -9   1   0    0.26    0.10
  -9   1   0    0.19    0.10
   9   1   0    0.01    0.19
  -9   1   0    0.16    0.10
   9   1   0    0.35    0.19
  -9   1   0    0.20    0.11
  -9   1   0    0.18    0.24
  -9   1   0    0.11    0.10
 -10  -1   0   -0.08    0.08
  10  -1   0    0.03    0.08
 -10  -1   0   -0.03    0.08
 -10  -1   0    0.06    0.09
 -10   1   0   -0.01    0.08
 -10   1   0   -0.06    0.07
  10   1   0   -0.02    0.08
 -10   1   0    0.10    0.10
 -10   1   0    0.00    0.10
 -10   1   0    0.03    0.09
 -11  -1   0    0.69    0.14
 -11  -1   0    0.90    0.15
  11  -1   0    0.83    0.15
 -11  -1   0    0.74    0.15
 -11   1   0    0.68    0.14
  11   1   0    0.48    0.12
 -11   1   0    0.62    0.14
 -11   1   0    0.41    0.10
  12  -1   0    3.94    0.26
 -12  -1   0    4.07    0.25
 -12  -1   0    4.16    0.28
 -12  -1   0    4.02    0.28
  12  -1   0    3.97    0.26
 -12   1   0    3.81    0.26
  12   1   0    4.17    0.27
 -12   1   0    3.76    0.24
 -12   1   0    3.56    0.26
 -13  -1   0    0.09    0.08
 -13  -1   0    0.20    0.09
  13  -1   0    0.21    0.08
 -13   1   0    0.00    0.08
  13   1   0    0.22    0.08
 -13   1   0    0.22    0.09
 -13   1   0    0.04    0.07
 -14  -1   0    0.27    0.08
 -14  -1   0    0.27    0.08
  14  -1   0    0.35    0.08
 -14   1   0    0.33    0.08
 -14   1   0    0.30    0.09
  14   1   0    0.23    0.07
  14   1   0    0.44    0.09
   0  -2   0  126.99    2.23
   0  -2   0  123.39    2.40
   0   2   0  126.16    2.20
   0   2   0  114.11    2.00
  -1  -2   0   51.44    1.16
   1  -2   0   53.38    1.17
   1  -2   0   53.73    0.96
  -1  -2   0   53.39    1.11
   1   2   0   52.80    1.06
  -1   2   0   54.58    1.08
  -1   2   0   53.44    1.06
   1   2   0   52.63    0.91
   2  -2   0  424.75    7.79
  -2  -2   0  429.22    7.39
   2  -2   0  434.54    6.87
  -2  -2   0  426.55    7.77
  -2   2   0  422.63    7.13
   2   2   0  414.92    6.79
   2   2   0  433.55    7.13
  -2   2   0  418.56    7.30
   3  -2   0  138.22    2.72
  -3  -2   0  138.56    2.68
  -3  -2   0  138.84    2.67
   3  -2   0  139.80    2.45
  -3   2   0  137.68    2.54
   3   2   0  138.43    2.53
   3   2   0  138.91    2.38
  -3   2   0  137.15    2.59
   4  -2   0    8.90    0.37
  -4  -2   0    9.32    0.45
   4  -2   0    9.23    0.38
  -4  -2   0    8.99    0.33
  -4   2   0    8.43    0.38
  -4   2   0    8.53    0.39
   4   2   0    8.80    0.35
   4   2   0    9.49    0.39
   5  -2   0    1.80    0.23
  -5  -2   0    1.89    0.26
  -5   2   0    2.41    0.26
   5   2   0    1.50    0.20
  -5   2   0    2.70    0.27
   5   2   0    1.97    0.22
   6  -2   0    7.23    0.44
  -6  -2   0    7.00    0.48
  -6   2   0    7.67    0.45
  -6   2   0    7.88    0.46
   6   2   0    6.79    0.40
   6   2   0    7.32    0.42
  -7  -2   0    0.82    0.23
   7  -2   0    0.81    0.22
  -7   2   0    0.42    0.18
   7   2   0    0.64    0.18
  -7   2   0    0.45    0.19
   7   2   0    0.89    0.22
  -8  -2   0    2.34    0.40
   8  -2   0    2.62    0.38
  -8  -2   0    2.73    0.23
   8  -2   0    2.36    0.20
  -8   2   0    2.30    0.36
  -8   2   0    2.91    0.22
  -8   2   0    2.67    0.37
   8   2   0    2.76    0.38
   8   2   0    2.62    0.35
  -9  -2   0    5.21    0.60
  -9  -2   0    5.25    0.29
   9  -2   0    5.11    0.55
  -9  -2   0    5.54    0.33
   9  -2   0    5.65    0.30
  -9  -2   0    5.44    0.30
  -9  -2   0    5.77    0.31
   9   2   0    6.67    0.61
  -9   2   0    6.02    0.33
  -9   2   0    5.61    0.28
   9   2   0    5.36    0.30
  -9   2   0    5.59    0.32
  -9   2   0    5.34    0.58
  -9   2   0    5.19    0.29
  10  -2   0   43.62    1.06
 -10  -2   0   44.61    1.03
 -10  -2   0   45.80    1.12
 -10  -2   0   44.35    1.03
 -10   2   0   45.26    1.09
 -10   2   0   44.60    1.11
 -10   2   0   45.91    1.03
  10   2   0   43.89    1.08
 -10   2   0   45.30    1.07
 -11  -2   0    0.98    0.15
 -11  -2   0    1.30    0.18
 -11  -2   0    1.28    0.16
  11  -2   0    0.99    0.15
 -11   2   0    1.46    0.17
  11   2   0    0.77    0.14
 -11   2   0    1.09    0.16
  12  -2   0    0.45    0.11
 -12  -2   0    0.47    0.13
 -12  -2   0    0.48    0.11
  12  -2   0    0.54    0.12
 -12  -2   0    0.23    0.10
 -12   2   0    0.58    0.12
 -12   2   0    0.32    0.11
  12   2   0    0.57    0.12
 -13  -2   0    0.05    0.07
 -13  -2   0   -0.01    0.07
  13  -2   0    0.02    0.06
  13  -2   0   -0.03    0.06
 -13   2   0   -0.04    0.06
 -13   2   0   -0.03    0.06
  13   2   0    0.03    0.08
  13   2   0    0.02    0.06
 -14  -2   0    0.35    0.08
  14  -2   0    0.37    0.08
 -14   2   0    0.40    0.08
  14   2   0    0.45    0.08
  14   2   0    0.60    0.10
 -14   2   0    0.45    0.09
   0  -3   0    0.06    0.04
   0  -3   0   -0.01    0.06
   0  -3   0    0.05    0.08
   0   3   0    0.18    0.09
  -1  -3   0   -0.01    0.07
   1  -3   0    0.11    0.06
   1  -3   0    0.15    0.09
  -1  -3   0    0.07    0.09
  -1   3   0    0.10    0.07
   1   3   0    0.12    0.04
  -1   3   0    0.12    0.08
   1   3   0    0.14    0.08
   2  -3   0   26.16    0.77
  -2  -3   0   25.14    0.74
  -2  -3   0   25.38    0.74
   2  -3   0   26.26    0.62
   2   3   0   25.95    0.53
  -2   3   0   25.49    0.66
  -2   3   0   24.30    0.70
   2   3   0   26.51    0.71
   3  -3   0    8.21    0.34
  -3  -3   0    7.83    0.42
   3  -3   0    8.73    0.43
  -3  -3   0    8.61    0.40
   3   3   0    8.21    0.38
  -3   3   0    8.89    0.40
   3   3   0    8.13    0.29
  -3   3   0    8.96    0.37
   4  -3   0   15.63    0.54
  -4  -3   0   17.55    0.58
   4  -3   0   16.80    0.61
  -4  -3   0   17.12    0.67
   4   3   0   16.75    0.60
  -4   3   0   16.14    0.58
   4   3   0   15.41    0.48
  -4   3   0   16.01    0.59
  -5  -3   0    1.88    0.28
   5  -3   0    1.89    0.25
  -5   3   0    1.49    0.23
  -5   3   0    2.04    0.26
   5   3   0    1.81    0.24
   5   3   0    1.75    0.21
   6  -3   0   40.90    1.13
  -6  -3   0   40.40    1.27
  -6   3   0   38.81    1.14
   6   3   0   40.98    1.14
  -6   3   0   38.87    1.12
   7  -3   0   15.84    0.70
   7  -3   0   13.48    0.45
  -7  -3   0   16.64    0.85
  -7   3   0   15.00    0.72
   7   3   0   15.46    0.69
  -7   3   0   15.13    0.71
  -8  -3   0    0.90    0.15
  -8  -3   0    0.81    0.15
   8  -3   0    0.47    0.23
  -8  -3   0    0.64    0.12
   8  -3   0    0.78    0.13
  -8  -3   0    0.69    0.28
  -8   3   0    0.62    0.13
  -8   3   0    0.91    0.15
   8   3   0    0.84    0.26
  -9  -3   0    1.57    0.20
  -9  -3   0    1.37    0.18
  -9  -3   0    1.66    0.20
   9  -3   0    1.29    0.17
  -9  -3   0    1.49    0.19
  -9   3   0    1.52    0.20
   9   3   0    1.64    0.20
  -9   3   0    1.51    0.21
  -9   3   0    1.22    0.17
  -9   3   0    1.47    0.18
   9   3   0    0.82    0.32
  10  -3   0    0.10    0.09
 -10  -3   0    0.11    0.11
 -10  -3   0    0.07    0.11
 -10  -3   0    0.10    0.10
 -10  -3   0    0.18    0.11
 -10   3   0    0.04    0.10
 -10   3   0    0.05    0.10
  10   3   0    0.13    0.09
 -10   3   0    0.08    0.09
 -10   3   0    0.10    0.09
 -11  -3   0   -0.01    0.10
 -11  -3   0    0.07    0.09
  11  -3   0    0.24    0.10
 -11  -3   0    0.00    0.08
 -11   3   0    0.10    0.09
 -11   3   0   -0.06    0.07
  11   3   0    0.04    0.08
 -12  -3   0    0.69    0.13
  12  -3   0    0.79    0.14
 -12  -3   0    0.47    0.12
  12  -3   0    0.85    0.14
 -12   3   0    0.90    0.13
 -12   3   0    0.49    0.11
  12   3   0    0.74    0.12
  12   3   0    0.74    0.14
  13  -3   0    0.57    0.11
  13  -3   0    0.71    0.11
 -13  -3   0    0.57    0.11
  13   3   0    0.68    0.11
  13   3   0    0.51    0.11
 -13   3   0    0.52    0.11
 -13   3   0    0.51    0.09
 -14  -3   0    0.08    0.05
  14  -3   0    0.07    0.05
  14   3   0    0.12    0.05
 -14   3   0    0.09    0.06
   0  -4   0    0.77    0.15
   0  -4   0    0.67    0.16
   0   4   0    0.65    0.15
  -1  -4   0   20.18    0.73
  -1  -4   0   19.93    0.66
   1  -4   0   18.79    0.48
   1  -4   0   18.55    0.71
  -1   4   0   19.36    0.62
   1   4   0   20.39    0.67
  -1   4   0   21.22    0.68
   2  -4   0    9.90    0.36
   2  -4   0    9.56    0.52
  -2  -4   0    9.90    0.49
  -2  -4   0   11.07    0.49
   2   4   0   10.56    0.48
  -2   4   0   10.31    0.48
  -2   4   0   10.44    0.43
  -3  -4   0   60.29    1.51
   3  -4   0   61.95    1.27
   3  -4   0   59.55    1.55
  -3  -4   0   58.29    1.49
  -3   4   0   58.77    1.43
  -3   4   0   61.34    1.36
   3   4   0   60.27    1.43
   4  -4   0   74.86    1.86
  -4  -4   0   77.86    1.83
  -4  -4   0   75.22    1.86
   4  -4   0   77.15    1.61
   4   4   0   77.03    1.75
  -4   4   0   76.68    1.71
  -4   4   0   75.98    1.75
  -5  -4   0   13.49    0.71
   5  -4   0   13.96    0.72
   5  -4   0   13.39    0.57
   5   4   0   13.54    0.63
  -5   4   0   13.17    0.61
   6  -4   0    2.88    0.35
  -6  -4   0    2.43    0.39
  -6   4   0    2.37    0.34
   6   4   0    2.59    0.34
  -7  -4   0    0.22    0.08
  -7  -4   0    0.24    0.10
  -7  -4   0    0.15    0.10
  -7  -4   0    0.35    0.23
   7  -4   0    0.42    0.21
   7  -4   0    0.27    0.09
  -7   4   0    0.25    0.10
   7   4   0    0.07    0.15
  -7   4   0    0.16    0.18
  -8  -4   0   28.41    0.80
  -8  -4   0   30.28    1.29
   8  -4   0   29.46    0.77
  -8  -4   0   29.93    0.83
  -8  -4   0   29.25    0.74
  -8  -4   0   29.76    0.76
  -8  -4   0   28.88    0.77
  -8   4   0   30.87    0.79
  -8   4   0   29.32    0.78
   8   4   0   31.67    1.17
  -8   4   0   29.20    0.75
   9  -4   0    2.06    0.21
  -9  -4   0    2.68    0.24
  -9  -4   0    1.84    0.21
  -9  -4   0    2.96    0.25
  -9  -4   0    2.23    0.20
  -9  -4   0    2.38    0.25
  -9   4   0    2.92    0.25
  -9   4   0    3.07    0.26
  -9   4   0    2.12    0.20
  -9   4   0    2.73    0.26
  10  -4   0   10.62    0.42
 -10  -4   0   10.18    0.43
 -10  -4   0   10.68    0.46
 -10  -4   0   10.34    0.44
 -10   4   0    9.95    0.39
 -10   4   0   10.39    0.42
 -10   4   0    9.77    0.44
 -10   4   0   10.60    0.43
  11  -4   0    0.25    0.10
 -11  -4   0    0.31    0.11
  11  -4   0    0.31    0.10
  11   4   0    0.39    0.11
 -11   4   0    0.31    0.10
 -11   4   0    0.39    0.11
  12  -4   0    0.05    0.07
 -12  -4   0   -0.04    0.07
  12  -4   0    0.14    0.09
  12   4   0   -0.07    0.06
 -12   4   0    0.09    0.08
 -12   4   0    0.02    0.07
 -13  -4   0    0.07    0.06
  13  -4   0    0.01    0.06
  13  -4   0   -0.06    0.05
  13   4   0    0.07    0.07
 -13   4   0   -0.02    0.06
 -13   4   0    0.04    0.06
   0  -5   0   -0.05    0.09
   0   5   0    0.12    0.12
   0   5   0   -0.05    0.11
   1  -5   0    3.13    0.36
  -1  -5   0    3.73    0.41
  -1  -5   0    3.37    0.34
  -1   5   0    3.25    0.34
   1   5   0    3.50    0.35
  -1   5   0    4.04    0.34
   2  -5   0   14.20    0.70
  -2  -5   0   15.04    0.67
  -2  -5   0   14.39    0.69
   2   5   0   14.69    0.64
  -2   5   0   13.38    0.63
  -3  -5   0    9.69    0.56
  -3  -5   0   10.43    0.60
   3  -5   0   10.20    0.62
   3   5   0   10.54    0.56
  -3   5   0   10.74    0.59
   4  -5   0    0.64    0.21
  -4  -5   0    1.03    0.24
  -4  -5   0    1.01    0.24
  -4   5   0    1.13    0.24
   4   5   0    1.03    0.23
   5  -5   0    1.44    0.26
  -5  -5   0    1.96    0.19
  -5  -5   0    2.27    0.38
  -5  -5   0    1.91    0.20
  -5   5   0    1.84    0.31
   5   5   0    1.41    0.28
  -5   5   0    2.05    0.19
  -6  -5   0    0.03    0.08
  -6  -5   0   -0.07    0.21
   6  -5   0    0.20    0.18
  -6  -5   0    0.06    0.07
   6  -5   0   -0.10    0.07
   6   5   0   -0.14    0.16
  -6   5   0    0.08    0.07
   6   5   0   -0.07    0.08
  -6   5   0    0.01    0.19
   7  -5   0    1.89    0.19
  -7  -5   0    2.42    0.43
  -7  -5   0    1.87    0.21
  -7  -5   0    1.72    0.17
   7  -5   0    1.80    0.35
  -7  -5   0    2.46    0.24
  -7   5   0    2.07    0.19
   7   5   0    2.16    0.18
  -7   5   0    2.14    0.22
   7   5   0    2.05    0.37
   8  -5   0    0.54    0.12
  -8  -5   0    0.70    0.12
  -8  -5   0    0.92    0.17
  -8  -5   0    0.58    0.14
   8   5   0    1.02    0.15
  -8   5   0    0.74    0.14
  -8   5   0    0.78    0.16
  -9  -5   0   -0.02    0.09
  -9  -5   0    0.08    0.08
  -9  -5   0    0.01    0.10
   9  -5   0    0.00    0.08
   9   5   0   -0.02    0.07
  -9   5   0    0.11    0.09
  -9   5   0    0.09    0.10
 -10  -5   0    0.17    0.12
 -10  -5   0    0.45    0.13
 -10  -5   0    0.32    0.11
  10  -5   0    0.25    0.10
 -10   5   0    0.47    0.12
 -10   5   0    0.08    0.11
  10   5   0    0.33    0.11
 -11  -5   0    0.65    0.13
  11  -5   0    0.82    0.14
 -11   5   0    0.60    0.11
  11   5   0    0.63    0.12
  12  -5   0    0.00    0.07
 -12  -5   0    0.00    0.07
  12   5   0    0.04    0.06
 -12   5   0    0.16    0.08
 -13   5   0    0.40    0.08
  13   5   0    0.26    0.06
   0  -6   0    8.22    0.62
   0   6   0    9.97    0.59
   1  -6   0   15.72    0.79
  -1  -6   0   13.76    0.75
  -1   6   0   14.24    0.71
   1   6   0   13.72    0.72
  -2  -6   0    4.73    0.49
   2  -6   0    5.29    0.56
  -2  -6   0    3.64    0.26
  -2  -6   0    4.15    0.49
   2   6   0    4.44    0.47
  -2   6   0    3.79    0.43
  -2   6   0    4.01    0.26
  -3  -6   0    6.31    0.59
   3  -6   0    4.65    0.51
  -3  -6   0    4.72    0.29
  -3  -6   0    5.45    0.56
  -3  -6   0    4.53    0.26
   3   6   0    4.74    0.50
  -3   6   0    5.49    0.55
  -3   6   0    5.08    0.28
  -4  -6   0   -0.06    0.19
  -4  -6   0    0.00    0.07
  -4  -6   0    0.02    0.08
  -4  -6   0    0.01    0.20
   4  -6   0    0.00    0.16
  -4   6   0   -0.12    0.18
   4   6   0   -0.13    0.15
  -4   6   0    0.02    0.08
  -5  -6   0    3.56    0.51
   5  -6   0    3.94    0.27
  -5  -6   0    3.83    0.28
  -5  -6   0    3.61    0.24
  -5   6   0    3.66    0.25
  -5   6   0    3.93    0.24
  -5   6   0    4.45    0.52
   5   6   0    4.11    0.50
   6  -6   0   15.39    0.49
   6  -6   0   14.41    0.52
  -6  -6   0   15.96    0.97
  -6  -6   0   15.52    0.51
  -6  -6   0   15.17    0.55
   6   6   0   14.38    0.47
   6   6   0   15.06    0.83
  -6   6   0   14.64    0.48
  -6   6   0   15.33    0.51
   7  -6   0   12.54    0.45
  -7  -6   0   13.04    0.46
  -7  -6   0   12.91    0.49
  -7  -6   0   11.77    0.49
   7   6   0   11.99    0.43
  -7   6   0   12.59    0.45
  -7   6   0   12.29    0.48
  -8  -6   0    0.91    0.16
  -8  -6   0    0.89    0.14
   8  -6   0    1.01    0.15
  -8  -6   0    0.70    0.15
  -8   6   0    0.88    0.16
   8   6   0    0.81    0.15
  -8   6   0    1.16    0.17
   9  -6   0    0.22    0.10
  -9  -6   0    0.33    0.13
  -9  -6   0    0.44    0.13
  -9  -6   0    0.33    0.10
  -9   6   0    0.27    0.12
  -9   6   0    0.54    0.13
   9   6   0    0.33    0.11
  10  -6   0    0.37    0.11
 -10  -6   0    0.57    0.13
 -10  -6   0    0.33    0.10
  10   6   0    0.34    0.10
 -10   6   0    0.59    0.12
 -10   6   0    0.41    0.13
  11  -6   0    0.65    0.12
 -11  -6   0    0.46    0.10
 -11   6   0    0.46    0.10
  11   6   0    0.39    0.10
 -12  -6   0    0.13    0.07
  12  -6   0    0.21    0.08
 -12   6   0    0.19    0.07
  12   6   0    0.23    0.06
   0  -7   0    0.22    0.10
   0  -7   0    0.08    0.19
   0   7   0    0.01    0.07
   0   7   0   -0.12    0.17
   1  -7   0    0.38    0.25
   1  -7   0    0.43    0.12
  -1  -7   0    0.52    0.13
  -1  -7   0    0.46    0.13
  -1  -7   0    0.60    0.28
  -1   7   0    0.58    0.25
  -1   7   0    0.56    0.13
   1   7   0    0.42    0.22
   1   7   0    0.34    0.10
   2  -7   0   12.23    0.83
   2  -7   0   11.28    0.45
  -2  -7   0   11.45    0.46
  -2  -7   0   11.21    0.78
  -2  -7   0   12.00    0.42
   2   7   0   11.03    0.72
  -2   7   0   12.05    0.44
  -2   7   0   12.93    0.79
   2   7   0   11.41    0.43
  -3  -7   0    1.66    0.36
  -3  -7   0    1.90    0.20
  -3  -7   0    1.51    0.19
   3  -7   0    1.68    0.19
  -3  -7   0    1.78    0.21
   3  -7   0    1.57    0.40
  -3   7   0    2.28    0.22
   3   7   0    1.81    0.36
  -3   7   0    1.13    0.15
  -3   7   0    1.47    0.35
  -4  -7   0    5.14    0.32
   4  -7   0    3.83    0.52
  -4  -7   0    5.34    0.30
   4  -7   0    4.65    0.30
  -4  -7   0    5.07    0.30
  -4   7   0    4.97    0.30
  -4   7   0    5.34    0.28
  -4   7   0    4.10    0.54
   4   7   0    4.29    0.54
  -5  -7   0   -0.10    0.07
   5  -7   0   -0.10    0.07
  -5  -7   0   -0.02    0.10
  -5  -7   0    0.00    0.08
  -5   7   0    0.08    0.09
  -5   7   0    0.03    0.10
  -6  -7   0    0.01    0.10
  -6  -7   0    0.08    0.10
  -6  -7   0    0.07    0.09
   6  -7   0   -0.10    0.08
  -6   7   0    0.10    0.09
  -6   7   0   -0.06    0.10
   7  -7   0   -0.02    0.09
   7  -7   0    0.01    0.08
  -7  -7   0    0.03    0.09
  -7  -7   0    0.04    0.09
  -7   7   0    0.05    0.11
   7   7   0    0.10    0.09
  -7   7   0    0.29    0.11
   8  -7   0    0.18    0.09
  -8  -7   0    0.12    0.09
  -8  -7   0    0.04    0.10
  -8   7   0    0.19    0.10
  -8   7   0    0.13    0.11
   8   7   0    0.20    0.09
  -9  -7   0    1.83    0.19
   9  -7   0    1.71    0.18
  -9  -7   0    1.66    0.19
   9   7   0    1.66    0.16
  -9   7   0    1.91    0.19
  -9   7   0    1.43    0.18
  10  -7   0    0.10    0.08
 -10  -7   0    0.25    0.08
 -10   7   0    0.20    0.08
  10   7   0    0.12    0.07
  11  -7   0   -0.02    0.06
 -11   7   0    0.05    0.06
  11   7   0    0.14    0.06
   0  -8   0    0.11    0.09
   0  -8   0    0.12    0.11
   0  -8   0    0.10    0.10
   0   8   0    0.16    0.09
  -1  -8   0    5.88    0.33
   1  -8   0    5.41    0.33
   1  -8   0    6.08    0.34
  -1  -8   0    5.98    0.34
  -1  -8   0    5.79    0.30
  -1  -8   0    5.94    0.32
   1   8   0    6.35    0.33
  -1   8   0    6.06    0.33
  -1   8   0    6.06    0.31
  -2  -8   0    0.10    0.10
  -2  -8   0    0.16    0.10
   2  -8   0    0.08    0.10
   2  -8   0    0.13    0.10
  -2   8   0    0.47    0.13
  -2   8   0    0.11    0.12
   2   8   0    0.20    0.10
   3  -8   0    0.48    0.12
  -3  -8   0    0.73    0.15
  -3  -8   0    0.61    0.13
   3  -8   0    0.92    0.19
  -3   8   0    0.62    0.14
   3   8   0    0.44    0.11
  -3   8   0    0.40    0.13
   4  -8   0    5.46    0.33
  -4  -8   0    5.73    0.32
  -4  -8   0    5.95    0.34
  -4   8   0    5.65    0.33
   4   8   0    6.00    0.32
  -4   8   0    5.57    0.30
  -5  -8   0    0.10    0.09
  -5  -8   0    0.27    0.11
   5  -8   0    0.10    0.10
  -5   8   0    0.18    0.10
  -5   8   0    0.06    0.09
   5   8   0    0.24    0.10
  -6  -8   0    0.12    0.09
   6  -8   0    0.23    0.12
  -6  -8   0    0.26    0.10
  -6   8   0    0.39    0.11
  -6   8   0    0.20    0.11
   7  -8   0    0.64    0.13
  -7  -8   0    0.58    0.12
  -7   8   0    0.38    0.13
  -7   8   0    0.78    0.13
  -8  -8   0    0.36    0.10
   8   8   0    0.49    0.11
  -8   8   0    0.87    0.13
  -8   8   0    0.50    0.12
  -9  -8   0    0.43    0.10
   9   8   0    0.55    0.11
  -9   8   0    0.37    0.09
  -9   8   0    0.43    0.11
 -10   8   0   -0.02    0.05
   0  -9   0    0.01    0.09
   0  -9   0    0.04    0.09
   0   9   0   -0.07    0.10
   0   9   0   -0.05    0.08
   1  -9   0    0.09    0.10
   1  -9   0    0.11    0.09
  -1  -9   0    0.05    0.09
  -1  -9   0   -0.05    0.09
  -1   9   0    0.14    0.10
  -1   9   0   -0.02    0.11
   1   9   0   -0.01    0.09
   2  -9   0    0.00    0.09
   2  -9   0    0.05    0.09
  -2  -9   0    0.13    0.10
  -2  -9   0    0.25    0.11
   2   9   0    0.06    0.08
  -2   9   0    0.09    0.11
  -2   9   0    0.21    0.11
   3  -9   0   -0.08    0.09
  -3  -9   0   -0.03    0.08
   3  -9   0   -0.03    0.09
  -3  -9   0    0.14    0.09
   3   9   0    0.07    0.08
  -3   9   0    0.03    0.10
  -3   9   0    0.01    0.09
  -4  -9   0    0.11    0.10
   4  -9   0    0.02    0.09
  -4  -9   0    0.03    0.08
   4   9   0    0.04    0.08
  -4   9   0    0.14    0.10
  -4   9   0    0.18    0.10
  -5  -9   0    0.03    0.07
   5  -9   0    0.13    0.10
  -5  -9   0    0.10    0.09
  -5   9   0   -0.03    0.08
  -5   9   0    0.13    0.09
   5   9   0    0.04    0.08
   6  -9   0    0.97    0.15
  -6  -9   0    1.12    0.15
  -6  -9   0    1.21    0.16
  -6   9   0    1.16    0.14
  -6   9   0    0.74    0.14
   6   9   0    1.16    0.15
  -7  -9   0    0.14    0.08
   7  -9   0    0.10    0.09
   7   9   0    0.20    0.08
  -7   9   0    0.37    0.11
  -7   9   0    0.17    0.08
  -8  -9   0    0.05    0.06
   8   9   0    0.10    0.07
  -8   9   0    0.04    0.08
  -8   9   0   -0.03    0.06
  -9   9   0    0.02    0.05
   0 -10   0    1.91    0.21
   0 -10   0    1.68    0.19
   0  10   0    1.94    0.19
   1 -10   0    0.38    0.11
  -1 -10   0    0.35    0.11
   1 -10   0    0.35    0.12
  -1 -10   0    0.43    0.12
   1  10   0    0.40    0.11
  -1  10   0    0.48    0.12
   2 -10   0    1.35    0.18
   2 -10   0    1.04    0.15
  -2 -10   0    1.33    0.18
  -2  10   0    1.01    0.15
   2  10   0    1.00    0.14
  -2  10   0    1.19    0.14
  -3 -10   0    1.36    0.16
   3 -10   0    1.16    0.16
  -3 -10   0    1.44    0.17
  -3  10   0    1.52    0.17
   3  10   0    1.59    0.17
  -3  10   0    1.43    0.15
   4 -10   0    0.80    0.14
  -4 -10   0    0.75    0.12
  -4 -10   0    0.81    0.13
  -4  10   0    0.83    0.13
   4  10   0    0.57    0.11
  -4  10   0    0.77    0.12
  -5 -10   0    2.07    0.17
   5 -10   0    2.50    0.20
  -5 -10   0    2.28    0.18
  -5  10   0    1.75    0.15
  -5  10   0    2.33    0.20
   5  10   0    1.76    0.18
  -6 -10   0    1.57    0.14
   6 -10   0    1.85    0.17
  -6 -10   0    1.34    0.13
  -6  10   0    1.31    0.12
  -6  10   0    1.61    0.15
   6  10   0    1.34    0.14
  -7  10   0    0.04    0.05
   0 -11   0   -0.05    0.06
   0 -11   0    0.00    0.06
   0  11   0    0.00    0.07
  -1 -11   0    0.04    0.07
   1 -11   0   -0.02    0.06
   1 -11   0    0.01    0.07
  -1  11   0   -0.02    0.06
   1  11   0    0.04    0.07
   2 -11   0    0.34    0.09
  -2 -11   0    0.32    0.08
   2 -11   0    0.27    0.09
  -2  11   0    0.41    0.10
   2  11   0    0.30    0.09
  -3 -11   0   -0.01    0.06
   3 -11   0   -0.03    0.07
   3  11   0    0.06    0.07
  -3  11   0    0.12    0.07
  -4 -11   0    0.09    0.06
   4 -11   0    0.12    0.07
  15   0  -1    0.02    0.05
 -14   0   1    0.04    0.07
  14   0  -1    0.04    0.06
 -14   0   1    0.00    0.06
 -13   0   1    0.05    0.08
 -13   0   1   -0.13    0.07
  13   0  -1    0.04    0.07
 -13   0   1    0.05    0.07
 -12   0   1    0.02    0.09
  12   0  -1   -0.08    0.07
 -12   0   1    0.00    0.10
 -12   0   1   -0.06    0.07
 -12   0   1    0.07    0.09
 -11   0   1    0.12    0.09
 -11   0   1    0.08    0.09
 -11   0   1   -0.02    0.09
 -11   0   1    0.00    0.08
 -11   0   1   -0.10    0.07
 -10   0   1   -0.04    0.08
 -10   0   1   -0.12    0.08
  10   0  -1    0.30    0.26
 -10   0   1    0.03    0.08
 -10   0   1   -0.04    0.07
  10   0  -1    0.08    0.08
 -10   0   1   -0.10    0.08
  -9   0   1   -0.02    0.18
  -9   0   1    0.05    0.07
  -9   0   1    0.00    0.08
  -9   0   1   -0.14    0.17
   9   0  -1   -0.01    0.20
  -9   0   1   -0.08    0.08
   9   0  -1   -0.02    0.07
   8   0  -1    0.02    0.13
  -8   0   1    0.28    0.16
  -8   0   1   -0.19    0.13
   7   0  -1    0.05    0.11
  -7   0   1    0.05    0.11
  -7   0   1   -0.06    0.11
  -6   0   1    0.01    0.09
   6   0  -1   -0.06    0.08
  -6   0   1    0.00    0.10
   5   0  -1   -0.02    0.06
  -5   0   1   -0.06    0.07
  -5   0   1   -0.05    0.08
  -4   0   1   -0.06    0.06
   4   0  -1    0.05    0.07
  -4   0   1    0.09    0.09
   3   0  -1   -0.06    0.06
  -3   0   1   -0.05    0.06
  -3   0   1    0.03    0.07
  -2   0   1    0.03    0.04
   2   0  -1    0.00    0.02
  -2   0   1   -0.01    0.04
   2   0  -1    0.07    0.05
  -1   0   1   -0.05    0.04
  -1   0   1    0.10    0.05
  -1   0   1   -0.09    0.03
  -1   0   1    0.02    0.04
   0   0  -1    0.02    0.02
   0   0   1    0.02    0.02
   0   0   1    0.08    0.03
   1   0   1   -0.07    0.04
  -1   0  -1   -0.07    0.05
   1   0   1    0.02    0.05
  -1   0  -1   -0.04    0.03
   2   0   1   -0.02    0.03
   2   0   1   -0.08    0.04
  -2   0  -1    0.01    0.04
  -2   0  -1    0.48    0.09
  -3   0  -1    0.06    0.06
   3   0   1    0.09    0.08
  -3   0  -1   -0.04    0.08
   4   0   1    0.05    0.08
  -4   0  -1   -0.02    0.07
  -4   0  -1    0.09    0.05
  -4   0  -1    0.09    0.08
   5   0   1    0.03    0.10
  -5   0  -1    0.14    0.11
  -5   0  -1   -0.13    0.06
   6   0   1   -0.04    0.08
  -6   0  -1    0.12    0.11
  -6   0  -1    0.02    0.08
  -7   0  -1    0.11    0.16
  -7   0  -1   -0.02    0.13
   7   0   1   -0.02    0.11
  -8   0  -1   -0.09    0.15
   8   0   1    0.15    0.15
   8   0   1    0.04    0.07
   9   0   1   -0.03    0.21
  -9   0  -1   -0.06    0.07
  -9   0  -1    0.10    0.22
  -9   0  -1    0.03    0.09
   9   0   1    0.05    0.08
  -9   0  -1    0.04    0.08
  -9   0  -1   -0.03    0.09
 -10   0  -1    0.04    0.09
  10   0   1    0.03    0.08
 -10   0  -1    0.01    0.09
 -10   0  -1   -0.04    0.08
  10   0   1   -0.02    0.07
  11   0   1    0.09    0.09
 -11   0  -1    0.13    0.10
 -11   0  -1    0.05    0.10
  11   0   1    0.04    0.09
 -11   0  -1    0.17    0.09
 -12   0  -1    0.19    0.09
  12   0   1    0.06    0.07
 -12   0  -1    0.12    0.10
 -12   0  -1    0.04    0.08
 -13   0  -1    0.08    0.07
 -13   0  -1   -0.11    0.06
  13   0   1    0.01    0.06
  13   0   1    0.06    0.06
 -14   0  -1   -0.04    0.05
  14   0   1   -0.01    0.05
  14  -1  -1    0.20    0.07
 -14  -1   1    0.28    0.08
 -14  -1   1    0.21    0.09
  14   1  -1    0.21    0.07
 -14   1   1    0.10    0.07
  14   1  -1    0.38    0.09
 -14   1   1    0.28    0.08
  13  -1  -1    1.33    0.16
 -13  -1   1    1.26    0.15
 -13  -1   1    1.05    0.14
 -13  -1   1    1.03    0.15
  13   1  -1    1.40    0.17
 -13   1   1    1.46    0.16
 -13   1   1    1.38    0.16
 -13   1   1    1.25    0.16
 -12  -1   1    0.98    0.14
 -12  -1   1    1.15    0.17
  12  -1  -1    0.85    0.14
 -12  -1   1    1.21    0.16
 -12  -1   1    0.91    0.16
  12   1  -1    1.40    0.18
 -12   1   1    1.30    0.18
 -12   1   1    0.89    0.13
 -12   1   1    1.30    0.18
 -12   1   1    1.24    0.17
 -11  -1   1    0.16    0.12
 -11  -1   1    0.08    0.09
 -11  -1   1    0.10    0.09
  11  -1  -1    0.03    0.08
 -11  -1   1    0.15    0.10
  11   1  -1    0.09    0.09
 -11   1   1    0.16    0.11
 -11   1   1    0.11    0.09
 -11   1   1    0.02    0.09
 -11   1   1    0.17    0.09
 -11   1   1    0.08    0.10
 -10  -1   1    0.70    0.14
 -10  -1   1    0.68    0.15
 -10  -1   1    0.86    0.15
 -10  -1   1    1.05    0.16
 -10  -1   1    0.87    0.16
  10  -1  -1    0.78    0.14
 -10   1   1    0.78    0.14
 -10   1   1    0.82    0.15
 -10   1   1    0.71    0.13
 -10   1   1    1.02    0.16
 -10   1   1    1.05    0.16
   9  -1  -1    0.03    0.08
  -9  -1   1    0.03    0.09
  -9  -1   1    0.01    0.19
  -9  -1   1    0.08    0.09
  -9  -1   1    0.05    0.08
   9  -1  -1    0.13    0.18
  -9   1   1    0.09    0.09
   9   1  -1    0.03    0.16
  -9   1   1    0.27    0.12
  -9   1   1    0.06    0.09
  -9   1   1    0.13    0.21
  -9   1   1    0.02    0.09
  -9   1   1   -0.07    0.08
  -9   1   1   -0.11    0.18
   9   1  -1    0.24    0.18
   8  -1  -1    1.42    0.28
  -8  -1   1    0.97    0.25
   8  -1  -1    0.96    0.15
   8   1  -1    1.06    0.24
  -8   1   1    1.34    0.29
   8   1  -1    1.68    0.29
  -8   1   1    1.13    0.25
  -7  -1   1    1.25    0.26
   7  -1  -1    1.26    0.24
  -7  -1   1    1.10    0.22
  -7   1   1    1.37    0.25
  -7   1   1    1.18    0.22
   7   1  -1    1.19    0.22
  -6  -1   1   12.93    0.56
  -6  -1   1   12.85    0.60
   6  -1  -1   13.90    0.55
  -6   1   1   13.57    0.58
   6   1  -1   12.08    0.52
  -6   1   1   12.79    0.54
   5  -1  -1   25.60    0.73
  -5  -1   1   24.16    0.79
  -5  -1   1   25.01    0.74
  -5   1   1   25.08    0.73
  -5   1   1   24.11    0.72
   5   1  -1   24.95    0.70
   4  -1  -1   24.65    0.57
   4  -1  -1   25.25    0.67
  -4  -1   1   25.96    0.70
  -4  -1   1   25.87    0.74
  -4   1   1   25.64    0.68
   4   1  -1   25.16    0.64
  -4   1   1   26.16    0.69
  -3  -1   1  105.18    2.04
  -3  -1   1  105.09    1.95
   3  -1  -1  100.98    1.99
   3  -1  -1  105.82    1.88
  -3  -1   1  105.40    1.96
   3   1  -1  104.03    1.83
  -3   1   1  107.62    1.95
  -3   1   1  103.02    1.95
  -2  -1   1    7.59    0.29
   2  -1  -1    7.44    0.25
  -2  -1   1    7.61    0.28
   2  -1  -1    7.49    0.27
  -2  -1   1    7.46    0.24
  -2   1   1    7.67    0.27
   2   1  -1    7.09    0.21
  -2   1   1    7.21    0.23
  -1  -1   1    2.95    0.17
   1  -1  -1    3.54    0.18
  -1  -1   1    3.33    0.16
   1   1  -1    2.93    0.13
  -1   1   1    3.33    0.16
  -1   1   1    3.27    0.09
  -1   1   1    3.33    0.16
   0  -1   1   34.44    0.60
   0  -1  -1   34.31    0.64
   0  -1   1   35.36    0.72
   0  -1   1   35.41    0.76
   0  -1  -1   33.62    0.76
   0   1   1   33.30    0.67
   0   1   1   34.18    0.65
   0   1  -1   33.50    0.64
  -1  -1  -1   31.78    0.66
   1  -1   1   29.57    0.60
  -1  -1  -1   31.96    0.71
   1  -1   1   31.76    0.71
  -1   1  -1   30.46    0.67
  -1   1  -1   30.52    0.60
   1   1   1   30.86    0.62
   1   1   1   31.62    0.62
   2  -1   1  108.64    2.05
  -2  -1  -1  102.96    2.03
  -2  -1  -1  103.50    1.98
   2  -1   1  104.58    1.84
  -2   1  -1  108.64    1.85
   2   1   1  103.11    1.86
  -2   1  -1  104.04    1.97
   2   1   1  105.53    1.84
  -3  -1  -1    8.42    0.30
   3  -1   1    8.16    0.31
  -3  -1  -1    9.21    0.38
   3  -1   1    8.37    0.33
  -3   1  -1    7.99    0.36
   3   1   1    8.85    0.30
  -3   1  -1    8.40    0.30
   3   1   1    8.91    0.33
  -4  -1  -1   22.91    0.59
   4  -1   1   23.73    0.61
  -4  -1  -1   24.58    0.74
   4  -1   1   25.00    0.68
   4   1   1   24.71    0.63
  -4   1  -1   23.83    0.63
  -4   1  -1   24.33    0.73
   4   1   1   23.78    0.66
   5  -1   1    2.31    0.26
  -5  -1  -1    2.79    0.31
  -5   1  -1    2.57    0.28
   5   1   1    2.34    0.22
  -5   1  -1    2.79    0.26
   5   1   1    2.65    0.27
   6  -1   1    0.73    0.18
  -6  -1  -1    0.86    0.22
   6   1   1    0.85    0.19
  -6   1  -1    0.89    0.18
   6   1   1    0.97    0.18
  -6   1  -1    0.91    0.20
  -7  -1  -1    5.36    0.53
   7  -1   1    5.09    0.45
   7   1   1    5.98    0.41
   7   1   1    4.60    0.45
  -7   1  -1    4.91    0.42
  -7   1  -1    4.49    0.45
   8  -1   1    0.15    0.16
  -8  -1  -1   -0.08    0.15
   8  -1   1    0.04    0.08
  -8   1  -1   -0.04    0.18
   8   1   1    0.26    0.20
   8   1   1    0.12    0.15
  -9  -1  -1    0.27    0.25
  -9  -1  -1    0.77    0.15
   9  -1   1    0.76    0.26
   9  -1   1    0.38    0.10
  -9  -1  -1    0.54    0.12
  -9  -1  -1    0.70    0.13
  -9   1  -1    0.68    0.14
  -9   1  -1    0.52    0.12
   9   1   1    0.28    0.24
  -9   1  -1    0.59    0.13
  -9   1  -1    0.63    0.30
   9   1   1    0.44    0.11
  -9   1  -1    0.52    0.13
  10  -1   1   11.86    0.45
 -10  -1  -1   12.04    0.45
 -10  -1  -1   11.33    0.46
 -10  -1  -1   11.90    0.43
 -10   1  -1   11.71    0.45
 -10   1  -1   11.95    0.43
  10   1   1   11.40    0.45
 -10   1  -1   12.24    0.46
 -11  -1  -1    1.65    0.19
  11  -1   1    1.28    0.18
 -11  -1  -1    1.12    0.16
 -11  -1  -1    1.37    0.18
  11  -1   1    1.57    0.19
  11   1   1    1.18    0.16
 -11   1  -1    1.46    0.19
 -11   1  -1    1.48    0.18
 -11   1  -1    1.13    0.16
 -12  -1  -1    0.76    0.14
  12  -1   1    0.56    0.12
  12  -1   1    0.52    0.11
 -12  -1  -1    0.68    0.13
  12   1   1    0.59    0.12
 -12   1  -1    0.48    0.13
 -12   1  -1    0.21    0.09
 -13  -1  -1    0.04    0.07
  13  -1   1    0.02    0.06
  13   1   1   -0.02    0.06
 -13   1  -1   -0.01    0.06
  13   1   1    0.00    0.06
 -13   1  -1   -0.03    0.06
 -14  -1  -1    0.46    0.09
  14  -1   1    0.33    0.07
  14   1   1    0.34    0.07
 -14   1  -1    0.29    0.08
 -14   1  -1    0.37    0.08
  14   1   1    0.35    0.07
 -14  -2   1    0.29    0.07
  14  -2  -1    0.51    0.09
 -14  -2   1    0.30    0.08
 -14   2   1    0.29    0.08
  14   2  -1    0.24    0.07
 -14   2   1    0.33    0.08
  14   2  -1    0.38    0.09
  13  -2  -1    0.48    0.10
  13  -2  -1    0.49    0.10
 -13  -2   1    0.46    0.11
 -13  -2   1    0.45    0.11
 -13   2   1    0.53    0.11
  13   2  -1    0.61    0.12
 -13   2   1    0.59    0.11
 -12  -2   1    0.53    0.13
 -12  -2   1    0.88    0.15
 -12  -2   1    0.61    0.12
 -12  -2   1    0.49    0.12
  12  -2  -1    0.54    0.11
  12   2  -1    0.51    0.12
 -12   2   1    0.55    0.12
 -12   2   1    0.65    0.14
 -12   2   1    0.95    0.15
 -12   2   1    0.76    0.14
 -11  -2   1   23.23    0.69
 -11  -2   1   22.33    0.65
  11  -2  -1   22.07    0.66
 -11  -2   1   21.03    0.68
 -11  -2   1   22.93    0.65
 -11   2   1   22.77    0.70
 -11   2   1   22.01    0.67
 -11   2   1   22.30    0.63
  11   2  -1   22.45    0.68
 -11   2   1   22.41    0.66
 -11   2   1   22.69    0.64
 -10  -2   1    0.14    0.10
 -10  -2   1    0.45    0.14
  10  -2  -1    0.36    0.11
 -10  -2   1    0.14    0.09
 -10  -2   1    0.30    0.12
  10   2  -1    0.12    0.09
 -10   2   1    0.52    0.13
 -10   2   1    0.21    0.13
 -10   2   1    0.28    0.13
 -10   2   1    0.37    0.11
 -10   2   1    0.35    0.12
  -9  -2   1    3.53    0.25
  -9  -2   1    2.55    0.44
  -9  -2   1    3.03    0.23
  -9  -2   1    3.18    0.23
  -9  -2   1    3.30    0.26
   9  -2  -1    3.75    0.47
  -9  -2   1    3.44    0.26
   9  -2  -1    3.47    0.23
  -9   2   1    4.09    0.48
  -9   2   1    2.89    0.22
  -9   2   1    3.32    0.26
  -9   2   1    3.01    0.22
  -9   2   1    3.11    0.25
   9   2  -1    3.29    0.42
  -9   2   1    3.43    0.23
  -8  -2   1    3.76    0.48
   8  -2  -1    3.08    0.39
  -8  -2   1    3.60    0.26
   8   2  -1    3.97    0.43
   8   2  -1    3.67    0.41
  -8   2   1    3.72    0.24
  -8   2   1    3.34    0.42
  -8   2   1    3.93    0.44
   7  -2  -1   16.67    0.70
  -7  -2   1   17.72    0.80
   7   2  -1   17.15    0.68
   7   2  -1   15.97    0.67
  -7   2   1   16.60    0.71
  -7   2   1   16.07    0.69
  -6  -2   1    0.94    0.21
   6  -2  -1    0.91    0.19
   6   2  -1    0.73    0.16
  -6   2   1    0.95    0.20
  -6   2   1    0.53    0.17
   6   2  -1    0.88    0.18
   5  -2  -1    0.52    0.13
  -5  -2   1    1.02    0.20
   5   2  -1    0.59    0.14
  -5   2   1    0.68    0.15
  -5   2   1    0.67    0.16
   5   2  -1    0.55    0.13
   4  -2  -1    5.91    0.31
  -4  -2   1    5.52    0.27
   4  -2  -1    5.79    0.30
  -4  -2   1    5.35    0.35
   4   2  -1    5.06    0.29
   4   2  -1    5.40    0.27
  -4   2   1    6.01    0.30
  -4   2   1    5.85    0.32
  -3  -2   1  168.66    3.16
   3  -2  -1  168.12    2.90
   3  -2  -1  166.28    3.22
  -3  -2   1  164.34    3.18
  -3   2   1  165.96    3.00
  -3   2   1  171.50    3.03
   3   2  -1  164.78    2.78
   3   2  -1  165.47    2.99
   2  -2  -1    2.45    0.17
   2  -2  -1    2.34    0.21
  -2  -2   1    2.32    0.22
  -2  -2   1    2.16    0.19
   2   2  -1    2.05    0.18
   2   2  -1    2.25    0.10
  -2   2   1    2.39    0.14
  -2   2   1    2.20    0.20
   1  -2  -1   27.63    0.75
  -1  -2   1   28.90    0.70
  -1  -2   1   28.46    0.72
  -1   2   1   27.31    0.56
  -1   2   1   27.78    0.66
   1   2  -1   27.94    0.64
  -1   2   1   27.05    0.61
   0  -2   1   47.86    0.83
   0  -2   1   50.13    1.12
   0  -2  -1   48.63    1.15
   0  -2  -1   49.84    0.96
   0  -2   1   48.97    1.05
   0   2   1   49.89    1.01
   0   2   1   50.22    0.93
   0   2  -1   49.04    0.99
  -1  -2  -1  111.64    2.08
   1  -2   1  114.43    2.26
   1  -2   1  111.66    1.90
  -1  -2  -1  109.73    2.28
  -1   2  -1  114.30    2.11
   1   2   1  111.74    2.04
  -1   2  -1  111.91    2.02
   1   2   1  114.07    1.92
   2  -2   1  591.16   10.64
  -2  -2  -1  589.99   10.66
  -2  -2  -1  599.94   10.05
   2  -2   1  576.54    9.36
  -2   2  -1  575.47   10.02
   2   2   1  583.38    9.36
  -2   2  -1  575.43    9.68
   2   2   1  584.40    9.70
   3  -2   1   45.83    0.99
   3  -2   1   46.00    1.09
  -3  -2  -1   45.41    1.08
  -3  -2  -1   44.45    1.09
  -3   2  -1   44.55    1.06
   3   2   1   45.29    1.00
  -3   2  -1   46.10    0.99
   3   2   1   47.11    0.97
  -4  -2  -1   12.25    0.53
  -4  -2  -1   12.72    0.45
   4  -2   1   13.55    0.49
   4  -2   1   13.54    0.48
  -4   2  -1   12.54    0.46
   4   2   1   12.81    0.46
   4   2   1   12.68    0.46
  -4   2  -1   13.24    0.52
  -5  -2  -1    6.68    0.43
   5  -2   1    6.80    0.37
  -5   2  -1    5.43    0.38
  -5   2  -1    5.59    0.34
   5   2   1    5.36    0.33
   5   2   1    5.29    0.34
   6  -2   1   20.45    0.74
  -6  -2  -1   20.41    0.82
  -6   2  -1   18.01    0.68
   6   2   1   20.38    0.70
  -6   2  -1   19.82    0.77
   6   2   1   19.13    0.70
  -7  -2  -1    0.71    0.23
   7  -2   1    0.34    0.16
  -7   2  -1    0.22    0.16
   7   2   1    0.36    0.17
   7   2   1    0.39    0.20
  -8  -2  -1    3.45    0.25
  -8  -2  -1    2.94    0.45
   8  -2   1    3.19    0.23
  -8  -2  -1    2.89    0.23
   8  -2   1    3.50    0.43
  -8   2  -1    3.39    0.45
  -8   2  -1    3.20    0.23
   8   2   1    3.11    0.42
   8   2   1    4.29    0.46
  -9  -2  -1   12.09    0.46
   9  -2   1   11.46    0.43
  -9  -2  -1   11.29    0.43
   9  -2   1   12.80    0.79
  -9  -2  -1   12.02    0.87
  -9   2  -1   11.15    0.46
  -9   2  -1   10.77    0.40
  -9   2  -1   12.01    0.45
   9   2   1   11.41    0.44
 -10  -2  -1    1.86    0.20
 -10  -2  -1    1.57    0.18
 -10  -2  -1    1.57    0.20
  10  -2   1    1.91    0.21
 -10   2  -1    2.21    0.21
  10   2   1    1.37    0.18
 -10   2  -1    2.27    0.23
 -11  -2  -1    4.57    0.29
  11  -2   1    4.78    0.29
  11  -2   1    4.64    0.28
 -11  -2  -1    4.73    0.30
 -11   2  -1    4.63    0.28
 -11   2  -1    4.14    0.26
  11   2   1    4.79    0.30
  12  -2   1    0.11    0.08
 -12  -2  -1   -0.01    0.08
  12  -2   1    0.02    0.07
 -12   2  -1   -0.02    0.07
  12   2   1   -0.01    0.06
  12   2   1   -0.04    0.07
 -12   2  -1    0.03    0.07
  13  -2   1    0.13    0.07
 -13  -2  -1    0.04    0.07
  13  -2   1    0.18    0.07
  13   2   1    0.15    0.08
 -13   2  -1    0.15    0.08
 -13   2  -1    0.17    0.08
  13   2   1    0.14    0.07
 -14  -2  -1    2.26    0.16
  14  -2   1    2.27    0.14
 -14   2  -1    2.22    0.14
  14   2   1    2.37    0.16
 -14   2  -1    2.13    0.15
  14   2   1    1.92    0.14
  14  -3  -1   -0.02    0.05
 -14  -3   1    0.04    0.05
 -14   3   1   -0.08    0.05
  14   3  -1   -0.05    0.05
  13  -3  -1    0.28    0.09
  13  -3  -1    0.36    0.09
 -13  -3   1    0.44    0.10
 -13  -3   1    0.41    0.09
 -13   3   1    0.60    0.11
  13   3  -1    0.26    0.10
 -13   3   1    0.41    0.09
  13   3  -1    0.34    0.08
  12  -3  -1    0.03    0.07
 -12  -3   1   -0.13    0.07
 -12  -3   1    0.01    0.08
 -12  -3   1    0.12    0.11
 -12   3   1    0.18    0.09
 -12   3   1    0.08    0.10
  12   3  -1    0.04    0.10
 -12   3   1    0.05    0.07
 -11  -3   1    0.35    0.11
 -11  -3   1    0.20    0.11
  11  -3  -1    0.22    0.10
 -11  -3   1    0.30    0.12
 -11  -3   1    0.26    0.10
  11   3  -1    0.42    0.12
 -11   3   1    0.42    0.12
 -11   3   1    0.20    0.10
 -11   3   1    0.18    0.12
 -11   3   1    0.32    0.12
  10  -3  -1   17.48    0.57
 -10  -3   1   18.51    0.62
 -10  -3   1   17.95    0.57
 -10  -3   1   18.47    0.60
 -10  -3   1   18.58    0.57
 -10   3   1   16.79    0.60
  10   3  -1   17.89    0.58
 -10   3   1   17.67    0.54
 -10   3   1   17.79    0.58
 -10   3   1   18.47    0.58
  -9  -3   1   12.04    0.45
   9  -3  -1   11.98    0.44
  -9  -3   1   12.11    0.44
  -9  -3   1   12.97    0.49
  -9  -3   1   12.01    0.47
  -9  -3   1   12.73    0.86
   9  -3  -1   12.51    0.75
  -9   3   1   11.99    0.42
  -9   3   1   11.74    0.48
  -9   3   1   12.44    0.46
  -9   3   1   11.95    0.75
  -9   3   1   13.25    0.46
  -8  -3   1    6.22    0.32
  -8  -3   1    5.41    0.31
   8  -3  -1    6.84    0.60
  -8  -3   1    5.88    0.62
  -8  -3   1    5.08    0.29
  -8   3   1    5.64    0.53
   8   3  -1    6.35    0.57
  -8   3   1    5.35    0.29
   7  -3  -1    1.35    0.26
  -7  -3   1    1.66    0.33
  -7   3   1    1.22    0.25
   7   3  -1    1.23    0.24
  -7   3   1    1.53    0.17
  -6  -3   1    1.54    0.29
   6  -3  -1    1.72    0.25
  -6   3   1    1.80    0.27
   6   3  -1    1.35    0.23
   5  -3  -1    2.46    0.28
  -5  -3   1    2.32    0.31
   5   3  -1    2.71    0.29
  -5   3   1    3.02    0.32
  -5   3   1    2.92    0.28
   4  -3  -1   12.00    0.52
   4  -3  -1   13.11    0.49
  -4  -3   1   13.27    0.59
  -4  -3   1   13.33    0.51
   4   3  -1   12.76    0.51
  -4   3   1   12.71    0.46
  -4   3   1   12.65    0.52
  -3  -3   1    1.11    0.19
   3  -3  -1    1.30    0.17
  -3  -3   1    1.24    0.17
   3  -3  -1    1.21    0.19
  -3   3   1    1.22    0.15
   3   3  -1    0.95    0.16
  -3   3   1    1.15    0.18
  -2  -3   1   14.74    0.54
   2  -3  -1   16.24    0.46
   2  -3  -1   15.77    0.57
  -2  -3   1   15.58    0.56
  -2   3   1   15.58    0.53
   2   3  -1   14.64    0.51
  -2   3   1   14.53    0.41
   1  -3  -1   -0.01    0.08
  -1  -3   1    0.14    0.09
  -1  -3   1    0.19    0.10
   1   3  -1    0.21    0.08
  -1   3   1    0.13    0.07
  -1   3   1    0.23    0.10
  -1   3   1    0.19    0.08
   0  -3   1   60.28    1.02
   0  -3   1   61.21    1.33
   0  -3  -1   59.76    1.23
   0  -3   1   62.59    1.43
   0  -3  -1   60.90    1.44
   0   3  -1   61.55    1.28
   0   3   1   60.22    1.30
   0   3   1   60.19    1.15
   1  -3   1   54.65    1.03
  -1  -3  -1   56.24    1.35
   1  -3   1   55.24    1.34
  -1  -3  -1   56.01    1.21
  -1   3  -1   55.45    1.20
   1   3   1   56.06    1.07
  -1   3  -1   55.78    1.24
   1   3   1   58.52    1.25
  -2  -3  -1  108.06    2.28
   2  -3   1  107.80    1.92
   2  -3   1  108.08    2.29
  -2  -3  -1  105.53    2.15
  -2   3  -1  109.71    2.13
  -2   3  -1  104.40    2.06
   2   3   1  108.22    2.09
   2   3   1  106.30    1.90
   3  -3   1    0.13    0.10
   3  -3   1    0.14    0.09
  -3  -3  -1    0.13    0.10
  -3  -3  -1    0.06    0.08
  -3   3  -1    0.22    0.11
   3   3   1    0.01    0.07
   3   3   1    0.06    0.08
  -3   3  -1    0.11    0.08
   4  -3   1    1.90    0.22
  -4  -3  -1    1.42    0.22
  -4  -3  -1    1.96    0.23
   4  -3   1    1.68    0.24
   4   3   1    1.62    0.20
   4   3   1    1.75    0.23
  -4   3  -1    1.50    0.21
  -4   3  -1    1.67    0.24
   5  -3   1    0.20    0.12
  -5  -3  -1    0.08    0.12
   5   3   1    0.08    0.10
  -5   3  -1    0.05    0.12
   5   3   1   -0.02    0.08
  -5   3  -1    0.13    0.12
  -6  -3  -1    1.24    0.28
   6  -3   1    1.56    0.26
  -6   3  -1    1.03    0.21
   6   3   1    1.42    0.24
  -6   3  -1    1.19    0.25
   6   3   1    1.31    0.25
   7  -3   1    1.54    0.16
  -7  -3  -1    1.40    0.16
   7  -3   1    1.31    0.27
  -7  -3  -1    1.33    0.30
   7   3   1    1.33    0.27
  -7   3  -1    1.61    0.31
   8  -3   1    5.25    0.53
  -8  -3  -1    5.92    0.29
   8  -3   1    5.98    0.30
  -8  -3  -1    4.31    0.54
  -8  -3  -1    5.58    0.31
  -8  -3  -1    5.36    0.29
   8   3   1    7.04    0.62
  -8   3  -1    5.81    0.30
  -8   3  -1    5.49    0.28
  -8   3  -1    5.70    0.56
   9  -3   1    7.85    0.35
  -9  -3  -1    7.80    0.38
  -9  -3  -1    7.95    0.37
   9   3   1    7.47    0.37
  -9   3  -1    7.16    0.33
  -9   3  -1    8.37    0.37
  -9   3  -1    7.12    0.37
  10  -3   1    3.37    0.25
 -10  -3  -1    3.17    0.25
 -10   3  -1    2.92    0.23
  10   3   1    3.06    0.27
 -10   3  -1    3.06    0.23
  11  -3   1   -0.04    0.07
 -11  -3  -1   -0.07    0.08
  11  -3   1   -0.09    0.07
  11   3   1    0.04    0.07
  11   3   1   -0.04    0.08
 -11   3  -1    0.02    0.08
 -11   3  -1    0.01    0.08
  12  -3   1    0.02    0.07
 -12  -3  -1    0.05    0.09
  12  -3   1   -0.01    0.07
 -12   3  -1    0.11    0.08
  12   3   1    0.02    0.07
  12   3   1   -0.02    0.08
 -12   3  -1    0.02    0.07
 -13  -3  -1   -0.03    0.06
  13  -3   1    0.04    0.06
  13  -3   1   -0.02    0.06
  13   3   1    0.04    0.06
  13   3   1    0.00    0.07
 -13   3  -1    0.01    0.06
 -13   3  -1   -0.01    0.06
 -14   4   1    0.04    0.05
  13  -4  -1    0.04    0.07
 -13  -4   1   -0.02    0.06
  13  -4  -1    0.00    0.06
  13   4  -1    0.03    0.06
 -13   4   1   -0.04    0.06
 -12  -4   1   -0.06    0.06
 -12  -4   1    0.09    0.09
  12  -4  -1    0.01    0.07
  12  -4  -1    0.05    0.08
  12   4  -1    0.08    0.07
 -12   4   1    0.00    0.08
 -12   4   1    0.06    0.09
 -11  -4   1    0.44    0.12
  11  -4  -1    0.31    0.10
 -11  -4   1    0.45    0.13
 -11  -4   1    0.53    0.13
 -11   4   1    0.50    0.11
 -11   4   1    0.47    0.14
 -11   4   1    0.37    0.13
 -10  -4   1    1.00    0.17
 -10  -4   1    1.14    0.17
  10  -4  -1    1.04    0.17
 -10  -4   1    0.89    0.15
 -10  -4   1    0.92    0.17
 -10   4   1    1.10    0.18
 -10   4   1    1.08    0.16
 -10   4   1    1.18    0.18
  -9  -4   1    3.84    0.28
  -9  -4   1    4.04    0.28
  -9  -4   1    4.20    0.28
  -9  -4   1    3.84    0.30
   9  -4  -1    3.93    0.26
  -9   4   1    4.38    0.26
  -9   4   1    3.80    0.30
  -9   4   1    4.65    0.29
  -8  -4   1   32.45    0.79
  -8  -4   1   33.40    0.88
   8  -4  -1   33.05    1.16
  -8  -4   1   32.81    0.82
  -8  -4   1   33.37    0.81
  -8  -4   1   30.33    0.84
   8  -4  -1   32.98    0.83
  -8   4   1   30.06    0.86
  -8   4   1   32.44    0.80
  -8   4   1   31.44    1.18
   8   4  -1   35.37    1.24
  -8   4   1   31.92    0.83
  -7  -4   1    1.07    0.29
   7  -4  -1    0.66    0.23
  -7  -4   1    0.63    0.11
  -7  -4   1    0.80    0.14
  -7   4   1    0.57    0.13
  -7   4   1    0.69    0.22
   7   4  -1    0.57    0.23
  -7   4   1    0.58    0.12
  -6  -4   1    3.65    0.45
   6  -4  -1    3.76    0.39
  -6   4   1    4.08    0.43
   6   4  -1    3.95    0.42
  -5  -4   1    0.24    0.18
   5  -4  -1    0.14    0.12
   5  -4  -1    0.30    0.16
   5   4  -1    0.02    0.11
  -5   4   1    0.16    0.14
  -4  -4   1   21.34    0.76
   4  -4  -1   19.81    0.77
  -4  -4   1   20.50    0.81
   4  -4  -1   20.21    0.66
  -4   4   1   20.64    0.76
   4   4  -1   20.67    0.74
  -3  -4   1    3.62    0.37
   3  -4  -1    2.87    0.31
   3  -4  -1    3.60    0.29
  -3  -4   1    3.21    0.32
   3   4  -1    3.48    0.32
  -3   4   1    3.72    0.35
   2  -4  -1    0.08    0.08
  -2  -4   1    0.20    0.12
  -2  -4   1    0.03    0.09
   2  -4  -1    0.08    0.10
  -2   4   1    0.11    0.10
   2   4  -1    0.25    0.11
  -1  -4   1    1.15    0.19
   1  -4  -1    1.80    0.17
  -1  -4   1    1.39    0.22
   1  -4  -1    2.36    0.28
  -1   4   1    1.54    0.21
  -1   4   1    1.91    0.19
   1   4  -1    1.27    0.20
   0  -4  -1    0.10    0.11
   0  -4   1    0.04    0.10
   0  -4   1    0.35    0.12
   0  -4  -1    0.29    0.11
   0   4  -1    0.14    0.09
   0   4   1    0.25    0.12
   0   4   1    0.15    0.08
   1  -4   1   30.49    0.95
  -1  -4  -1   30.13    0.82
  -1  -4  -1   29.74    0.94
   1   4   1   29.14    0.85
  -1   4  -1   29.56    0.85
  -1   4  -1   27.68    0.83
   2  -4   1    1.35    0.24
  -2  -4  -1    1.37    0.23
  -2  -4  -1    1.61    0.23
   2  -4   1    1.39    0.16
  -2   4  -1    1.46    0.21
   2   4   1    1.66    0.22
  -2   4  -1    1.32    0.20
   3  -4   1   54.69    1.19
  -3  -4  -1   55.20    1.44
   3  -4   1   53.98    1.46
  -3  -4  -1   52.80    1.40
   3   4   1   55.77    1.36
  -3   4  -1   56.45    1.35
  -3   4  -1   54.35    1.33
   4  -4   1   66.07    1.72
   4  -4   1   67.06    1.48
  -4  -4  -1   71.05    1.71
  -4  -4  -1   68.68    1.73
  -4   4  -1   70.94    1.66
   4   4   1   69.69    1.63
  -4   4  -1   65.04    1.58
  -5  -4  -1   28.13    1.05
   5  -4   1   30.08    0.91
   5   4   1   30.98    0.99
  -5   4  -1   29.81    1.01
  -5   4  -1   29.63    0.94
   6  -4   1    1.41    0.27
  -6  -4  -1    1.79    0.33
   6  -4   1    1.92    0.18
  -6  -4  -1    1.62    0.17
  -6   4  -1    1.33    0.28
   6   4   1    1.64    0.29
   7  -4   1   14.28    0.47
  -7  -4  -1   14.51    0.51
   7  -4   1   15.51    0.74
  -7  -4  -1   14.04    0.46
  -7  -4  -1   14.92    0.86
  -7  -4  -1   14.31    0.51
  -7   4  -1   14.43    0.48
   7   4   1   14.11    0.74
  -7   4  -1   14.69    0.49
   8  -4   1    1.89    0.20
   8  -4   1    2.11    0.39
  -8  -4  -1    2.31    0.44
  -8  -4  -1    1.78    0.21
  -8  -4  -1    2.22    0.20
  -8   4  -1    1.89    0.19
  -8   4  -1    2.73    0.24
   8   4   1    1.86    0.37
  -9  -4  -1    8.53    0.35
  -9  -4  -1    7.29    0.37
   9  -4   1    8.07    0.36
   9   4   1    7.86    0.35
  -9   4  -1    7.53    0.34
  -9   4  -1    7.41    0.36
  10  -4   1    1.85    0.21
  10  -4   1    2.51    0.22
 -10  -4  -1    2.08    0.23
  10   4   1    1.63    0.18
 -10   4  -1    1.42    0.18
 -10   4  -1    1.52    0.17
  11  -4   1    0.04    0.09
  11  -4   1    0.04    0.08
 -11  -4  -1    0.09    0.09
  11   4   1   -0.05    0.07
 -11   4  -1   -0.05    0.08
 -11   4  -1    0.05    0.08
 -12  -4  -1    0.11    0.08
  12  -4   1    0.14    0.08
  12  -4   1    0.07    0.08
 -12   4  -1    0.14    0.08
 -12   4  -1    0.10    0.08
  12   4   1    0.11    0.07
  13  -4   1    0.12    0.07
 -13  -4  -1    0.13    0.07
 -13   4  -1   -0.01    0.06
 -13   4  -1    0.02    0.05
  13   4   1    0.11    0.07
  13  -5  -1    0.27    0.08
 -13  -5   1    0.24    0.07
  13   5  -1    0.29    0.07
 -13   5   1    0.22    0.07
 -12  -5   1    0.14    0.08
  12  -5  -1    0.26    0.09
 -12   5   1    0.09    0.07
  12   5  -1    0.02    0.07
  11  -5  -1    0.03    0.08
 -11  -5   1    0.01    0.09
 -11  -5   1    0.04    0.08
 -11  -5   1   -0.17    0.09
 -11   5   1   -0.01    0.09
  11   5  -1   -0.06    0.07
 -11   5   1    0.06    0.08
  10  -5  -1    1.57    0.18
 -10  -5   1    1.19    0.17
 -10  -5   1    1.48    0.19
 -10  -5   1    1.40    0.19
 -10   5   1    1.62    0.18
 -10   5   1    1.53    0.18
  10   5  -1    1.33    0.16
   9  -5  -1   11.68    0.44
  -9  -5   1   11.19    0.42
  -9  -5   1   10.79    0.44
  -9  -5   1   10.42    0.45
  -9  -5   1   11.06    0.47
   9   5  -1   10.88    0.41
  -9   5   1   11.22    0.42
  -9   5   1   10.75    0.44
  -8  -5   1   24.58    0.67
   8  -5  -1   23.91    0.68
  -8  -5   1   24.84    0.70
  -8  -5   1   24.03    0.73
  -8  -5   1   24.06    0.73
  -8   5   1   24.02    0.70
   8   5  -1   24.05    0.64
  -8   5   1   24.39    0.67
  -7  -5   1    8.12    0.37
  -7  -5   1    8.38    0.39
  -7  -5   1    7.62    0.34
  -7  -5   1    9.04    0.81
  -7  -5   1    8.21    0.38
  -7   5   1    7.79    0.33
  -7   5   1    7.96    0.37
  -7   5   1    8.62    0.62
   7   5  -1    8.48    0.62
  -6  -5   1    1.37    0.16
  -6  -5   1    1.53    0.35
   6  -5  -1    1.85    0.30
  -6  -5   1    1.07    0.16
  -6   5   1    1.03    0.14
   6   5  -1    0.97    0.26
  -6   5   1    1.25    0.16
  -6   5   1    1.32    0.30
  -5  -5   1    1.79    0.33
   5  -5  -1    1.29    0.26
   5  -5  -1    1.65    0.33
  -5  -5   1    1.64    0.18
  -5  -5   1    1.25    0.14
   5   5  -1    1.62    0.28
  -5   5   1    1.06    0.13
  -5   5   1    1.71    0.32
  -4  -5   1   -0.08    0.12
   4  -5  -1    0.01    0.11
   4  -5  -1   -0.02    0.16
  -4  -5   1   -0.04    0.15
  -4   5   1    0.07    0.13
   4   5  -1   -0.07    0.12
  -3  -5   1   11.30    0.60
  -3  -5   1   10.13    0.60
   3  -5  -1   10.06    0.60
   3   5  -1   10.46    0.56
  -3   5   1   10.19    0.59
   2  -5  -1   -0.04    0.11
  -2  -5   1    0.07    0.13
  -2  -5   1   -0.05    0.11
  -2   5   1    0.14    0.13
   2   5  -1    0.07    0.12
  -1  -5   1   16.51    0.73
  -1  -5   1   16.14    0.69
   1  -5  -1   16.83    0.75
   1   5  -1   17.49    0.69
  -1   5   1   17.07    0.71
   0  -5  -1    0.17    0.14
   0  -5   1    0.15    0.12
   0   5  -1    0.21    0.12
   0   5   1    0.08    0.12
   0   5  -1    0.10    0.12
  -1  -5  -1    0.47    0.15
   1  -5   1    0.16    0.13
  -1  -5  -1    0.51    0.19
  -1   5  -1    0.66    0.18
   1   5   1    0.26    0.13
  -1   5  -1    0.41    0.15
  -2  -5  -1    7.79    0.48
   2  -5   1    6.39    0.49
  -2  -5  -1    7.58    0.52
  -2   5  -1    7.79    0.47
   2   5   1    7.53    0.48
  -2   5  -1    7.19    0.46
   3  -5   1    3.09    0.39
  -3  -5  -1    2.98    0.38
  -3  -5  -1    2.82    0.34
  -3   5  -1    2.70    0.32
  -3   5  -1    3.26    0.37
   3   5   1    3.39    0.38
  -4  -5  -1    3.30    0.40
   4  -5   1    2.79    0.37
  -4  -5  -1    3.07    0.38
   4   5   1    2.80    0.35
  -4   5  -1    2.93    0.36
  -5  -5  -1    0.05    0.17
  -5  -5  -1   -0.05    0.09
   5  -5   1    0.26    0.09
  -5  -5  -1    0.21    0.08
  -5   5  -1    0.28    0.10
   5   5   1    0.52    0.21
  -5   5  -1    0.42    0.21
  -6  -5  -1    0.64    0.13
  -6  -5  -1    0.47    0.13
  -6  -5  -1    0.42    0.27
   6  -5   1    0.45    0.12
   6   5   1    0.49    0.24
   6   5   1    0.47    0.11
  -6   5  -1    0.49    0.11
  -6   5  -1    0.53    0.13
  -7  -5  -1    1.71    0.18
   7  -5   1    1.71    0.19
  -7  -5  -1    2.09    0.22
  -7  -5  -1    2.22    0.23
  -7  -5  -1    2.03    0.42
  -7   5  -1    2.00    0.20
   7   5   1    2.09    0.39
  -7   5  -1    1.92    0.20
  -7   5  -1    2.05    0.22
   7   5   1    2.09    0.20
  -8  -5  -1    1.23    0.19
   8  -5   1    0.85    0.15
  -8  -5  -1    0.88    0.15
  -8   5  -1    0.73    0.14
  -8   5  -1    1.09    0.17
   8   5   1    0.87    0.14
  -8   5  -1    0.90    0.15
  -9  -5  -1   -0.02    0.07
   9  -5   1    0.00    0.08
  -9  -5  -1    0.17    0.10
  -9   5  -1    0.19    0.10
  -9   5  -1    0.23    0.11
   9   5   1    0.02    0.08
 -10  -5  -1   -0.05    0.07
  10  -5   1    0.05    0.08
 -10  -5  -1   -0.09    0.08
 -10   5  -1   -0.04    0.09
 -10   5  -1    0.00    0.08
  10   5   1    0.17    0.09
 -11  -5  -1    0.60    0.12
  11  -5   1    0.43    0.11
 -11   5  -1    0.40    0.10
  11   5   1    0.52    0.11
 -11   5  -1    0.39    0.10
  12  -5   1    0.37    0.10
 -12  -5  -1    0.33    0.09
 -12   5  -1    0.20    0.08
 -12   5  -1    0.34    0.08
  12   5   1    0.38    0.09
  13   5   1    0.32    0.07
 -13   5  -1    0.20    0.06
  12  -6  -1    0.29    0.09
 -12  -6   1    0.21    0.07
  12   6  -1    0.29    0.07
 -12   6   1    0.32    0.08
 -11  -6   1    1.03    0.15
 -11  -6   1    0.84    0.13
  11  -6  -1    1.07    0.15
 -11   6   1    0.95    0.14
  11   6  -1    0.90    0.14
 -11   6   1    0.86    0.12
 -10  -6   1    0.01    0.09
 -10  -6   1   -0.04    0.07
  10  -6  -1    0.01    0.08
 -10  -6   1    0.04    0.08
 -10   6   1    0.19    0.10
  10   6  -1    0.05    0.08
 -10   6   1    0.08    0.09
  -9  -6   1    0.47    0.13
  -9  -6   1    0.68    0.15
   9  -6  -1    0.77    0.14
  -9  -6   1    0.59    0.12
  -9  -6   1    0.65    0.14
   9   6  -1    0.69    0.13
  -9   6   1    0.67    0.13
  -9   6   1    0.44    0.12
  -8  -6   1    6.96    0.35
  -8  -6   1    6.63    0.35
  -8  -6   1    6.79    0.33
   8  -6  -1    7.05    0.33
  -8  -6   1    5.95    0.37
  -8   6   1    6.63    0.35
  -8   6   1    7.02    0.33
   8   6  -1    6.82    0.32
   7  -6  -1    0.37    0.11
  -7  -6   1    0.44    0.13
  -7  -6   1    0.48    0.13
  -7  -6   1    0.36    0.12
  -7  -6   1    0.25    0.12
   7   6  -1    0.42    0.11
  -7   6   1    0.35    0.12
  -7   6   1    0.35    0.12
  -6  -6   1    3.81    0.56
  -6  -6   1    3.62    0.27
  -6  -6   1    4.34    0.29
   6  -6  -1    3.99    0.25
   6  -6  -1    3.51    0.27
  -6  -6   1    4.12    0.32
  -6  -6   1    3.41    0.25
  -6   6   1    4.60    0.55
   6   6  -1    3.69    0.48
  -6   6   1    3.92    0.26
  -6   6   1    3.67    0.24
  -5  -6   1    4.48    0.30
  -5  -6   1    4.70    0.29
  -5  -6   1    4.87    0.55
  -5  -6   1    4.48    0.27
   5  -6  -1    4.85    0.29
  -5   6   1    4.76    0.53
   5   6  -1    4.06    0.48
  -5   6   1    4.86    0.28
  -4  -6   1    0.18    0.09
   4  -6  -1    0.17    0.22
  -4  -6   1    0.39    0.25
  -4  -6   1    0.20    0.10
  -4  -6   1    0.25    0.23
   4   6  -1    0.14    0.19
  -4   6   1    0.09    0.08
  -4   6   1    0.15    0.18
  -3  -6   1    1.12    0.28
  -3  -6   1    1.27    0.30
  -3  -6   1    1.20    0.17
  -3  -6   1    1.12    0.14
   3  -6  -1    1.09    0.27
  -3   6   1    1.12    0.27
   3   6  -1    1.07    0.27
  -3   6   1    1.31    0.16
  -2  -6   1    2.03    0.20
  -2  -6   1    1.64    0.31
  -2  -6   1    1.75    0.34
   2  -6  -1    2.36    0.39
  -2   6   1    2.41    0.36
  -2   6   1    2.52    0.21
   2   6  -1    2.36    0.35
   1  -6  -1    0.91    0.25
  -1  -6   1    1.00    0.25
  -1   6   1    0.96    0.25
   1   6  -1    0.91    0.24
   1   6  -1    1.03    0.24
   0  -6   1    2.02    0.35
   0  -6  -1    1.41    0.31
   0   6   1    1.89    0.32
   0   6  -1    2.39    0.35
   0   6  -1    2.51    0.35
  -1  -6  -1   31.33    1.17
   1  -6   1   29.74    1.15
   1   6   1   30.31    1.07
  -1   6  -1   31.30    1.09
  -2  -6  -1    0.75    0.13
  -2  -6  -1    0.67    0.24
   2  -6   1    0.52    0.22
  -2   6  -1    0.70    0.22
  -2   6  -1    0.42    0.10
   2   6   1    0.96    0.25
  -3  -6  -1    3.17    0.43
   3  -6   1    2.81    0.43
  -3  -6  -1    2.48    0.22
  -3  -6  -1    3.08    0.21
   3   6   1    2.76    0.38
  -3   6  -1    3.75    0.45
  -3   6  -1    2.76    0.22
   4  -6   1    0.84    0.14
   4  -6   1    0.82    0.29
  -4  -6  -1    0.86    0.15
  -4  -6  -1    0.65    0.27
  -4  -6  -1    0.80    0.13
   4   6   1    0.90    0.27
  -4   6  -1    0.42    0.25
  -4   6  -1    0.66    0.14
  -5  -6  -1    2.19    0.21
   5  -6   1    2.30    0.23
  -5  -6  -1    1.71    0.20
  -5  -6  -1    2.81    0.26
   5   6   1    1.63    0.34
   5   6   1    1.68    0.17
  -5   6  -1    1.75    0.19
  -5   6  -1    2.92    0.24
  -6  -6  -1    2.73    0.25
   6  -6   1    2.82    0.26
   6  -6   1    2.71    0.23
  -6  -6  -1    2.30    0.21
  -6   6  -1    2.54    0.22
   6   6   1    2.53    0.21
  -6   6  -1    2.91    0.24
  -7  -6  -1    0.16    0.09
   7  -6   1    0.09    0.09
  -7  -6  -1    0.28    0.12
   7   6   1    0.23    0.10
  -7   6  -1    0.30    0.11
  -7   6  -1    0.02    0.11
   8  -6   1    3.06    0.23
  -8  -6  -1    3.21    0.24
  -8  -6  -1    3.28    0.29
  -8   6  -1    3.13    0.28
   8   6   1    3.04    0.25
  -8   6  -1    3.10    0.23
  -9  -6  -1    0.11    0.08
   9  -6   1    0.08    0.08
   9   6   1    0.16    0.09
  -9   6  -1    0.31    0.10
 -10  -6  -1    0.79    0.13
  10  -6   1    0.75    0.14
  10   6   1    0.62    0.12
 -10   6  -1    0.60    0.12
  11  -6   1   -0.01    0.07
 -11   6  -1    0.02    0.07
  11   6   1    0.08    0.06
  12   6   1    0.05    0.06
 -12   6  -1    0.04    0.06
 -12   7   1    0.08    0.05
 -11  -7   1    0.12    0.07
  11  -7  -1    0.08    0.07
 -11   7   1    0.06    0.06
  11   7  -1    0.10    0.06
 -10  -7   1    0.09    0.09
 -10  -7   1    0.02    0.08
  10  -7  -1    0.06    0.07
 -10  -7   1    0.11    0.07
 -10   7   1    0.02    0.07
 -10   7   1    0.08    0.09
  10   7  -1    0.10    0.07
  -9  -7   1    0.03    0.09
   9  -7  -1   -0.05    0.08
  -9  -7   1   -0.02    0.07
  -9  -7   1    0.14    0.09
  -9   7   1    0.03    0.10
   9   7  -1    0.16    0.09
  -9   7   1    0.11    0.08
  -8  -7   1    0.12    0.10
  -8  -7   1    0.05    0.08
  -8  -7   1   -0.04    0.09
   8  -7  -1    0.00    0.08
  -8   7   1    0.12    0.09
  -8   7   1    0.05    0.10
  -7  -7   1    0.38    0.11
   7  -7  -1    0.27    0.11
  -7  -7   1    0.33    0.12
  -7  -7   1    0.47    0.14
   7  -7  -1    0.58    0.13
  -7  -7   1    0.46    0.14
  -7   7   1    0.37    0.12
  -7   7   1    0.23    0.11
   6  -7  -1    0.32    0.11
  -6  -7   1    0.35    0.14
  -6  -7   1    0.50    0.14
  -6  -7   1    0.39    0.13
  -6  -7   1    0.53    0.13
  -6   7   1    0.54    0.14
  -6   7   1    0.30    0.11
  -5  -7   1    2.45    0.24
  -5  -7   1    3.32    0.25
  -5  -7   1    2.46    0.22
  -5  -7   1    2.62    0.24
   5  -7  -1    3.09    0.26
  -5   7   1    2.99    0.22
  -5   7   1    3.18    0.25
  -4  -7   1    6.72    0.34
  -4  -7   1    6.62    0.34
  -4  -7   1    6.43    0.33
   4  -7  -1    6.75    0.71
  -4  -7   1    6.26    0.35
   4  -7  -1    6.49    0.35
  -4   7   1    6.59    0.31
  -4   7   1    6.74    0.69
   4   7  -1    5.76    0.61
  -4   7   1    6.97    0.35
  -3  -7   1    0.17    0.22
   3  -7  -1    0.12    0.27
  -3  -7   1    0.28    0.10
   3  -7  -1    0.20    0.09
  -3  -7   1    0.23    0.10
  -3  -7   1    0.34    0.11
  -3  -7   1    0.32    0.11
   3   7  -1    0.33    0.23
  -3   7   1    0.26    0.10
  -3   7   1   -0.03    0.12
  -3   7   1    0.03    0.21
  -2  -7   1    0.38    0.27
  -2  -7   1    0.71    0.13
   2  -7  -1    0.73    0.29
  -2  -7   1    0.86    0.15
   2  -7  -1    0.55    0.12
  -2   7   1    0.67    0.13
   2   7  -1    0.66    0.28
  -2   7   1    1.14    0.30
   1  -7  -1    0.92    0.30
  -1  -7   1    0.92    0.31
  -1  -7   1    1.06    0.15
  -1  -7   1    0.67    0.13
   1  -7  -1    0.72    0.14
   1   7  -1    1.09    0.30
   1   7  -1    0.79    0.13
  -1   7   1    0.54    0.25
  -1   7   1    0.78    0.14
   0  -7  -1    1.17    0.32
   0  -7   1    1.03    0.30
   0  -7   1    0.87    0.14
   0  -7   1    0.96    0.14
   0  -7  -1    1.47    0.18
   0   7   1    1.02    0.29
   0   7  -1    0.97    0.29
   0   7   1    1.06    0.15
   0   7  -1    1.11    0.16
  -1  -7  -1    2.53    0.44
   1  -7   1    3.46    0.52
  -1  -7  -1    3.26    0.27
  -1  -7  -1    2.77    0.22
   1  -7   1    2.73    0.22
  -1  -7  -1    3.03    0.25
  -1   7  -1    2.38    0.22
   1   7   1    3.26    0.46
  -1   7  -1    2.19    0.37
   1   7   1    2.78    0.23
  -2  -7  -1    3.27    0.50
   2  -7   1    2.12    0.41
  -2  -7  -1    2.75    0.23
   2  -7   1    1.89    0.19
  -2  -7  -1    3.26    0.25
  -2   7  -1    2.82    0.24
   2   7   1    2.56    0.42
  -2   7  -1    3.07    0.23
   2   7   1    3.09    0.22
  -2   7  -1    2.68    0.42
  -3  -7  -1    0.31    0.11
  -3  -7  -1    0.82    0.15
  -3  -7  -1    1.23    0.35
   3  -7   1    0.39    0.10
   3  -7   1    0.75    0.30
  -3   7  -1    0.56    0.13
   3   7   1    0.57    0.12
  -3   7  -1    0.45    0.13
  -3   7  -1    0.33    0.27
   3   7   1    0.46    0.27
   4  -7   1    1.27    0.39
   4  -7   1    1.00    0.16
  -4  -7  -1    1.17    0.18
  -4  -7  -1    1.14    0.18
  -4  -7  -1    0.90    0.15
  -4   7  -1    0.98    0.16
  -4   7  -1    1.20    0.17
  -5  -7  -1    0.07    0.09
  -5  -7  -1    0.11    0.09
  -5  -7  -1    0.19    0.10
   5  -7   1    0.04    0.09
  -5   7  -1    0.13    0.11
   5   7   1    0.05    0.10
  -5   7  -1    0.21    0.10
   6  -7   1    0.00    0.09
  -6  -7  -1    0.08    0.09
  -6  -7  -1    0.04    0.08
  -6  -7  -1   -0.04    0.09
   6   7   1    0.22    0.09
  -6   7  -1    0.12    0.10
  -6   7  -1    0.14    0.10
   7  -7   1    0.09    0.09
  -7  -7  -1   -0.01    0.08
  -7  -7  -1    0.11    0.11
   7   7   1    0.14    0.08
  -7   7  -1   -0.03    0.10
  -7   7  -1    0.13    0.10
  -8  -7  -1    0.62    0.13
   8  -7   1    0.60    0.13
  -8   7  -1    0.45    0.13
   8   7   1    0.62    0.11
  -8   7  -1    0.55    0.13
  -9  -7  -1    0.61    0.12
   9  -7   1    0.49    0.11
  -9   7  -1    0.25    0.10
   9   7   1    0.54    0.11
 -10  -7  -1    0.71    0.11
  10  -7   1    0.61    0.11
 -10   7  -1    0.66    0.11
  10   7   1    0.39    0.09
  11   7   1   -0.02    0.05
 -11   7  -1    0.03    0.06
 -10  -8   1    0.06    0.06
 -10   8   1   -0.04    0.05
  -9  -8   1    0.81    0.12
  -9   8   1    0.71    0.11
  -9   8   1    0.68    0.13
  -8  -8   1    1.12    0.16
  -8   8   1    1.15    0.17
  -8   8   1    0.81    0.12
   7  -8  -1    0.07    0.10
  -7  -8   1    0.15    0.10
  -7  -8   1    0.22    0.09
  -7   8   1    0.08    0.11
  -7   8   1    0.17    0.10
  -6  -8   1    5.94    0.34
  -6  -8   1    5.94    0.32
  -6  -8   1    6.18    0.32
  -6  -8   1    5.74    0.34
   6  -8  -1    5.90    0.34
  -6   8   1    6.10    0.32
  -6   8   1    6.28    0.30
  -5  -8   1    1.00    0.16
   5  -8  -1    1.01    0.16
  -5  -8   1    0.96    0.16
  -5  -8   1    1.45    0.19
  -5   8   1    1.13    0.17
  -5   8   1    1.38    0.17
  -4  -8   1    1.27    0.19
  -4  -8   1    1.42    0.19
   4  -8  -1    1.17    0.18
  -4  -8   1    1.08    0.16
   4   8  -1    1.40    0.19
  -4   8   1    1.73    0.19
  -4   8   1    1.37    0.19
  -3  -8   1    0.12    0.10
   3  -8  -1    0.15    0.10
  -3  -8   1    0.02    0.09
  -3  -8   1    0.14    0.10
   3  -8  -1    0.05    0.12
   3   8  -1    0.14    0.09
  -3   8   1    0.06    0.09
  -3   8   1    0.07    0.11
  -2  -8   1    0.56    0.13
   2  -8  -1    0.41    0.13
   2  -8  -1    0.37    0.12
  -2  -8   1    0.51    0.13
  -2  -8   1    0.42    0.11
   2   8  -1    0.23    0.10
  -2   8   1    0.30    0.14
  -2   8   1    0.34    0.12
  -1  -8   1    8.90    0.42
  -1  -8   1    8.90    0.38
  -1  -8   1    8.64    0.36
   1  -8  -1    8.56    0.40
   1  -8  -1    7.81    0.39
  -1  -8   1    8.16    0.38
  -1   8   1    8.51    0.38
   1   8  -1    9.24    0.40
   0  -8   1    2.04    0.23
   0  -8   1    2.00    0.20
   0  -8   1    1.73    0.20
   0  -8  -1    2.19    0.24
   0  -8  -1    2.36    0.25
   0   8   1    1.83    0.21
   0   8  -1    1.97    0.22
  -1  -8  -1    1.45    0.20
  -1  -8  -1    1.53    0.18
   1  -8   1    1.22    0.17
   1  -8   1    1.30    0.18
  -1  -8  -1    1.59    0.20
  -1   8  -1    0.96    0.15
   1   8   1    1.22    0.17
  -2  -8  -1    0.71    0.14
   2  -8   1    0.57    0.13
  -2  -8  -1    0.99    0.16
   2  -8   1    1.03    0.18
  -2   8  -1    0.65    0.14
  -2   8  -1    1.04    0.16
   2   8   1    0.69    0.13
   3  -8   1    0.68    0.15
  -3  -8  -1    0.56    0.14
   3  -8   1    0.68    0.16
  -3  -8  -1    0.69    0.14
   3   8   1    0.38    0.11
  -3   8  -1    0.33    0.12
  -3   8  -1    0.47    0.13
  -4  -8  -1    3.35    0.26
  -4  -8  -1    3.27    0.27
   4  -8   1    3.52    0.28
  -4   8  -1    3.66    0.25
  -4   8  -1    3.55    0.29
   4   8   1    3.33    0.25
  -5  -8  -1    0.07    0.08
  -5  -8  -1    0.12    0.10
   5  -8   1    0.05    0.10
   5   8   1    0.09    0.08
  -5   8  -1   -0.01    0.09
  -5   8  -1    0.06    0.10
  -6  -8  -1    0.54    0.12
   6  -8   1    0.64    0.13
  -6  -8  -1    0.36    0.11
  -6   8  -1    0.57    0.13
   6   8   1    0.58    0.13
  -6   8  -1    0.81    0.15
  -7  -8  -1    2.33    0.21
   7  -8   1    2.19    0.21
  -7   8  -1    2.74    0.22
   7   8   1    3.12    0.23
  -7   8  -1    3.14    0.26
  -8  -8  -1    0.71    0.12
   8   8   1    0.65    0.12
  -8   8  -1    0.49    0.12
  -8   8  -1    0.72    0.12
  -9  -8  -1    0.06    0.07
  -9   8  -1    0.01    0.07
   9   8   1   -0.03    0.06
 -10   8  -1   -0.04    0.05
  -9   9   1    0.33    0.07
  -8  -9   1    0.20    0.07
  -8   9   1    0.30    0.09
  -8   9   1    0.05    0.06
   8   9  -1    0.07    0.07
   7  -9  -1    0.07    0.08
  -7  -9   1   -0.01    0.07
   7   9  -1    0.02    0.08
  -7   9   1    0.13    0.09
  -7   9   1    0.08    0.07
   6  -9  -1    0.22    0.11
  -6  -9   1    0.28    0.09
  -6  -9   1    0.41    0.11
  -6   9   1    0.19    0.09
  -6   9   1    0.42    0.12
   6   9  -1    0.16    0.09
   5  -9  -1    0.70    0.14
  -5  -9   1    0.45    0.11
  -5  -9   1    0.65    0.13
  -5   9   1    0.59    0.12
  -5   9   1    0.79    0.13
   5   9  -1    0.68    0.14
   4  -9  -1   -0.10    0.08
  -4  -9   1    0.01    0.08
  -4  -9   1    0.05    0.08
  -4  -9   1    0.17    0.09
  -4   9   1   -0.11    0.08
  -4   9   1   -0.05    0.07
   4   9  -1    0.00    0.08
   3  -9  -1    0.10    0.10
  -3  -9   1    0.12    0.09
  -3  -9   1    0.00    0.08
   3  -9  -1    0.11    0.10
  -3  -9   1    0.07    0.08
   3   9  -1   -0.02    0.07
  -3   9   1    0.08    0.10
  -3   9   1   -0.09    0.08
  -2  -9   1    0.37    0.11
   2  -9  -1    0.44    0.13
  -2  -9   1    0.52    0.12
   2  -9  -1    0.41    0.12
  -2  -9   1    0.35    0.12
   2   9  -1    0.42    0.12
  -2   9   1    0.25    0.10
  -1  -9   1    0.16    0.11
   1  -9  -1    0.41    0.13
  -1  -9   1    0.31    0.13
  -1  -9   1    0.26    0.10
   1  -9  -1    0.23    0.11
  -1  -9   1    0.43    0.13
  -1   9   1    0.22    0.10
   1   9  -1    0.23    0.11
   0  -9  -1    0.39    0.14
   0  -9  -1    0.46    0.13
   0  -9   1    0.32    0.12
   0  -9   1    0.48    0.13
   0   9   1    0.49    0.13
   0   9  -1    0.61    0.14
   0   9  -1    0.40    0.12
   1  -9   1    0.16    0.11
   1  -9   1    0.05    0.10
  -1  -9  -1    0.06    0.10
  -1  -9  -1   -0.05    0.09
   1   9   1    0.09    0.09
  -1   9  -1    0.10    0.09
  -1   9  -1    0.17    0.11
   2  -9   1    0.18    0.11
  -2  -9  -1    0.09    0.10
  -2  -9  -1    0.18    0.11
   2  -9   1    0.26    0.11
   2   9   1    0.09    0.09
  -2   9  -1    0.17    0.11
  -2   9  -1    0.09    0.10
   3  -9   1    0.08    0.10
  -3  -9  -1    0.05    0.10
  -3  -9  -1   -0.10    0.08
   3  -9   1    0.01    0.09
  -3   9  -1    0.05    0.10
   3   9   1   -0.03    0.08
  -3   9  -1    0.06    0.10
   4  -9   1    0.15    0.10
  -4  -9  -1    0.11    0.09
  -4  -9  -1    0.06    0.09
  -4   9  -1   -0.08    0.08
   4   9   1    0.14    0.09
  -4   9  -1    0.13    0.10
  -5  -9  -1    0.00    0.07
   5  -9   1    0.16    0.09
  -5  -9  -1    0.14    0.09
  -5   9  -1    0.02    0.08
  -5   9  -1    0.11    0.09
   5   9   1    0.15    0.09
  -6  -9  -1    0.23    0.09
  -6  -9  -1    0.24    0.08
   6  -9   1    0.17    0.10
  -6   9  -1    0.10    0.10
   6   9   1    0.26    0.09
  -6   9  -1    0.24    0.10
  -7  -9  -1    0.56    0.11
   7  -9   1    0.58    0.11
  -7   9  -1    0.59    0.13
  -7   9  -1    0.31    0.09
   7   9   1    0.52    0.11
  -8  -9  -1    0.09    0.07
  -8   9  -1    0.06    0.06
  -9   9  -1    0.07    0.05
   7 -10  -1    0.04    0.07
  -7 -10   1    0.07    0.07
  -7  10   1   -0.01    0.05
  -6 -10   1    0.24    0.08
   6 -10  -1    0.35    0.10
  -6 -10   1    0.29    0.08
  -6  10   1    0.23    0.09
  -6  10   1    0.23    0.07
   6  10  -1    0.20    0.09
  -5 -10   1    0.12    0.07
   5 -10  -1    0.16    0.09
  -5 -10   1    0.16    0.08
   5  10  -1    0.07    0.08
  -5  10   1    0.22    0.09
  -4 -10   1    0.02    0.07
   4 -10  -1   -0.05    0.08
  -4 -10   1    0.05    0.08
  -4  10   1    0.05    0.08
   4  10  -1    0.00    0.08
  -3 -10   1    0.09    0.09
  -3 -10   1   -0.05    0.07
   3 -10  -1   -0.10    0.08
   3  10  -1    0.09    0.09
  -3  10   1    0.09    0.08
  -2 -10   1    0.74    0.13
   2 -10  -1    0.74    0.14
   2 -10  -1    0.64    0.13
  -2 -10   1    0.66    0.13
   2  10  -1    0.64    0.12
   2  10  -1    0.75    0.14
  -2  10   1    0.57    0.12
  -1 -10   1   -0.04    0.08
   1 -10  -1    0.02    0.08
  -1 -10   1    0.08    0.09
   1 -10  -1   -0.04    0.09
   1  10  -1    0.10    0.09
   1  10  -1    0.13    0.09
  -1  10   1    0.00    0.09
   0 -10  -1    0.29    0.11
   0 -10   1    0.35    0.11
   0 -10   1    0.62    0.13
   0 -10  -1    0.34    0.11
   0  10  -1    0.37    0.11
   0  10  -1    0.43    0.11
   0  10   1    0.54    0.13
  -1 -10  -1   -0.01    0.08
   1 -10   1    0.04    0.08
  -1 -10  -1    0.06    0.08
   1 -10   1    0.01    0.08
  -1  10  -1   -0.02    0.08
   1  10   1    0.05    0.09
  -1  10  -1   -0.01    0.09
   2 -10   1    0.18    0.09
   2 -10   1    0.12    0.09
  -2 -10  -1    0.03    0.08
  -2  10  -1   -0.01    0.09
  -2  10  -1    0.09    0.09
   2  10   1   -0.01    0.08
   3 -10   1    0.02    0.08
  -3 -10  -1    0.21    0.09
  -3 -10  -1    0.13    0.08
   3  10   1    0.09    0.08
  -3  10  -1    0.16    0.10
  -3  10  -1    0.08    0.08
  -4 -10  -1    0.25    0.09
   4 -10   1    0.33    0.10
  -4 -10  -1    0.35    0.10
  -4  10  -1    0.28    0.09
   4  10   1    0.25    0.09
  -4  10  -1    0.42    0.11
   5 -10   1    0.19    0.09
  -5 -10  -1    0.19    0.08
  -5 -10  -1    0.04    0.08
   5  10   1    0.06    0.07
  -5  10  -1    0.25    0.08
  -5  10  -1    0.22    0.10
   6 -10   1    0.03    0.07
  -6 -10  -1    0.01    0.05
  -6 -10  -1    0.01    0.06
  -6  10  -1   -0.07    0.06
  -7  10  -1    0.38    0.07
   4 -11  -1    0.10    0.07
  -4 -11   1    0.14    0.06
   3 -11  -1    0.08    0.07
  -3 -11   1    0.01    0.06
   3  11  -1    0.01    0.07
  -3  11   1    0.01    0.06
   2 -11  -1    0.08    0.07
  -2 -11   1    0.10    0.07
   2 -11  -1    0.02    0.07
  -2  11   1    0.12    0.07
   2  11  -1   -0.01    0.06
  -1 -11   1    0.01    0.06
   1 -11  -1   -0.02    0.06
   1 -11  -1    0.04    0.06
  -1  11   1    0.07    0.07
   1  11  -1    0.02    0.07
   0 -11  -1    1.00    0.13
   0 -11  -1    0.86    0.13
   0 -11   1    1.13    0.13
   0 -11   1    0.85    0.12
   0  11  -1    0.98    0.13
   0  11   1    0.78    0.11
   1 -11   1    0.35    0.09
  -1 -11  -1    0.29    0.08
   1 -11   1    0.49    0.10
   1  11   1    0.28    0.09
  -1  11  -1    0.24    0.09
   2 -11   1    0.10    0.07
   2 -11   1    0.11    0.07
  -2 -11  -1    0.12    0.07
  -2  11  -1    0.36    0.09
  -2  11  -1    0.08    0.07
   2  11   1    0.18    0.08
  -3 -11  -1   -0.03    0.05
   3 -11   1   -0.03    0.06
  -3  11  -1    0.00    0.06
  -3  11  -1    0.07    0.08
   4 -11   1    0.20    0.07
  -4 -11  -1    0.27    0.07
 -15   0   2    0.23    0.06
  15   0  -2    0.10    0.05
  14   0  -2    3.33    0.20
 -14   0   2    3.03    0.20
 -14   0   2    3.06    0.19
 -14   0   2    3.27    0.19
  13   0  -2    1.83    0.18
 -13   0   2    2.04    0.19
 -13   0   2    1.54    0.16
 -13   0   2    2.25    0.21
 -13   0   2    2.16    0.21
 -12   0   2    0.15    0.09
 -12   0   2    0.05    0.10
 -12   0   2    0.02    0.08
 -12   0   2    0.11    0.09
 -12   0   2    0.15    0.09
 -11   0   2    1.42    0.18
 -11   0   2    1.39    0.17
 -11   0   2    1.46    0.19
 -11   0   2    1.65    0.20
 -11   0   2    1.21    0.17
 -10   0   2    0.49    0.11
 -10   0   2    0.56    0.14
 -10   0   2    0.53    0.13
  10   0  -2    0.21    0.27
 -10   0   2    0.47    0.11
 -10   0   2    0.81    0.15
 -10   0   2    0.54    0.30
  -9   0   2    4.07    0.26
  -9   0   2    3.93    0.47
  -9   0   2    4.46    0.27
   9   0  -2    4.40    0.26
  -9   0   2    4.10    0.26
   9   0  -2    5.12    0.53
  -9   0   2    4.33    0.51
  -8   0   2    0.49    0.20
  -8   0   2    0.33    0.18
   8   0  -2    0.48    0.19
   7   0  -2   24.27    0.83
  -7   0   2   23.85    0.87
  -7   0   2   25.16    0.86
  -6   0   2   66.98    1.60
   6   0  -2   68.76    1.51
  -6   0   2   68.82    1.57
   5   0  -2  111.90    2.11
  -5   0   2  111.34    2.19
  -5   0   2  107.55    2.23
   4   0  -2    9.94    0.37
   4   0  -2    9.67    0.27
  -4   0   2   10.51    0.41
  -4   0   2   10.84    0.41
   3   0  -2   24.40    0.59
   3   0  -2   24.61    0.57
  -3   0   2   26.45    0.64
  -3   0   2   24.99    0.63
  -2   0   2  155.08    2.65
  -2   0   2  163.75    2.74
  -2   0   2  154.02    2.79
  -2   0   2  156.86    2.93
  -1   0   2  694.46   11.14
  -1   0   2  709.91   12.58
   0   0   2    0.08    0.03
   0   0   2    0.08    0.05
   0   0  -2    0.07    0.05
   0   0   2    0.14    0.06
   1   0   2   10.68    0.21
   1   0   2   11.53    0.33
  -1   0  -2   10.92    0.33
   1   0   2   11.08    0.35
   2   0   2  136.06    2.63
  -2   0  -2  137.32    2.55
   2   0   2  137.42    2.39
   2   0   2  137.56    2.31
  -3   0  -2    2.12    0.22
   3   0   2    2.68    0.24
  -3   0  -2    2.21    0.16
   3   0   2    2.09    0.18
  -4   0  -2    6.80    0.39
  -4   0  -2    6.87    0.31
   4   0   2    7.75    0.37
  -4   0  -2    7.10    0.30
  -5   0  -2   18.77    0.71
   5   0   2   19.21    0.66
  -5   0  -2   17.70    0.58
   6   0   2   40.15    1.13
  -6   0  -2   39.16    1.20
   6   0   2   41.68    1.03
  -7   0  -2   44.66    1.40
   7   0   2   46.33    1.32
  -8   0  -2    4.10    0.50
   8   0   2    4.84    0.51
   8   0   2    4.00    0.25
  -8   0  -2    4.34    0.26
  -9   0  -2    3.39    0.24
  -9   0  -2    3.36    0.23
   9   0   2    4.12    0.53
  -9   0  -2    3.73    0.53
   9   0   2    3.12    0.25
   9   0   2    3.35    0.25
  -9   0  -2    3.30    0.24
 -10   0  -2   28.72    0.74
  10   0   2   28.47    0.79
 -10   0  -2   28.67    0.76
 -10   0  -2   29.21    0.81
  10   0   2   30.05    0.79
 -11   0  -2   58.99    1.26
  11   0   2   58.95    1.34
  11   0   2   59.36    1.33
 -11   0  -2   57.32    1.26
 -11   0  -2   61.54    1.39
  12   0   2    0.58    0.10
 -12   0  -2    0.50    0.12
  12   0   2    0.57    0.12
  13   0   2    1.46    0.15
 -13   0  -2    1.85    0.18
  14   0   2    0.07    0.06
 -14   0  -2    0.06    0.06
  15  -1  -2    1.60    0.12
 -15   1   2    1.48    0.11
 -14  -1   2    1.42    0.15
  14  -1  -2    1.39    0.15
 -14  -1   2    1.19    0.13
 -14  -1   2    1.22    0.14
  14   1  -2    1.28    0.14
 -14   1   2    1.07    0.12
 -14   1   2    1.10    0.13
 -14   1   2    0.94    0.12
 -13  -1   2    0.35    0.10
 -13  -1   2    0.25    0.10
 -13  -1   2    0.20    0.11
 -13  -1   2    0.36    0.10
  13  -1  -2    0.26    0.10
 -13   1   2    0.33    0.09
  13   1  -2    0.27    0.10
 -13   1   2    0.04    0.10
 -13   1   2    0.25    0.10
 -13   1   2    0.34    0.10
 -12  -1   2    1.38    0.18
 -12  -1   2    1.13    0.15
 -12  -1   2    1.37    0.19
 -12  -1   2    1.45    0.19
  12  -1  -2    0.61    0.12
 -12   1   2    1.03    0.14
 -12   1   2    0.80    0.15
 -12   1   2    0.95    0.15
  12   1  -2    1.21    0.17
 -12   1   2    1.22    0.17
 -12   1   2    0.98    0.15
 -11  -1   2    1.45    0.20
 -11  -1   2    1.04    0.15
 -11  -1   2    1.48    0.20
 -11  -1   2    1.45    0.20
  11  -1  -2    1.21    0.16
 -11  -1   2    1.26    0.16
 -11   1   2    1.22    0.17
 -11   1   2    1.32    0.18
 -11   1   2    1.90    0.21
 -11   1   2    1.53    0.20
 -11   1   2    1.40    0.18
 -10  -1   2    0.08    0.09
 -10  -1   2   -0.03    0.09
 -10  -1   2    0.06    0.09
 -10  -1   2    0.19    0.09
 -10  -1   2   -0.02    0.09
  10  -1  -2   -0.01    0.07
 -10   1   2   -0.08    0.07
 -10   1   2    0.11    0.26
 -10   1   2   -0.02    0.08
 -10   1   2    0.09    0.10
  10   1  -2    0.35    0.29
 -10   1   2    0.11    0.09
 -10   1   2   -0.03    0.08
   9  -1  -2    1.32    0.31
  -9  -1   2    1.13    0.34
   9  -1  -2    1.27    0.17
  -9  -1   2    0.86    0.15
  -9  -1   2    1.27    0.17
  -9  -1   2    1.12    0.14
   9   1  -2    1.08    0.28
  -9   1   2    1.41    0.19
   9   1  -2    1.39    0.31
  -9   1   2    1.24    0.30
  -9   1   2    1.15    0.15
  -9   1   2    1.05    0.15
  -9   1   2    1.60    0.35
   8  -1  -2    3.05    0.38
  -8  -1   2    3.46    0.41
  -8  -1   2    2.75    0.22
  -8  -1   2    2.99    0.41
  -8   1   2    2.78    0.21
  -8   1   2    3.30    0.39
   8   1  -2    2.97    0.37
  -8   1   2    3.47    0.42
   7  -1  -2   17.82    0.69
  -7  -1   2   16.91    0.70
  -7  -1   2   16.61    0.74
  -7   1   2   17.09    0.69
   7   1  -2   17.30    0.69
  -7   1   2   16.50    0.69
   6  -1  -2   59.62    1.37
  -6  -1   2   58.66    1.41
  -6  -1   2   58.26    1.48
   6   1  -2   58.43    1.33
  -6   1   2   57.85    1.40
  -6   1   2   57.25    1.41
  -5  -1   2   48.18    1.16
   5  -1  -2   48.60    1.13
  -5  -1   2   48.20    1.22
   5   1  -2   48.72    1.09
  -5   1   2   48.35    1.17
  -5   1   2   48.25    1.14
  -4  -1   2    1.46    0.20
   4  -1  -2    2.16    0.21
  -4  -1   2    2.09    0.21
   4  -1  -2    2.11    0.17
  -4  -1   2    1.99    0.14
  -4   1   2    1.99    0.19
  -4   1   2    2.23    0.22
   4   1  -2    1.83    0.18
   3  -1  -2    1.01    0.13
  -3  -1   2    0.99    0.14
   3  -1  -2    0.89    0.13
  -3  -1   2    1.03    0.11
  -3  -1   2    0.88    0.15
  -3   1   2    0.91    0.13
  -3   1   2    0.88    0.10
   3   1  -2    0.97    0.11
   2  -1  -2   11.29    0.37
  -2  -1   2   11.77    0.40
  -2  -1   2   11.59    0.31
  -2  -1   2   10.70    0.35
  -2  -1   2   11.20    0.36
  -2   1   2   11.82    0.29
  -2   1   2   11.81    0.38
  -2   1   2   11.49    0.37
  -1  -1   2  276.08    5.00
   1  -1  -2  266.82    5.00
  -1  -1   2  266.99    4.73
  -1  -1   2  270.23    4.36
   1   1  -2  268.56    4.51
  -1   1   2  271.02    4.44
  -1   1   2  277.94    4.56
   0  -1   2    0.91    0.09
   0  -1   2    0.88    0.12
   0  -1  -2    0.71    0.11
   0  -1  -2    0.69    0.07
   0   1   2    0.70    0.10
   0   1   2    0.81    0.09
   0   1  -2    0.84    0.11
   0   1  -2    0.80    0.07
  -1  -1  -2   18.61    0.49
   1  -1   2   20.16    0.47
  -1  -1  -2   19.16    0.54
   1  -1   2   19.84    0.55
  -1   1  -2   19.07    0.38
  -1   1  -2   20.37    0.53
   1   1   2   18.96    0.48
   1   1   2   18.76    0.44
   2  -1   2   15.28    0.48
   2  -1   2   14.93    0.44
  -2  -1  -2   17.22    0.49
  -2  -1  -2   15.38    0.48
  -2   1  -2   15.83    0.49
   2   1   2   16.60    0.47
   2   1   2   15.56    0.40
  -2   1  -2   15.41    0.36
   3  -1   2    3.64    0.24
  -3  -1  -2    3.56    0.26
   3  -1   2    3.54    0.24
  -3  -1  -2    3.49    0.23
   3   1   2    3.77    0.20
  -3   1  -2    3.89    0.28
   3   1   2    3.75    0.25
  -3   1  -2    3.51    0.19
  -4  -1  -2   46.84    1.09
   4  -1   2   46.88    1.10
   4  -1   2   47.60    1.10
  -4  -1  -2   46.45    1.18
   4   1   2   46.44    1.11
  -4   1  -2   47.45    1.01
   4   1   2   48.58    1.02
  -4   1  -2   47.44    1.19
  -5  -1  -2    1.40    0.23
   5  -1   2    1.56    0.23
  -5   1  -2    1.51    0.18
   5   1   2    1.13    0.16
  -5   1  -2    1.55    0.24
   5   1   2    1.60    0.23
  -6  -1  -2    0.34    0.17
   6  -1   2    0.81    0.20
   6   1   2    0.30    0.12
  -6   1  -2    0.34    0.17
   6   1   2    0.31    0.15
   7  -1   2   20.18    0.82
  -7  -1  -2   19.78    0.89
   7   1   2   20.12    0.82
  -7   1  -2   21.00    0.90
  -8  -1  -2    0.07    0.09
   8  -1   2    0.16    0.08
   8  -1   2    0.43    0.23
  -8  -1  -2    0.29    0.21
  -8  -1  -2    0.14    0.09
   8   1   2    0.12    0.18
  -8   1  -2    0.04    0.18
  -8   1  -2    0.19    0.10
   9  -1   2    1.47    0.17
  -9  -1  -2    0.84    0.31
  -9  -1  -2    1.31    0.18
   9  -1   2    1.76    0.39
  -9  -1  -2    1.35    0.17
   9  -1   2    1.48    0.19
  -9   1  -2    1.30    0.16
  -9   1  -2    1.15    0.35
  -9   1  -2    1.26    0.17
   9   1   2    1.04    0.15
   9   1   2    1.32    0.34
 -10  -1  -2    5.58    0.32
  10  -1   2    5.46    0.32
 -10  -1  -2    5.56    0.32
  10  -1   2    5.60    0.32
 -10   1  -2    5.29    0.31
  10   1   2    5.59    0.32
 -10   1  -2    5.26    0.29
  11  -1   2    0.68    0.14
  11  -1   2    0.44    0.11
 -11  -1  -2    0.58    0.13
 -11   1  -2    0.47    0.13
  11   1   2    0.67    0.14
 -11   1  -2    0.57    0.12
  12  -1   2    1.25    0.16
 -12  -1  -2    0.88    0.15
  12  -1   2    0.81    0.13
  12   1   2    1.02    0.15
 -12   1  -2    1.01    0.16
 -12   1  -2    0.51    0.11
  12   1   2    0.91    0.13
  13  -1   2    0.00    0.06
 -13  -1  -2    0.05    0.07
 -13   1  -2   -0.05    0.06
  13   1   2   -0.01    0.06
  13   1   2   -0.01    0.06
  14  -1   2    0.14    0.05
 -14  -1  -2    0.23    0.07
  14   1   2    0.22    0.07
 -14   1  -2    0.19    0.07
  14  -2  -2    0.99    0.11
 -14  -2   2    1.20    0.13
 -14  -2   2    1.15    0.13
  14   2  -2    1.44    0.14
 -14   2   2    1.13    0.12
  14   2  -2    1.06    0.12
 -14   2   2    1.21    0.13
  13  -2  -2    0.19    0.08
 -13  -2   2    0.14    0.09
 -13  -2   2    0.10    0.09
  13  -2  -2    0.29    0.09
 -13  -2   2    0.26    0.09
 -13  -2   2    0.11    0.10
  13   2  -2    0.09    0.09
 -13   2   2    0.14    0.09
 -13   2   2    0.09    0.08
 -13   2   2    0.34    0.11
 -13   2   2    0.37    0.10
  12  -2  -2    3.02    0.23
 -12  -2   2    3.24    0.26
 -12  -2   2    2.47    0.23
 -12  -2   2    2.82    0.26
 -12  -2   2    2.48    0.21
 -12   2   2    2.93    0.25
 -12   2   2    3.19    0.28
 -12   2   2    2.96    0.23
  12   2  -2    2.25    0.21
 -12   2   2    2.89    0.21
 -12   2   2    2.64    0.22
 -11  -2   2    6.05    0.32
 -11  -2   2    6.23    0.34
 -11  -2   2    6.68    0.36
 -11  -2   2    6.30    0.32
  11  -2  -2    6.28    0.33
 -11   2   2    6.17    0.31
 -11   2   2    6.38    0.34
  11   2  -2    6.75    0.34
 -11   2   2    6.62    0.34
 -11   2   2    6.59    0.35
 -11   2   2    6.95    0.33
 -10  -2   2    0.28    0.11
 -10  -2   2    0.12    0.10
 -10  -2   2    0.28    0.11
  10  -2  -2    0.30    0.10
 -10  -2   2    0.28    0.12
 -10  -2   2    0.16    0.10
 -10   2   2    0.06    0.11
 -10   2   2    0.31    0.10
 -10   2   2    0.14    0.10
 -10   2   2    0.36    0.13
 -10   2   2    0.26    0.11
   9  -2  -2    1.67    0.33
  -9  -2   2    1.49    0.37
  -9  -2   2    1.71    0.19
  -9  -2   2    1.54    0.17
  -9  -2   2    1.73    0.20
  -9  -2   2    1.56    0.20
  -9   2   2    1.11    0.18
  -9   2   2    1.02    0.15
  -9   2   2    1.38    0.16
  -9   2   2    1.74    0.35
   9   2  -2    1.51    0.32
  -9   2   2    1.59    0.19
  -9   2   2    1.41    0.16
  -8  -2   2    7.75    0.67
  -8  -2   2    6.55    0.31
   8  -2  -2    7.11    0.51
   8   2  -2    7.87    0.51
  -8   2   2    6.61    0.31
  -8   2   2    6.86    0.33
  -8   2   2    6.47    0.56
  -7  -2   2    0.14    0.15
   7  -2  -2    0.02    0.11
   7   2  -2   -0.02    0.09
   7   2  -2    0.11    0.13
  -7   2   2    0.12    0.14
  -7   2   2   -0.11    0.10
  -6  -2   2   -0.08    0.11
   6  -2  -2   -0.15    0.08
   6   2  -2    0.07    0.10
  -6   2   2   -0.03    0.10
   6   2  -2    0.13    0.10
  -6   2   2    0.16    0.11
   5  -2  -2    0.88    0.17
  -5  -2   2    0.74    0.18
  -5   2   2    0.79    0.15
   5   2  -2    0.80    0.14
   5   2  -2    0.78    0.15
  -5   2   2    0.67    0.15
   4  -2  -2   32.07    0.85
   4  -2  -2   31.83    0.82
  -4  -2   2   32.00    0.93
  -4  -2   2   33.96    0.81
  -4   2   2   31.82    0.86
   4   2  -2   31.93    0.72
   4   2  -2   32.35    0.84
  -4   2   2   32.68    0.76
   3  -2  -2   36.73    0.85
   3  -2  -2   35.74    0.95
  -3  -2   2   37.14    0.90
  -3  -2   2   36.73    0.96
  -3   2   2   37.21    0.90
  -3   2   2   37.01    0.75
   3   2  -2   36.44    0.73
   3   2  -2   37.32    0.87
  -2  -2   2   49.49    1.13
  -2  -2   2   49.39    1.13
   2  -2  -2   49.83    1.21
  -2   2   2   50.17    1.05
  -2   2   2   49.90    0.87
  -2   2   2   50.46    1.08
   2   2  -2   48.09    0.86
   2   2  -2   47.93    1.03
  -1  -2   2   10.03    0.21
   1  -2  -2    8.74    0.41
  -1  -2   2    9.30    0.38
  -1  -2   2    9.91    0.40
   1   2  -2    9.50    0.32
  -1   2   2    9.43    0.35
  -1   2   2    8.64    0.34
   0  -2  -2  115.56    2.38
   0  -2  -2  110.60    2.04
   0  -2   2  118.71    2.35
   0  -2   2  117.16    1.93
   0   2   2  114.56    2.11
   0   2   2  114.43    2.04
   0   2  -2  116.73    2.06
  -1  -2  -2 1000.00   17.10
   1  -2   2  919.12   14.96
  -1  -2  -2  995.92   15.98
   1  -2   2  971.99   17.06
  -1   2  -2  939.11   16.07
  -1   2  -2  899.61   15.45
   1   2   2  883.92   15.50
   1   2   2  949.91   15.03
   2  -2   2    0.69    0.12
   2  -2   2    0.69    0.14
  -2  -2  -2    0.87    0.15
  -2  -2  -2    0.65    0.14
  -2   2  -2    0.74    0.11
  -2   2  -2    1.03    0.16
   2   2   2    0.66    0.11
   2   2   2    0.66    0.12
   3  -2   2    3.76    0.24
   3  -2   2    3.87    0.29
  -3  -2  -2    3.33    0.29
  -3  -2  -2    3.67    0.30
  -3   2  -2    3.77    0.28
  -3   2  -2    3.35    0.22
   3   2   2    3.16    0.23
   3   2   2    3.60    0.25
   4  -2   2   32.48    0.85
   4  -2   2   33.56    0.90
  -4  -2  -2   31.55    0.91
  -4  -2  -2   30.50    0.93
  -4   2  -2   32.95    0.95
  -4   2  -2   32.80    0.79
   4   2   2   31.07    0.85
   4   2   2   31.99    0.83
  -5  -2  -2   40.44    1.19
   5  -2   2   41.02    1.08
   5   2   2   41.12    1.04
   5   2   2   40.27    1.08
  -5   2  -2   41.67    1.18
  -5   2  -2   41.94    1.01
   6  -2   2    1.55    0.27
  -6  -2  -2    1.25    0.26
   6   2   2    1.04    0.21
  -6   2  -2    1.22    0.27
   6   2   2    1.54    0.25
  -7  -2  -2    5.21    0.53
   7  -2   2    5.08    0.26
   7  -2   2    4.43    0.45
  -7   2  -2    5.76    0.55
   7   2   2    5.58    0.51
  -8  -2  -2    0.14    0.10
  -8  -2  -2    0.26    0.24
   8  -2   2    0.14    0.09
  -8  -2  -2    0.08    0.10
   8  -2   2    0.16    0.20
  -8   2  -2    0.30    0.22
   8   2   2    0.50    0.23
  -8   2  -2    0.13    0.10
   9  -2   2   15.99    0.52
  -9  -2  -2   16.80    0.54
  -9  -2  -2   16.27    0.56
   9  -2   2   15.53    0.53
  -9   2  -2   16.27    0.55
  -9   2  -2   16.10    0.51
   9   2   2   15.05    0.53
   9   2   2   15.92    1.04
  10  -2   2    0.56    0.13
 -10  -2  -2    0.33    0.11
  10  -2   2    0.55    0.13
 -10   2  -2    0.35    0.11
 -10   2  -2    0.53    0.13
  10   2   2    0.55    0.13
 -11  -2  -2    6.20    0.34
  11  -2   2    6.63    0.33
  11  -2   2    6.94    0.33
 -11   2  -2    6.46    0.34
 -11   2  -2    6.53    0.31
  11   2   2    6.42    0.34
  11   2   2    7.05    0.32
  12  -2   2    3.60    0.23
  12  -2   2    4.03    0.24
 -12  -2  -2    3.78    0.25
  12   2   2    3.29    0.24
 -12   2  -2    3.86    0.22
 -12   2  -2    3.92    0.25
  12   2   2    3.56    0.23
 -13  -2  -2    0.35    0.10
  13  -2   2    0.26    0.08
  13  -2   2    0.14    0.08
  13   2   2    0.27    0.08
  13   2   2    0.47    0.10
 -13   2  -2    0.46    0.09
 -13   2  -2    0.28    0.08
 -14  -3   2    0.64    0.09
  14  -3  -2    0.70    0.09
 -14  -3   2    0.77    0.11
  14   3  -2    1.09    0.12
 -14   3   2    0.95    0.11
  13  -3  -2    0.02    0.06
 -13  -3   2    0.00    0.09
  13  -3  -2   -0.03    0.06
 -13  -3   2    0.03    0.07
 -13  -3   2   -0.01    0.07
 -13   3   2    0.08    0.07
 -13   3   2    0.02    0.08
  12  -3  -2    1.06    0.15
 -12  -3   2    1.04    0.14
 -12  -3   2    1.06    0.17
 -12  -3   2    1.12    0.16
 -12  -3   2    1.00    0.15
 -12   3   2    1.23    0.17
 -12   3   2    0.92    0.13
 -12   3   2    1.09    0.16
  11  -3  -2    8.62    0.38
 -11  -3   2    8.76    0.40
 -11  -3   2    8.74    0.38
 -11  -3   2    8.11    0.37
 -11  -3   2    8.57    0.39
 -11   3   2    8.88    0.39
 -11   3   2    8.03    0.37
 -11   3   2    8.89    0.40
 -11   3   2    8.70    0.40
 -11   3   2    8.72    0.36
 -10  -3   2    0.70    0.14
 -10  -3   2    0.49    0.14
 -10  -3   2    0.72    0.14
 -10  -3   2    0.55    0.15
  10  -3  -2    0.45    0.11
 -10   3   2    0.95    0.16
 -10   3   2    0.48    0.12
 -10   3   2    0.43    0.14
 -10   3   2    0.76    0.15
  -9  -3   2    3.12    0.51
  -9  -3   2    2.33    0.20
  -9  -3   2    3.14    0.25
  -9  -3   2    2.70    0.23
  -9  -3   2    2.57    0.23
   9  -3  -2    2.49    0.40
  -9   3   2    3.11    0.24
  -9   3   2    2.78    0.23
  -9   3   2    2.84    0.25
   9   3  -2    1.98    0.36
  -9   3   2    3.44    0.47
  -9   3   2    2.91    0.22
  -8  -3   2    3.46    0.28
  -8  -3   2    3.38    0.22
   8  -3  -2    2.58    0.37
  -8  -3   2    2.71    0.43
  -8  -3   2    2.61    0.22
  -8   3   2    2.44    0.22
  -8   3   2    2.98    0.40
  -8   3   2    3.22    0.24
   8   3  -2    3.75    0.46
  -7  -3   2    4.33    0.48
  -7  -3   2    4.41    0.26
   7  -3  -2    4.83    0.44
  -7   3   2    4.47    0.45
  -7   3   2    4.44    0.26
  -7   3   2    4.34    0.26
   7   3  -2    4.61    0.44
   6  -3  -2    8.78    0.48
  -6  -3   2    8.31    0.56
   6   3  -2    8.92    0.49
  -6   3   2    8.45    0.49
   5  -3  -2    0.36    0.14
  -5  -3   2    0.41    0.16
   5  -3  -2    0.12    0.11
  -5   3   2    0.30    0.13
   5   3  -2    0.20    0.12
   4  -3  -2    0.29    0.12
  -4  -3   2    0.21    0.13
  -4  -3   2    0.24    0.11
   4  -3  -2    0.19    0.11
  -4   3   2    0.14    0.11
   4   3  -2    0.26    0.12
  -3  -3   2    4.93    0.35
   3  -3  -2    4.75    0.34
  -3  -3   2    5.08    0.33
   3  -3  -2    5.53    0.30
   3   3  -2    5.00    0.30
  -3   3   2    5.00    0.33
   2  -3  -2   23.62    0.80
  -2  -3   2   25.58    0.77
  -2  -3   2   24.03    0.75
  -2   3   2   25.59    0.72
   2   3  -2   25.23    0.69
  -2   3   2   23.60    0.67
  -1  -3   2  129.36    2.65
   1  -3  -2  127.59    2.72
  -1  -3   2  126.16    2.52
  -1   3   2  128.76    2.43
  -1   3   2  125.28    2.23
  -1   3   2  129.51    2.31
   1   3  -2  127.07    2.38
   0  -3   2   11.66    0.27
   0  -3   2   11.91    0.50
   0  -3  -2   11.43    0.54
   0  -3  -2   11.06    0.35
   0   3   2   11.48    0.44
   0   3  -2   11.61    0.42
   0   3   2   11.96    0.39
   1  -3   2    4.35    0.32
   1  -3   2    4.40    0.21
  -1  -3  -2    3.28    0.33
  -1  -3  -2    4.18    0.25
  -1   3  -2    4.84    0.31
   1   3   2    4.20    0.25
   1   3   2    4.32    0.28
  -1   3  -2    4.21    0.26
   2  -3   2    9.12    0.46
  -2  -3  -2    9.99    0.51
  -2  -3  -2    9.39    0.42
   2  -3   2    9.33    0.34
   2   3   2    9.85    0.41
  -2   3  -2    9.05    0.38
  -2   3  -2    8.63    0.42
   2   3   2    9.52    0.37
  -3  -3  -2   17.67    0.64
  -3  -3  -2   18.04    0.69
   3  -3   2   17.69    0.67
   3  -3   2   18.84    0.56
  -3   3  -2   17.27    0.64
   3   3   2   16.85    0.59
   3   3   2   17.36    0.56
  -3   3  -2   17.18    0.56
   4  -3   2   17.38    0.69
   4  -3   2   18.50    0.62
  -4  -3  -2   22.21    0.75
  -4  -3  -2   20.43    0.76
  -4   3  -2   18.53    0.72
   4   3   2   20.30    0.65
  -4   3  -2   18.68    0.62
   4   3   2   20.41    0.68
   5  -3   2   13.95    0.58
  -5  -3  -2   12.21    0.65
   5   3   2   12.88    0.57
   5   3   2   12.09    0.55
  -5   3  -2   12.20    0.62
  -6  -3  -2    0.16    0.15
   6  -3   2    0.00    0.14
  -6   3  -2    0.01    0.14
   6   3   2   -0.17    0.10
   6   3   2    0.64    0.21
  -7  -3  -2    0.02    0.08
   7  -3   2    0.10    0.07
  -7  -3  -2    0.09    0.08
   7  -3   2    0.07    0.18
  -7  -3  -2    0.07    0.19
  -7   3  -2   -0.04    0.19
   7   3   2    0.00    0.17
  -7   3  -2   -0.04    0.09
  -8  -3  -2    0.44    0.11
   8  -3   2    0.54    0.26
   8  -3   2    0.57    0.12
  -8  -3  -2    0.49    0.31
  -8  -3  -2    0.49    0.13
  -8   3  -2    0.54    0.13
  -8   3  -2    0.67    0.13
  -8   3  -2    0.89    0.29
   8   3   2    0.49    0.13
   9  -3   2    0.63    0.13
  -9  -3  -2    0.56    0.14
   9  -3   2    0.54    0.13
  -9   3  -2    0.54    0.12
  -9   3  -2    0.97    0.16
   9   3   2    0.53    0.12
   9   3   2    0.57    0.14
  10  -3   2    0.06    0.09
 -10  -3  -2    0.15    0.10
  10  -3   2    0.10    0.10
 -10   3  -2    0.02    0.09
  10   3   2    0.24    0.11
 -10   3  -2    0.13    0.10
  10   3   2    0.18    0.09
 -11  -3  -2    0.20    0.10
  11  -3   2    0.27    0.10
  11  -3   2    0.17    0.10
 -11   3  -2    0.06    0.08
 -11   3  -2    0.29    0.10
  11   3   2    0.24    0.10
  11   3   2    0.25    0.09
 -12  -3  -2    0.34    0.11
  12  -3   2    0.59    0.12
  12  -3   2    0.46    0.10
  12   3   2    0.41    0.11
 -12   3  -2    0.34    0.09
  12   3   2    0.54    0.11
 -12   3  -2    0.64    0.12
 -13  -3  -2    0.46    0.09
  13  -3   2    0.48    0.08
  13  -3   2    0.57    0.10
 -13   3  -2    0.54    0.10
  13   3   2    0.54    0.09
  13   3   2    0.88    0.12
 -13   3  -2    0.39    0.08
 -14  -4   2    0.62    0.10
  14   4  -2    0.58    0.09
 -14   4   2    0.65    0.08
  13  -4  -2    2.46    0.17
 -13  -4   2    2.20    0.20
 -13  -4   2    2.07    0.18
  13  -4  -2    2.38    0.18
 -13  -4   2    2.47    0.17
 -13   4   2    2.20    0.16
 -13   4   2    2.55    0.19
  13   4  -2    2.87    0.18
  12  -4  -2   -0.04    0.07
 -12  -4   2    0.03    0.08
 -12  -4   2   -0.08    0.07
 -12  -4   2   -0.08    0.09
  12   4  -2    0.02    0.07
 -12   4   2    0.07    0.09
 -12   4   2   -0.03    0.07
 -12   4   2   -0.03    0.08
 -11  -4   2    1.19    0.18
 -11  -4   2    0.86    0.15
 -11  -4   2    1.01    0.15
  11  -4  -2    0.89    0.15
 -11  -4   2    0.93    0.15
 -11   4   2    1.09    0.15
 -11   4   2    0.66    0.15
 -11   4   2    0.90    0.16
  10  -4  -2    6.60    0.33
 -10  -4   2    6.09    0.33
 -10  -4   2    6.01    0.34
 -10  -4   2    6.84    0.34
 -10  -4   2    6.51    0.37
 -10   4   2    6.81    0.32
 -10   4   2    6.51    0.34
 -10   4   2    6.35    0.36
   9  -4  -2   31.82    0.83
  -9  -4   2   30.02    0.84
  -9  -4   2   31.60    0.87
  -9  -4   2   32.13    0.80
  -9  -4   2   30.07    0.81
  -9   4   2   31.48    0.83
  -9   4   2   30.34    0.86
  -9   4   2   31.40    0.78
  -8  -4   2    1.40    0.18
  -8  -4   2    0.86    0.31
   8  -4  -2    1.22    0.30
  -8  -4   2    1.25    0.18
  -8  -4   2    0.98    0.13
  -8  -4   2    1.33    0.16
  -8  -4   2    1.11    0.16
  -8   4   2    1.73    0.22
   8   4  -2    0.99    0.28
  -8   4   2    1.04    0.31
  -8   4   2    0.94    0.15
  -8   4   2    1.16    0.15
  -8   4   2    1.02    0.15
  -7  -4   2    2.32    0.20
  -7  -4   2    2.52    0.42
  -7  -4   2    2.64    0.24
   7  -4  -2    3.12    0.39
  -7  -4   2    2.96    0.25
   7   4  -2    2.47    0.36
  -7   4   2    2.46    0.24
  -7   4   2    2.64    0.39
  -7   4   2    2.85    0.23
   6  -4  -2    0.42    0.19
  -6  -4   2    0.31    0.20
   6   4  -2    0.24    0.16
  -6   4   2    0.38    0.18
   5  -4  -2    0.91    0.21
   5  -4  -2    0.96    0.20
  -5  -4   2    0.72    0.22
   5   4  -2    0.95    0.22
  -5   4   2    1.10    0.24
  -4  -4   2    1.64    0.28
   4  -4  -2    1.51    0.23
   4  -4  -2    1.59    0.26
  -4  -4   2    1.39    0.23
   4   4  -2    1.49    0.23
  -4   4   2    1.66    0.26
   3  -4  -2    2.65    0.26
   3  -4  -2    2.75    0.32
  -3  -4   2    2.35    0.28
  -3  -4   2    2.91    0.33
   3   4  -2    2.55    0.28
  -3   4   2    3.08    0.33
  -2  -4   2    3.35    0.33
   2  -4  -2    3.10    0.34
   2  -4  -2    3.50    0.25
  -2  -4   2    2.87    0.32
   2   4  -2    3.21    0.31
  -2   4   2    3.17    0.32
  -1  -4   2   14.98    0.62
  -1  -4   2   13.80    0.60
   1  -4  -2   14.95    0.65
   1   4  -2   15.14    0.56
  -1   4   2   13.83    0.57
  -1   4   2   14.54    0.50
   0  -4   2    1.97    0.27
   0  -4  -2    2.08    0.28
   0   4  -2    2.36    0.26
   0   4   2    2.78    0.23
   0   4  -2    2.85    0.30
   0   4   2    2.38    0.27
  -1  -4  -2   54.26    1.27
  -1  -4  -2   60.29    1.55
   1  -4   2   57.12    1.50
   1   4   2   56.91    1.19
  -1   4  -2   58.08    1.42
   1   4   2   57.84    1.37
  -1   4  -2   57.10    1.33
  -2  -4  -2    8.73    0.46
  -2  -4  -2    8.99    0.51
   2  -4   2    8.22    0.49
  -2   4  -2    8.44    0.43
   2   4   2    8.21    0.44
  -2   4  -2    8.11    0.45
   2   4   2    7.85    0.37
  -3  -4  -2  209.07    4.02
  -3  -4  -2  211.52    4.25
   3  -4   2  193.17    4.21
   3  -4   2  207.43    3.62
  -3   4  -2  211.81    4.02
  -3   4  -2  202.73    3.81
   3   4   2  206.95    3.88
   4  -4   2   34.88    1.14
  -4  -4  -2   36.30    1.15
   4  -4   2   37.44    0.99
  -4  -4  -2   36.98    1.14
  -4   4  -2   35.26    1.02
  -4   4  -2   36.09    1.12
   4   4   2   36.69    1.08
   5  -4   2    0.14    0.15
  -5  -4  -2    0.15    0.16
   5   4   2    0.06    0.14
  -5   4  -2   -0.09    0.14
  -6  -4  -2    0.95    0.14
  -6  -4  -2    0.87    0.26
   6  -4   2    1.26    0.16
   6  -4   2    1.42    0.29
  -6   4  -2    1.37    0.30
   6   4   2    1.13    0.27
   7  -4   2    0.77    0.25
  -7  -4  -2    0.62    0.13
  -7  -4  -2    0.55    0.14
   7  -4   2    0.52    0.11
  -7  -4  -2    0.72    0.28
  -7   4  -2    0.47    0.26
   7   4   2    0.48    0.12
  -7   4  -2    0.71    0.14
   7   4   2    0.59    0.26
  -7   4  -2    0.56    0.13
   8  -4   2    0.54    0.13
  -8  -4  -2    0.35    0.13
  -8  -4  -2    0.39    0.10
   8   4   2    0.32    0.11
  -8   4  -2    0.66    0.15
  -8   4  -2    0.40    0.12
   8   4   2    0.61    0.13
  -9  -4  -2    0.01    0.10
  -9  -4  -2    0.07    0.08
   9  -4   2    0.16    0.09
  -9   4  -2    0.12    0.09
   9   4   2    0.25    0.10
  -9   4  -2    0.13    0.10
   9   4   2    0.17    0.10
  10  -4   2    0.74    0.15
 -10  -4  -2    0.44    0.13
  10   4   2    0.76    0.14
 -10   4  -2    0.60    0.13
 -10   4  -2    0.60    0.14
  10   4   2    0.47    0.11
 -11  -4  -2   -0.03    0.07
  11  -4   2    0.09    0.09
 -11   4  -2    0.03    0.07
  11   4   2    0.11    0.09
  11   4   2    0.09    0.10
 -11   4  -2    0.06    0.08
 -12  -4  -2    0.11    0.08
  12  -4   2    0.23    0.09
 -12   4  -2    0.15    0.07
  12   4   2    0.11    0.09
  12   4   2    0.04    0.07
 -12   4  -2    0.02    0.07
 -13   4  -2    0.14    0.06
 -13   4  -2    0.37    0.07
  13   4   2    0.27    0.06
  13  -5  -2   -0.02    0.06
 -13  -5   2    0.04    0.06
 -13  -5   2    0.07    0.06
  13   5  -2    0.01    0.05
 -13   5   2    0.01    0.05
 -12  -5   2    0.08    0.07
 -12  -5   2   -0.04    0.07
  12  -5  -2    0.04    0.07
 -12  -5   2    0.06    0.09
 -12   5   2   -0.04    0.08
 -12   5   2    0.00    0.06
  12   5  -2    0.10    0.07
 -11  -5   2   -0.01    0.08
 -11  -5   2    0.16    0.10
  11  -5  -2    0.06    0.08
 -11  -5   2   -0.09    0.08
 -11   5   2   -0.10    0.09
  11   5  -2    0.01    0.08
 -11   5   2    0.03    0.08
 -11   5   2    0.13    0.09
 -10  -5   2    0.04    0.09
  10  -5  -2   -0.10    0.07
 -10  -5   2   -0.04    0.09
 -10  -5   2    0.03    0.09
 -10   5   2    0.05    0.11
  10   5  -2   -0.07    0.07
 -10   5   2    0.06    0.09
 -10   5   2    0.19    0.10
  -9  -5   2    2.17    0.24
  -9  -5   2    1.96    0.23
  -9  -5   2    2.11    0.23
  -9  -5   2    2.30    0.22
   9  -5  -2    2.26    0.22
  -9   5   2    2.44    0.25
  -9   5   2    1.98    0.23
  -9   5   2    2.12    0.21
  -8  -5   2    8.91    0.41
  -8  -5   2    8.55    0.37
  -8  -5   2    8.84    0.39
  -8  -5   2    8.52    0.41
  -8  -5   2    9.08    0.37
  -8   5   2    8.55    0.36
  -8   5   2    8.61    0.40
  -7  -5   2    0.88    0.32
   7  -5  -2    0.42    0.23
  -7  -5   2    0.70    0.13
  -7  -5   2    0.73    0.15
  -7  -5   2    0.63    0.13
  -7  -5   2    0.79    0.15
  -7  -5   2    0.60    0.12
  -7   5   2    0.43    0.12
  -7   5   2    0.36    0.25
  -7   5   2    0.77    0.13
  -7   5   2    0.61    0.14
   7   5  -2    0.46    0.24
  -6  -5   2    0.68    0.15
   6  -5  -2    0.31    0.21
  -6  -5   2    0.46    0.10
  -6  -5   2    0.59    0.13
  -6  -5   2    0.49    0.23
   6   5  -2    0.53    0.22
  -6   5   2    0.63    0.12
  -6   5   2    0.41    0.12
  -6   5   2    0.80    0.27
   5  -5  -2    6.36    0.51
   5  -5  -2    5.54    0.53
  -5  -5   2    4.57    0.25
  -5  -5   2    5.30    0.56
  -5  -5   2    4.88    0.29
  -5   5   2    5.43    0.53
   5   5  -2    5.22    0.49
  -5   5   2    4.91    0.26
  -4  -5   2    0.31    0.16
  -4  -5   2    0.26    0.17
   4  -5  -2    0.35    0.16
   4  -5  -2    0.37    0.18
  -4   5   2    0.29    0.17
   4   5  -2    0.30    0.17
  -3  -5   2    4.06    0.43
  -3  -5   2    4.72    0.45
   3  -5  -2    2.79    0.36
   3  -5  -2    4.62    0.37
   3   5  -2    3.88    0.40
  -3   5   2    4.31    0.44
   2  -5  -2    3.52    0.40
  -2  -5   2    3.67    0.39
  -2  -5   2    4.56    0.46
   2   5  -2    4.41    0.41
  -2   5   2    4.71    0.44
  -1  -5   2   -0.02    0.10
   1  -5  -2    0.06    0.14
  -1  -5   2    0.03    0.14
   1   5  -2    0.00    0.11
  -1   5   2    0.07    0.11
   0  -5   2    0.64    0.19
   0  -5  -2    0.68    0.21
   0   5   2    0.47    0.17
   0   5  -2    0.66    0.18
   0   5  -2    0.40    0.18
  -1  -5  -2    0.49    0.21
   1  -5   2    0.51    0.18
  -1   5  -2    0.47    0.16
  -1   5  -2    0.38    0.17
   1   5   2    0.57    0.18
   2  -5   2    0.43    0.18
  -2  -5  -2    0.42    0.19
   2   5   2    0.58    0.19
  -2   5  -2    0.47    0.18
  -2   5  -2    0.41    0.16
   3  -5   2    0.69    0.22
  -3  -5  -2    0.99    0.24
  -3  -5  -2    1.28    0.27
   3   5   2    0.96    0.23
  -3   5  -2    0.80    0.21
  -3   5  -2    0.69    0.20
  -4  -5  -2    0.39    0.23
  -4  -5  -2    0.75    0.23
   4  -5   2    0.33    0.20
  -4  -5  -2    0.51    0.11
   4   5   2    0.50    0.20
  -4   5  -2    0.15    0.18
   5  -5   2    0.15    0.08
  -5  -5  -2    0.06    0.20
  -5  -5  -2    0.09    0.07
  -5   5  -2    0.06    0.09
  -5   5  -2   -0.19    0.19
   5   5   2    0.14    0.20
  -6  -5  -2    0.22    0.09
  -6  -5  -2    0.16    0.26
   6  -5   2    0.26    0.09
   6   5   2    0.38    0.11
  -6   5  -2    0.20    0.11
   6   5   2    0.53    0.24
  -6   5  -2    0.29    0.12
   7  -5   2    3.85    0.25
  -7  -5  -2    3.74    0.25
  -7   5  -2    3.69    0.25
   7   5   2    3.68    0.25
  -7   5  -2    4.04    0.27
   8  -5   2    2.99    0.25
  -8  -5  -2    3.10    0.25
  -8   5  -2    3.33    0.25
  -8   5  -2    2.52    0.22
   8   5   2    2.96    0.25
   9  -5   2    0.14    0.10
  -9  -5  -2    0.14    0.09
  -9   5  -2    0.07    0.08
  -9   5  -2    0.11    0.10
   9   5   2   -0.04    0.08
 -10  -5  -2    0.00    0.09
  10  -5   2    0.02    0.09
 -10  -5  -2    0.00    0.08
  10   5   2    0.03    0.08
 -10   5  -2    0.00    0.07
 -10   5  -2    0.04    0.08
  11  -5   2   -0.02    0.08
 -11  -5  -2    0.08    0.09
 -11   5  -2    0.00    0.07
  11   5   2    0.00    0.07
 -11   5  -2   -0.01    0.07
  12  -5   2    0.13    0.08
 -12   5  -2    0.03    0.06
 -12   5  -2   -0.01    0.06
  12   5   2    0.16    0.07
 -13   6   2   -0.03    0.04
 -12  -6   2    0.43    0.11
  12  -6  -2    0.57    0.10
 -12  -6   2    0.48    0.09
  12   6  -2    0.31    0.08
 -12   6   2    0.49    0.11
 -12   6   2    0.38    0.08
 -11  -6   2    0.11    0.10
 -11  -6   2    0.12    0.08
 -11  -6   2    0.07    0.08
  11  -6  -2    0.11    0.08
  11   6  -2    0.13    0.08
 -11   6   2    0.10    0.08
 -11   6   2    0.21    0.10
 -10  -6   2    1.35    0.16
 -10  -6   2    1.12    0.16
 -10  -6   2    1.34    0.16
 -10  -6   2    0.96    0.16
  10   6  -2    1.43    0.16
 -10   6   2    1.46    0.17
 -10   6   2    1.65    0.17
  -9  -6   2    3.95    0.27
  -9  -6   2    4.28    0.27
  -9  -6   2    4.09    0.30
  -9  -6   2    4.01    0.26
   9  -6  -2    4.12    0.26
  -9   6   2    3.96    0.25
   9   6  -2    3.85    0.25
  -9   6   2    4.35    0.29
  -8  -6   2    0.06    0.10
   8  -6  -2    0.09    0.09
  -8  -6   2    0.04    0.08
  -8  -6   2    0.15    0.10
  -8  -6   2    0.34    0.12
   8   6  -2    0.14    0.11
  -8   6   2    0.24    0.11
  -8   6   2    0.13    0.09
  -7  -6   2   44.20    1.11
  -7  -6   2   45.57    1.06
  -7  -6   2   46.43    1.08
  -7  -6   2   45.38    1.14
  -7   6   2   45.30    1.09
  -7   6   2   46.42    1.03
  -6  -6   2    0.83    0.16
   6  -6  -2    0.77    0.14
  -6  -6   2    1.02    0.16
  -6  -6   2    0.98    0.33
  -6  -6   2    1.16    0.16
  -6  -6   2    1.00    0.17
  -6   6   2    0.87    0.14
  -6   6   2    1.08    0.32
  -6   6   2    0.93    0.15
  -6   6   2    1.12    0.17
   6   6  -2    0.98    0.31
   5  -6  -2    0.88    0.15
  -5  -6   2    0.84    0.16
  -5  -6   2    0.82    0.14
  -5  -6   2    0.84    0.16
  -5  -6   2    0.19    0.25
  -5   6   2    0.80    0.27
  -5   6   2    1.08    0.16
  -5   6   2    1.15    0.15
   5   6  -2    0.99    0.28
  -4  -6   2   15.93    0.49
   4  -6  -2   15.79    0.87
  -4  -6   2   16.22    0.88
   4  -6  -2   13.63    0.54
  -4  -6   2   16.63    0.55
  -4  -6   2   18.14    0.88
  -4   6   2   16.98    0.83
  -4   6   2   15.84    0.51
   4   6  -2   17.52    0.82
  -3  -6   2    9.61    0.37
  -3  -6   2   10.17    0.67
   3  -6  -2   10.49    0.72
  -3  -6   2   11.48    0.73
  -3  -6   2   10.13    0.41
  -3   6   2   10.06    0.38
   3   6  -2   10.91    0.65
  -3   6   2   10.43    0.67
   2  -6  -2    2.88    0.41
  -2  -6   2    2.66    0.20
  -2  -6   2    1.91    0.34
  -2  -6   2    3.09    0.25
  -2  -6   2    3.00    0.40
   2   6  -2    3.03    0.40
  -2   6   2    3.19    0.40
  -2   6   2    2.66    0.22
  -1  -6   2   -0.07    0.07
   1  -6  -2   -0.14    0.16
  -1  -6   2   -0.08    0.14
   1   6  -2    0.13    0.17
   1   6  -2    0.02    0.15
  -1   6   2   -0.10    0.13
   0  -6  -2   10.62    0.69
   0  -6   2    9.58    0.63
   0   6  -2   10.26    0.62
   0   6  -2   11.05    0.67
   0   6   2   10.89    0.63
   1  -6   2    1.80    0.34
  -1  -6  -2    1.99    0.34
  -1   6  -2    2.26    0.35
   1   6   2    2.09    0.33
  -1   6  -2    1.83    0.31
  -2  -6  -2    0.52    0.11
   2  -6   2    0.37    0.23
  -2  -6  -2    0.54    0.23
  -2   6  -2    0.31    0.20
   2   6   2    0.27    0.09
  -2   6  -2    0.32    0.10
   2   6   2    0.51    0.21
  -2   6  -2    0.03    0.18
  -3  -6  -2   10.36    0.41
  -3  -6  -2   12.03    0.76
   3  -6   2   11.60    0.76
  -3  -6  -2   10.63    0.39
   3   6   2   12.99    0.70
  -3   6  -2   10.57    0.41
   4  -6   2    0.53    0.13
  -4  -6  -2    0.52    0.12
   4  -6   2    0.73    0.13
  -4  -6  -2    1.04    0.34
  -4  -6  -2    0.80    0.14
   4  -6   2    0.54    0.24
   4   6   2    0.68    0.25
  -4   6  -2    0.91    0.16
  -4   6  -2    0.94    0.16
   4   6   2    0.75    0.12
  -5  -6  -2    5.78    0.32
   5  -6   2    4.91    0.31
  -5  -6  -2    5.64    0.30
  -5  -6  -2    5.62    0.33
  -5   6  -2    5.47    0.30
   5   6   2    5.69    0.29
  -5   6  -2    6.07    0.31
  -5   6  -2    5.76    0.31
   5   6   2    5.68    0.59
  -6  -6  -2    5.99    0.32
   6  -6   2    6.26    0.31
   6  -6   2    6.82    0.35
  -6   6  -2    5.93    0.31
  -6   6  -2    6.35    0.33
  -6   6  -2    6.24    0.32
   6   6   2    5.88    0.31
   7  -6   2    5.98    0.30
  -7  -6  -2    5.61    0.31
  -7   6  -2    5.43    0.30
  -7   6  -2    5.72    0.32
   7   6   2    5.42    0.30
  -8  -6  -2    1.22    0.16
   8  -6   2    1.35    0.18
  -8   6  -2    1.22    0.17
  -8   6  -2    1.06    0.16
   8   6   2    1.11    0.16
  -9  -6  -2   -0.05    0.07
   9  -6   2   -0.03    0.08
  -9   6  -2   -0.10    0.07
   9   6   2    0.05    0.07
  -9   6  -2    0.05    0.09
 -10  -6  -2    0.12    0.08
  10  -6   2    0.30    0.10
 -10   6  -2    0.24    0.09
  10   6   2    0.05    0.07
 -10   6  -2    0.11    0.08
  11  -6   2    0.03    0.07
 -11   6  -2    0.07    0.06
 -11   6  -2    0.05    0.06
  11   6   2    0.05    0.06
  12   6   2    0.72    0.10
 -12   6  -2    0.79    0.09
 -12   7   2    0.03    0.04
 -11  -7   2    0.02    0.07
 -11  -7   2    0.11    0.07
  11  -7  -2    0.07    0.07
 -11   7   2    0.09    0.06
 -11   7   2    0.07    0.08
 -10  -7   2    0.01    0.07
 -10  -7   2    0.01    0.07
 -10  -7   2   -0.08    0.07
 -10  -7   2   -0.02    0.08
  10  -7  -2   -0.07    0.07
 -10   7   2   -0.08    0.06
 -10   7   2    0.04    0.08
  -9  -7   2    0.09    0.09
  -9  -7   2    0.05    0.08
  -9  -7   2   -0.02    0.09
  -9  -7   2   -0.05    0.07
   9  -7  -2    0.08    0.08
  -9   7   2    0.11    0.09
  -9   7   2    0.05    0.08
  -8  -7   2    1.50    0.18
  -8  -7   2    1.46    0.19
  -8  -7   2    1.28    0.18
   8  -7  -2    1.48    0.18
  -8  -7   2    1.68    0.19
  -8   7   2    1.89    0.21
  -8   7   2    1.44    0.16
  -7  -7   2    0.65    0.14
  -7  -7   2    0.90    0.15
   7  -7  -2    0.92    0.16
  -7  -7   2    0.97    0.16
   7  -7  -2    0.52    0.12
  -7  -7   2    0.80    0.16
  -7   7   2    0.93    0.15
  -7   7   2    0.75    0.15
  -6  -7   2    4.00    0.30
  -6  -7   2    4.42    0.30
  -6  -7   2    3.81    0.28
  -6  -7   2    4.07    0.27
   6  -7  -2    3.75    0.29
  -6   7   2    4.06    0.25
  -6   7   2    3.69    0.27
  -5  -7   2    2.20    0.23
  -5  -7   2    2.28    0.25
   5  -7  -2    1.40    0.18
  -5  -7   2    1.89    0.22
  -5  -7   2    1.71    0.20
  -5  -7   2    2.10    0.21
  -5   7   2    2.17    0.21
  -5   7   2    1.77    0.19
   4  -7  -2    3.23    0.51
  -4  -7   2    3.95    0.55
  -4  -7   2    4.54    0.29
  -4  -7   2    4.48    0.29
  -4  -7   2    4.20    0.27
  -4  -7   2    4.77    0.31
   4  -7  -2    4.15    0.30
  -4  -7   2    3.77    0.27
  -4   7   2    4.21    0.28
   4   7  -2    4.21    0.56
  -4   7   2    3.98    0.52
   3  -7  -2    0.05    0.09
  -3  -7   2   -0.02    0.23
  -3  -7   2   -0.04    0.10
  -3  -7   2    0.15    0.10
  -3  -7   2    0.19    0.09
  -3  -7   2    0.09    0.09
   3  -7  -2    0.06    0.24
  -3  -7   2    0.01    0.10
  -3  -7   2    0.16    0.24
  -3   7   2    0.02    0.08
   3   7  -2   -0.03    0.20
  -3   7   2   -0.08    0.19
   2  -7  -2    1.19    0.18
  -2  -7   2    0.93    0.15
  -2  -7   2    0.74    0.29
  -2  -7   2    0.86    0.15
  -2  -7   2    0.89    0.14
   2  -7  -2    1.01    0.33
   2  -7  -2    0.96    0.16
  -2  -7   2    1.05    0.17
  -2  -7   2    1.16    0.15
  -2   7   2    0.81    0.14
  -2   7   2    1.37    0.32
   2   7  -2    0.82    0.29
   2   7  -2    0.91    0.29
  -1  -7   2    0.00    0.09
  -1  -7   2    0.10    0.10
  -1  -7   2   -0.07    0.19
  -1  -7   2    0.04    0.08
   1  -7  -2   -0.05    0.22
   1  -7  -2   -0.06    0.08
  -1  -7   2    0.08    0.09
  -1   7   2   -0.25    0.16
   1   7  -2   -0.05    0.07
  -1   7   2   -0.01    0.06
   1   7  -2   -0.04    0.23
   0  -7   2    1.64    0.19
   0  -7  -2    1.38    0.36
   0  -7   2    1.86    0.40
   0  -7   2    1.85    0.19
   0  -7  -2    1.77    0.20
   0  -7   2    1.85    0.21
   0  -7   2    1.42    0.18
   0  -7  -2    2.25    0.24
   0   7  -2    1.43    0.17
   0   7  -2    1.37    0.34
   0   7   2    1.82    0.36
   0   7   2    1.69    0.19
   1  -7   2    0.29    0.11
   1  -7   2    0.18    0.09
  -1  -7  -2    0.12    0.10
  -1  -7  -2    0.25    0.11
  -1  -7  -2    0.06    0.23
  -1  -7  -2    0.12    0.11
   1  -7   2    0.00    0.07
   1  -7   2   -0.13    0.19
  -1   7  -2    0.10    0.09
   1   7   2    0.28    0.21
  -1   7  -2    0.19    0.22
   1   7   2    0.19    0.09
  -2  -7  -2    0.32    0.12
  -2  -7  -2    0.49    0.29
   2  -7   2    0.43    0.12
   2  -7   2    0.51    0.14
   2  -7   2    0.74    0.34
  -2  -7  -2    0.28    0.10
   2   7   2    0.41    0.24
  -2   7  -2    0.36    0.11
   2   7   2    0.60    0.12
   3  -7   2    2.25    0.23
  -3  -7  -2    2.36    0.48
   3  -7   2    1.97    0.40
  -3  -7  -2    1.71    0.19
  -3  -7  -2    1.99    0.23
  -3   7  -2    2.06    0.22
   3   7   2    1.87    0.18
  -3   7  -2    2.12    0.21
   3   7   2    1.03    0.35
   4  -7   2   -0.04    0.08
  -4  -7  -2   -0.04    0.08
  -4  -7  -2   -0.04    0.08
  -4   7  -2    0.04    0.10
   4   7   2    0.09    0.09
  -4   7  -2   -0.03    0.09
   4   7   2    0.01    0.07
  -5  -7  -2    0.48    0.12
  -5  -7  -2    0.61    0.14
   5  -7   2    0.52    0.13
  -5   7  -2    0.61    0.13
   5   7   2    0.55    0.13
  -5   7  -2    0.73    0.15
  -6  -7  -2    0.90    0.15
   6  -7   2    0.59    0.14
  -6  -7  -2    0.86    0.15
  -6   7  -2    0.76    0.15
  -6   7  -2    0.83    0.15
   6   7   2    0.71    0.14
  -7  -7  -2    0.25    0.11
   7  -7   2    0.26    0.12
  -7   7  -2    0.20    0.11
   7   7   2    0.14    0.10
  -8  -7  -2    1.28    0.17
   8  -7   2    1.23    0.17
  -8   7  -2    0.80    0.14
   8   7   2    0.75    0.13
  -9  -7  -2    1.58    0.17
   9  -7   2    1.81    0.18
   9   7   2    1.85    0.18
  -9   7  -2    1.75    0.17
 -10  -7  -2    0.18    0.07
  10  -7   2    0.16    0.08
  10   7   2    0.13    0.07
 -10   7  -2    0.14    0.08
  11   7   2    0.00    0.05
 -11   7  -2    0.07    0.06
 -10  -8   2    0.06    0.06
 -10   8   2    0.04    0.05
 -10   8   2    0.01    0.07
  -9  -8   2    1.67    0.17
  -9  -8   2    1.59    0.17
  -9  -8   2    1.56    0.15
  -9   8   2    1.71    0.18
  -9   8   2    1.86    0.16
  -8  -8   2    3.41    0.23
  -8  -8   2    3.20    0.21
  -8  -8   2    2.92    0.22
  -8  -8   2    3.30    0.24
  -8   8   2    3.04    0.20
  -8   8   2    3.09    0.24
   7  -8  -2    0.04    0.09
  -7  -8   2    0.10    0.10
  -7  -8   2    0.04    0.08
  -7  -8   2    0.12    0.10
  -7  -8   2    0.16    0.10
  -7   8   2   -0.06    0.09
  -7   8   2    0.06    0.08
  -6  -8   2    0.09    0.09
   6  -8  -2    0.25    0.11
  -6  -8   2    0.25    0.11
  -6  -8   2    0.21    0.11
  -6  -8   2    0.08    0.09
  -6  -8   2    0.20    0.10
  -6   8   2    0.24    0.11
  -6   8   2    0.27    0.11
  -5  -8   2   11.54    0.44
  -5  -8   2   12.29    0.48
  -5  -8   2   12.12    0.48
  -5  -8   2   11.80    0.44
  -5  -8   2   11.46    0.47
   5  -8  -2   11.62    0.48
  -5   8   2   11.45    0.45
  -5   8   2   12.38    0.42
  -4  -8   2    1.14    0.16
  -4  -8   2    1.45    0.18
   4  -8  -2    1.12    0.18
  -4  -8   2    1.16    0.17
  -4   8   2    1.11    0.16
  -3  -8   2    2.37    0.22
  -3  -8   2    2.22    0.23
   3  -8  -2    1.98    0.21
  -3  -8   2    2.34    0.22
   3  -8  -2    3.04    0.28
   3   8  -2    2.61    0.24
  -3   8   2    2.06    0.21
  -2  -8   2    1.22    0.17
   2  -8  -2    1.02    0.17
  -2  -8   2    1.03    0.16
   2  -8  -2    1.14    0.17
  -2  -8   2    1.53    0.20
  -2  -8   2    1.19    0.18
  -2   8   2    0.99    0.16
   2   8  -2    1.28    0.18
  -1  -8   2    1.73    0.22
   1  -8  -2    1.36    0.19
   1  -8  -2    1.28    0.19
  -1  -8   2    1.38    0.19
  -1  -8   2    1.65    0.19
  -1  -8   2    1.88    0.20
   1   8  -2    1.14    0.16
  -1   8   2    1.43    0.18
   0  -8  -2    2.47    0.24
   0  -8   2    2.54    0.25
   0  -8   2    2.11    0.20
   0  -8   2    1.95    0.21
   0  -8  -2    2.27    0.23
   0   8  -2    2.22    0.22
   0   8   2    1.83    0.19
   1  -8   2    1.28    0.17
   1  -8   2    1.33    0.19
  -1  -8  -2    0.99    0.16
  -1  -8  -2    1.24    0.18
   1   8   2    1.01    0.15
  -1   8  -2    1.14    0.16
   2  -8   2    0.11    0.10
   2  -8   2    0.14    0.11
  -2  -8  -2    0.18    0.10
  -2  -8  -2   -0.04    0.09
   2   8   2    0.18    0.08
  -2   8  -2    0.05    0.11
  -2   8  -2    0.32    0.12
   3  -8   2    0.54    0.14
   3  -8   2    0.73    0.15
  -3  -8  -2    0.81    0.15
  -3  -8  -2    0.55    0.14
   3   8   2    0.74    0.13
  -3   8  -2    0.83    0.16
  -3   8  -2    0.95    0.16
  -4  -8  -2    0.05    0.09
   4  -8   2    0.02    0.09
  -4  -8  -2    0.17    0.10
   4   8   2    0.07    0.08
  -4   8  -2    0.13    0.11
  -4   8  -2   -0.09    0.09
  -5  -8  -2    0.05    0.08
   5  -8   2    0.03    0.08
  -5  -8  -2    0.07    0.09
   5   8   2    0.16    0.10
  -5   8  -2    0.13    0.10
  -5   8  -2    0.10    0.10
  -6  -8  -2    1.62    0.18
   6  -8   2    1.32    0.17
  -6  -8  -2    1.32    0.17
  -6   8  -2    1.40    0.19
  -6   8  -2    1.57    0.18
   6   8   2    1.70    0.18
  -7  -8  -2    2.34    0.21
   7  -8   2    2.68    0.22
   7   8   2    2.49    0.20
  -7   8  -2    2.73    0.21
  -8  -8  -2    0.90    0.13
   8   8   2    0.72    0.12
  -8   8  -2    0.82    0.13
  -9  -8  -2    0.47    0.10
  -9   8  -2    0.49    0.10
   9   8   2    0.36    0.08
 -10   8  -2    0.75    0.09
  -9   9   2   -0.01    0.05
  -8  -9   2    0.34    0.09
  -8   9   2    0.40    0.10
   8   9  -2    0.28    0.09
  -8   9   2    0.35    0.08
  -7  -9   2    0.01    0.07
  -7  -9   2    0.11    0.08
   7  -9  -2    0.02    0.08
   7   9  -2    0.02    0.07
  -7   9   2    0.09    0.08
  -7   9   2    0.07    0.08
   6  -9  -2   -0.09    0.08
  -6  -9   2    0.11    0.08
  -6  -9   2   -0.02    0.07
  -6  -9   2    0.04    0.07
   6   9  -2    0.00    0.07
  -6   9   2    0.12    0.10
  -5  -9   2    0.14    0.09
  -5  -9   2    0.23    0.09
  -5  -9   2    0.18    0.09
   5  -9  -2    0.17    0.10
  -5   9   2    0.04    0.08
   5   9  -2    0.12    0.09
  -4  -9   2    0.42    0.11
   4  -9  -2    0.55    0.14
  -4  -9   2    0.57    0.13
  -4  -9   2    0.38    0.11
   4   9  -2    0.30    0.10
  -4   9   2    0.34    0.11
  -3  -9   2   -0.05    0.08
   3  -9  -2    0.09    0.10
  -3  -9   2    0.10    0.09
   3  -9  -2    0.00    0.09
  -3  -9   2    0.05    0.08
   3   9  -2    0.02    0.08
  -3   9   2   -0.13    0.08
  -2  -9   2    0.02    0.08
   2  -9  -2    0.04    0.09
   2  -9  -2   -0.14    0.08
  -2  -9   2   -0.06    0.08
  -2  -9   2   -0.11    0.08
   2   9  -2   -0.04    0.08
  -2   9   2   -0.01    0.08
  -1  -9   2    1.67    0.17
   1  -9  -2    2.08    0.23
  -1  -9   2    1.77    0.20
  -1  -9   2    2.33    0.22
  -1  -9   2    2.08    0.23
   1  -9  -2    2.08    0.23
   1   9  -2    1.50    0.18
  -1   9   2    1.36    0.17
   0  -9  -2    0.04    0.09
   0  -9  -2    0.02    0.10
   0  -9   2    0.04    0.08
   0  -9   2    0.05    0.10
   0   9   2   -0.01    0.08
   0   9  -2    0.05    0.10
  -1  -9  -2    0.19    0.10
   1  -9   2    0.21    0.11
   1  -9   2    0.40    0.12
  -1  -9  -2    0.23    0.11
  -1   9  -2    0.27    0.11
   1   9   2    0.33    0.11
  -1   9  -2    0.26    0.12
   2  -9   2    0.33    0.11
  -2  -9  -2    0.35    0.12
   2  -9   2    0.42    0.12
  -2  -9  -2    0.53    0.13
  -2   9  -2    0.49    0.12
   2   9   2    0.65    0.13
  -2   9  -2    0.33    0.12
   3  -9   2    0.08    0.09
  -3  -9  -2   -0.04    0.08
   3  -9   2    0.01    0.09
  -3  -9  -2    0.13    0.10
  -3   9  -2    0.20    0.10
   3   9   2   -0.04    0.09
  -3   9  -2   -0.01    0.10
   4  -9   2    0.97    0.16
  -4  -9  -2    0.89    0.15
  -4  -9  -2    0.63    0.13
  -4   9  -2    0.87    0.14
  -4   9  -2    1.18    0.17
   4   9   2    1.08    0.16
  -5  -9  -2    1.94    0.19
  -5  -9  -2    1.37    0.17
   5  -9   2    1.59    0.19
   5   9   2    1.59    0.18
  -5   9  -2    2.03    0.19
  -5   9  -2    1.78    0.18
  -6  -9  -2    0.00    0.06
  -6  -9  -2    0.19    0.08
   6  -9   2    0.02    0.07
  -6   9  -2   -0.17    0.09
  -6   9  -2    0.03    0.07
  -7  -9  -2    0.10    0.07
   7  -9   2   -0.09    0.08
  -7   9  -2    0.01    0.07
  -8  -9  -2    0.02    0.06
  -8   9  -2    0.06    0.06
  -9   9  -2    0.06    0.05
  -7 -10   2    0.00    0.06
   7 -10  -2    0.01    0.07
  -7  10   2   -0.04    0.07
  -6 -10   2    0.39    0.09
  -6 -10   2    0.25    0.07
   6 -10  -2    0.32    0.10
  -6  10   2    0.40    0.09
   6  10  -2    0.33    0.09
   5 -10  -2    0.08    0.08
  -5 -10   2    0.09    0.08
  -5 -10   2    0.00    0.06
  -5  10   2    0.09    0.08
   5  10  -2    0.13    0.08
  -4 -10   2    2.09    0.16
  -4 -10   2    2.18    0.19
  -4 -10   2    1.89    0.18
   4 -10  -2    2.46    0.22
  -4  10   2    2.35    0.19
   4  10  -2    2.03    0.19
   3 -10  -2    2.42    0.22
  -3 -10   2    3.17    0.22
  -3 -10   2    2.78    0.22
   3  10  -2    3.23    0.24
  -3  10   2    3.21    0.22
   2 -10  -2    1.21    0.17
  -2 -10   2    1.24    0.17
   2 -10  -2    1.08    0.15
  -2 -10   2    0.99    0.14
   2  10  -2    0.97    0.14
  -2  10   2    1.00    0.15
   1 -10  -2    0.35    0.11
  -1 -10   2    0.38    0.11
   1 -10  -2    0.44    0.12
  -1 -10   2    0.47    0.12
   1  10  -2    0.35    0.11
  -1  10   2    0.60    0.13
   1  10  -2    0.48    0.12
   0 -10  -2    0.04    0.09
   0 -10   2    0.00    0.08
   0 -10  -2    0.01    0.08
   0 -10   2    0.11    0.09
   0  10  -2   -0.03    0.09
   0  10   2    0.03    0.08
   0  10  -2    0.04    0.09
  -1 -10  -2    1.55    0.19
   1 -10   2    1.59    0.19
  -1 -10  -2    1.56    0.18
   1 -10   2    1.28    0.16
  -1  10  -2    1.32    0.15
   1  10   2    1.22    0.15
  -1  10  -2    1.17    0.16
  -2 -10  -2    0.05    0.08
   2 -10   2   -0.03    0.07
   2 -10   2    0.00    0.07
  -2  10  -2   -0.01    0.08
  -2  10  -2    0.10    0.09
   2  10   2   -0.01    0.08
   3 -10   2    0.06    0.09
  -3 -10  -2    0.11    0.09
  -3 -10  -2    0.09    0.08
   3  10   2   -0.01    0.07
  -3  10  -2    0.04    0.08
  -3  10  -2   -0.02    0.07
  -4 -10  -2    0.53    0.11
  -4 -10  -2    0.70    0.12
   4 -10   2    0.77    0.13
  -4  10  -2    0.74    0.12
   4  10   2    0.60    0.10
  -4  10  -2    0.40    0.09
  -5 -10  -2    1.33    0.14
   5 -10   2    1.55    0.16
  -5 -10  -2    1.02    0.12
  -5  10  -2    1.31    0.16
  -5  10  -2    1.19    0.12
  -6 -10  -2    0.50    0.08
  -6 -10  -2    0.82    0.12
   6 -10   2    0.79    0.11
  -6  10  -2    0.62    0.09
  -7  10  -2   -0.01    0.04
   4 -11  -2    0.11    0.07
  -4 -11   2    0.03    0.05
  -3 -11   2    0.11    0.07
   3 -11  -2    0.37    0.09
   3  11  -2    0.28    0.09
  -3  11   2    0.28    0.07
   2 -11  -2    0.09    0.08
   2 -11  -2    0.10    0.07
  -2 -11   2    0.01    0.05
   2  11  -2    0.10    0.07
  -2  11   2    0.08    0.07
   2  11  -2    0.04    0.08
   1 -11  -2    0.32    0.09
   1 -11  -2    0.36    0.09
  -1 -11   2    0.31    0.09
  -1  11   2    0.33    0.08
   1  11  -2    0.29    0.08
   1  11  -2    0.30    0.09
   0 -11   2    0.37    0.09
   0 -11  -2    0.40    0.10
   0 -11   2    0.39    0.09
   0 -11  -2    0.49    0.10
   0  11  -2    0.51    0.09
   0  11  -2    0.34    0.10
   0  11   2    0.36    0.09
   1 -11   2    0.39    0.09
   1 -11   2    0.40    0.09
  -1 -11  -2    0.34    0.09
   1  11   2    0.21    0.08
  -1  11  -2    0.46    0.10
  -1  11  -2    0.25    0.08
  -2 -11  -2    0.01    0.05
   2 -11   2   -0.07    0.05
   2 -11   2   -0.05    0.06
  -2  11  -2    0.09    0.08
  -2  11  -2   -0.02    0.05
  -3 -11  -2    0.66    0.10
   3 -11   2    0.66    0.10
  -3  11  -2    0.56    0.08
  -4 -11  -2   -0.01    0.05
   4 -11   2    0.10    0.07
  -4  11  -2    0.04    0.06
  15   0  -3    0.00    0.05
 -15   0   3    0.01    0.05
 -14   0   3    0.04    0.06
 -14   0   3    0.00    0.08
 -14   0   3   -0.03    0.06
 -14   0   3   -0.05    0.05
  14   0  -3    0.05    0.06
 -13   0   3    0.09    0.08
 -13   0   3   -0.06    0.08
 -13   0   3    0.05    0.08
 -13   0   3    0.08    0.08
 -12   0   3   -0.01    0.08
 -12   0   3   -0.07    0.07
 -12   0   3    0.04    0.08
 -12   0   3   -0.12    0.08
 -12   0   3   -0.01    0.08
 -11   0   3   -0.05    0.08
 -11   0   3    0.00    0.08
 -11   0   3    0.10    0.10
 -11   0   3    0.10    0.09
 -11   0   3    0.09    0.09
 -10   0   3    0.01    0.09
 -10   0   3   -0.13    0.07
 -10   0   3   -0.06    0.08
 -10   0   3    0.16    0.08
  10   0  -3    0.06    0.23
 -10   0   3   -0.04    0.08
   9   0  -3    0.14    0.18
  -9   0   3    0.04    0.07
  -9   0   3    0.05    0.06
  -9   0   3    0.04    0.20
  -9   0   3   -0.06    0.08
  -9   0   3    0.10    0.17
  -8   0   3   -0.17    0.06
   8   0  -3    0.06    0.15
  -8   0   3    0.02    0.16
  -8   0   3   -0.21    0.11
  -7   0   3    0.06    0.11
  -7   0   3   -0.05    0.10
   7   0  -3    0.00    0.12
   6   0  -3    0.04    0.10
  -6   0   3    0.05    0.11
  -6   0   3    0.41    0.14
  -5   0   3    0.04    0.09
   5   0  -3    0.06    0.08
  -5   0   3    0.05    0.09
  -4   0   3    0.01    0.07
   4   0  -3    0.08    0.06
   4   0  -3   -0.02    0.06
  -4   0   3   -0.08    0.06
  -3   0   3   -0.06    0.06
  -3   0   3    0.06    0.07
  -3   0   3    0.03    0.07
  -2   0   3    0.06    0.06
  -2   0   3    0.03    0.06
  -2   0   3    0.00    0.05
  -2   0   3    0.09    0.06
  -1   0   3   -0.01    0.07
   1   0  -3    0.03    0.06
  -1   0   3   -0.16    0.06
  -1   0   3    0.03    0.05
   0   0   3   -0.10    0.07
   0   0   3   -0.12    0.07
   0   0   3   -0.04    0.04
   0   0  -3   -0.14    0.06
   1   0   3   -0.04    0.06
  -1   0  -3    0.30    0.09
   1   0   3    0.05    0.07
   2   0   3   -0.06    0.07
   2   0   3   -0.01    0.06
  -2   0  -3    0.15    0.10
   3   0   3   -0.04    0.06
   3   0   3    0.10    0.08
  -3   0  -3   -0.09    0.07
   3   0   3   -0.01    0.04
   4   0   3   -0.02    0.08
  -4   0  -3   -0.06    0.07
  -4   0  -3    0.15    0.11
  -5   0  -3   -0.07    0.09
   5   0   3   -0.04    0.09
   6   0   3   -0.07    0.12
  -6   0  -3    0.22    0.15
  -7   0  -3    0.02    0.15
   7   0   3    0.02    0.08
   7   0   3   -0.05    0.14
  -8   0  -3   -0.22    0.17
  -8   0  -3   -0.03    0.09
   8   0   3    0.06    0.08
   8   0   3   -0.09    0.17
   8   0   3   -0.06    0.06
  -9   0  -3   -0.03    0.08
   9   0   3    0.02    0.08
   9   0   3    0.03    0.09
  -9   0  -3   -0.02    0.10
  10   0   3    0.10    0.09
  10   0   3    0.14    0.09
 -10   0  -3    0.03    0.08
  11   0   3    0.14    0.10
  11   0   3    0.06    0.08
 -11   0  -3    0.07    0.10
 -12   0  -3    0.14    0.09
  12   0   3   -0.02    0.07
  13   0   3    0.07    0.06
 -13   0  -3    0.00    0.06
  15  -1  -3    0.08    0.05
 -15  -1   3    0.14    0.05
 -15   1   3    0.14    0.05
  14  -1  -3    0.46    0.09
 -14  -1   3    0.47    0.11
 -14  -1   3    0.41    0.09
 -14  -1   3    0.52    0.11
 -14  -1   3    0.39    0.09
 -14   1   3    0.67    0.11
 -14   1   3    0.34    0.09
 -14   1   3    0.46    0.10
 -14   1   3    0.71    0.12
  14   1  -3    0.54    0.10
 -13  -1   3    0.04    0.07
 -13  -1   3   -0.06    0.08
 -13  -1   3    0.03    0.07
 -13  -1   3    0.10    0.08
 -13   1   3    0.04    0.07
 -13   1   3    0.01    0.09
 -13   1   3    0.03    0.08
 -13   1   3    0.08    0.08
  13   1  -3    0.12    0.08
 -13   1   3    0.06    0.07
 -12  -1   3    3.22    0.23
 -12  -1   3    3.02    0.24
 -12  -1   3    2.84    0.25
  12  -1  -3    3.04    0.25
 -12  -1   3    2.97    0.23
 -12  -1   3    3.47    0.26
 -12   1   3    3.22    0.26
 -12   1   3    3.34    0.27
 -12   1   3    2.88    0.23
 -12   1   3    2.83    0.21
 -12   1   3    2.97    0.24
 -11  -1   3    0.31    0.11
  11  -1  -3    0.26    0.10
 -11  -1   3    0.34    0.12
 -11  -1   3    0.23    0.10
 -11  -1   3    0.37    0.12
 -11  -1   3    0.34    0.11
 -11   1   3    0.31    0.11
 -11   1   3    0.39    0.12
 -11   1   3    0.51    0.13
 -11   1   3    0.17    0.10
 -11   1   3    0.41    0.11
 -10  -1   3    1.90    0.22
 -10  -1   3    1.54    0.17
  10  -1  -3    1.53    0.19
 -10  -1   3    1.57    0.17
 -10  -1   3    1.88    0.22
 -10  -1   3    1.75    0.21
 -10   1   3    1.60    0.19
 -10   1   3    1.77    0.20
 -10   1   3    1.13    0.17
 -10   1   3    1.60    0.20
 -10   1   3    1.53    0.18
  -9  -1   3    0.27    0.11
  -9  -1   3    0.45    0.12
  -9  -1   3    0.49    0.25
  -9  -1   3    0.32    0.12
  -9  -1   3    0.38    0.11
   9  -1  -3    0.46    0.20
  -9   1   3    0.40    0.12
  -9   1   3    0.30    0.11
   9   1  -3    0.42    0.23
  -9   1   3    0.28    0.12
  -9   1   3    0.29    0.11
  -9   1   3    0.28    0.10
  -9   1   3    0.42    0.22
  -8  -1   3   13.57    0.72
  -8  -1   3   11.59    0.42
  -8  -1   3   12.10    0.66
   8   1  -3   12.79    0.64
  -8   1   3   11.90    0.66
  -8   1   3   12.07    0.41
  -7  -1   3    0.04    0.13
  -7  -1   3    0.11    0.12
   7  -1  -3    0.04    0.11
  -7   1   3    0.08    0.13
   7   1  -3    0.05    0.11
  -7   1   3    0.04    0.13
  -6  -1   3    0.19    0.14
  -6  -1   3    0.05    0.09
   6  -1  -3   -0.03    0.09
  -6   1   3    0.11    0.12
   6   1  -3    0.02    0.09
  -6   1   3    0.08    0.10
  -5  -1   3   43.28    1.13
   5  -1  -3   40.50    1.02
  -5  -1   3   41.81    1.07
  -5   1   3   41.92    1.07
   5   1  -3   41.83    0.99
  -5   1   3   42.74    1.02
  -4  -1   3    9.90    0.41
   4  -1  -3    9.35    0.39
  -4  -1   3    9.42    0.43
   4  -1  -3    8.47    0.37
  -4  -1   3    9.20    0.34
  -4   1   3    9.22    0.40
  -4   1   3    9.73    0.36
   4   1  -3    9.52    0.36
  -3  -1   3    0.25    0.09
   3  -1  -3    0.19    0.09
  -3  -1   3    0.20    0.07
  -3  -1   3    0.22    0.08
  -3  -1   3    0.17    0.09
  -3   1   3    0.27    0.09
  -3   1   3    0.26    0.07
  -3   1   3    0.19    0.09
  -2  -1   3   14.66    0.42
  -2  -1   3   14.12    0.46
   2  -1  -3   13.92    0.47
  -2  -1   3   14.15    0.39
  -2  -1   3   13.65    0.46
  -2   1   3   14.01    0.34
  -2   1   3   14.03    0.43
  -2   1   3   14.22    0.46
  -1  -1   3    4.36    0.26
  -1  -1   3    3.79    0.19
   1  -1  -3    3.98    0.26
  -1  -1   3    4.01    0.25
   1  -1  -3    3.79    0.14
  -1   1   3    3.94    0.24
  -1   1   3    4.04    0.20
   0  -1  -3    1.06    0.11
   0  -1   3    1.11    0.15
   0  -1   3    0.96    0.12
   0  -1  -3    0.96    0.15
   0   1   3    1.00    0.14
   0   1  -3    0.96    0.14
   0   1   3    1.33    0.12
   0   1  -3    1.25    0.08
  -1  -1  -3  118.80    2.22
   1  -1   3  120.45    2.12
  -1  -1  -3  120.75    2.42
   1  -1   3  117.47    2.41
  -1   1  -3  118.89    2.29
   1   1   3  120.42    2.15
   1   1   3  117.80    2.08
  -2  -1  -3    3.65    0.25
   2  -1   3    4.01    0.28
  -2  -1  -3    3.85    0.27
   2  -1   3    4.24    0.25
   2   1   3    3.94    0.25
   2   1   3    3.98    0.19
  -2   1  -3    4.38    0.28
   3  -1   3    1.33    0.19
  -3  -1  -3    1.52    0.20
   3  -1   3    1.25    0.18
  -3  -1  -3    1.24    0.17
  -3   1  -3    1.23    0.20
   3   1   3    1.66    0.15
   3   1   3    1.20    0.18
   4  -1   3    1.60    0.22
  -4  -1  -3    1.69    0.20
  -4  -1  -3    1.57    0.23
   4  -1   3    1.64    0.21
   4   1   3    1.78    0.18
  -4   1  -3    1.48    0.23
   4   1   3    1.56    0.22
  -5  -1  -3   23.37    0.85
   5  -1   3   23.48    0.79
  -5   1  -3   24.08    0.87
   5   1   3   23.99    0.80
   6  -1   3    0.84    0.20
  -6  -1  -3    0.86    0.23
   6   1   3    0.73    0.20
  -6   1  -3    0.33    0.17
  -7  -1  -3    0.60    0.25
   7  -1   3    0.96    0.14
   7  -1   3    0.75    0.25
   7   1   3    1.27    0.28
  -7   1  -3    0.98    0.28
  -8  -1  -3    1.06    0.16
  -8  -1  -3    1.18    0.32
   8  -1   3    0.75    0.14
  -8  -1  -3    1.07    0.16
   8  -1   3    1.29    0.17
   8  -1   3    1.36    0.31
   8   1   3    1.30    0.18
  -8   1  -3    0.95    0.30
   8   1   3    1.09    0.16
   8   1   3    1.32    0.34
  -8   1  -3    0.98    0.16
   9  -1   3    1.61    0.18
   9  -1   3    1.45    0.18
  -9  -1  -3    1.69    0.21
   9   1   3    1.20    0.17
  -9   1  -3    1.38    0.18
  10  -1   3   -0.01    0.07
  10  -1   3    0.00    0.08
 -10  -1  -3   -0.01    0.09
  10   1   3   -0.07    0.07
 -10   1  -3    0.08    0.09
  10   1   3    0.08    0.08
  11  -1   3    1.83    0.19
 -11  -1  -3    1.66    0.18
  11  -1   3    2.97    0.23
 -11   1  -3    2.69    0.25
  11   1   3    2.08    0.21
  11   1   3    2.10    0.18
  12  -1   3    1.97    0.18
 -12  -1  -3    1.89    0.19
  12  -1   3    2.65    0.21
  12   1   3    3.09    0.20
 -12   1  -3    2.79    0.21
  12   1   3    1.93    0.18
  13  -1   3    0.06    0.06
 -13  -1  -3   -0.02    0.06
 -13   1  -3   -0.05    0.05
  13   1   3    0.00    0.06
 -15   2   3    0.33    0.07
 -14  -2   3   -0.01    0.05
  14  -2  -3    0.00    0.05
 -14  -2   3    0.09    0.07
 -14  -2   3   -0.08    0.05
 -14  -2   3    0.04    0.08
 -14   2   3   -0.03    0.08
 -14   2   3   -0.09    0.05
 -14   2   3   -0.01    0.06
  14   2  -3   -0.01    0.07
 -13  -2   3    0.68    0.13
 -13  -2   3    0.42    0.10
 -13  -2   3    0.60    0.12
  13  -2  -3    0.30    0.09
 -13  -2   3    0.64    0.13
 -13   2   3    0.47    0.10
 -13   2   3    0.73    0.13
 -13   2   3    0.56    0.12
 -13   2   3    0.61    0.11
  13   2  -3    0.47    0.12
 -12  -2   3    0.62    0.12
  12  -2  -3    0.61    0.11
 -12  -2   3    0.96    0.15
 -12  -2   3    0.72    0.15
 -12  -2   3    0.80    0.14
 -12   2   3    0.93    0.16
 -12   2   3    0.64    0.13
 -12   2   3    0.82    0.15
 -12   2   3    1.06    0.17
  12   2  -3    0.88    0.15
 -12   2   3    0.78    0.12
  11  -2  -3    0.07    0.08
 -11  -2   3   -0.05    0.07
 -11  -2   3    0.06    0.10
 -11  -2   3    0.15    0.09
 -11  -2   3    0.11    0.09
 -11  -2   3    0.08    0.10
 -11   2   3    0.09    0.09
 -11   2   3    0.11    0.10
 -11   2   3    0.05    0.09
 -11   2   3    0.01    0.08
 -11   2   3    0.06    0.10
 -10  -2   3    7.57    0.34
 -10  -2   3    7.94    0.37
 -10  -2   3    7.04    0.33
 -10  -2   3    7.24    0.37
 -10  -2   3    7.22    0.36
 -10   2   3    7.24    0.33
 -10   2   3    7.08    0.34
 -10   2   3    7.58    0.38
 -10   2   3    7.35    0.36
  -9  -2   3    2.66    0.23
  -9  -2   3    2.37    0.22
  -9  -2   3    2.55    0.23
  -9  -2   3    2.52    0.24
  -9  -2   3    2.10    0.40
   9  -2  -3    2.81    0.43
  -9   2   3    2.76    0.24
  -9   2   3    1.94    0.21
  -9   2   3    2.32    0.39
  -9   2   3    2.65    0.22
  -9   2   3    2.64    0.22
   9   2  -3    2.70    0.40
  -9   2   3    2.16    0.22
  -8  -2   3    4.21    0.50
   8  -2  -3    4.43    0.47
  -8  -2   3    3.61    0.26
  -8   2   3    3.82    0.26
  -8   2   3    4.49    0.47
   8   2  -3    4.32    0.45
  -8   2   3    3.95    0.24
  -7  -2   3    2.06    0.34
   7  -2  -3    1.93    0.28
   7   2  -3    2.10    0.30
  -7   2   3    2.04    0.30
   6  -2  -3   13.73    0.59
  -6  -2   3   13.87    0.67
  -6   2   3   12.55    0.58
   6   2  -3   13.16    0.53
   6   2  -3   13.34    0.58
  -5  -2   3    8.29    0.48
   5  -2  -3    8.38    0.42
  -5   2   3    8.66    0.44
   5   2  -3    7.74    0.41
   5   2  -3    8.62    0.37
  -4  -2   3   68.59    1.60
   4  -2  -3   67.58    1.44
   4  -2  -3   65.97    1.59
  -4  -2   3   70.30    1.50
   4   2  -3   69.46    1.47
  -4   2   3   68.36    1.50
   4   2  -3   68.36    1.32
   3  -2  -3    0.08    0.10
  -3  -2   3    0.02    0.07
  -3  -2   3    0.03    0.08
  -3   2   3    0.09    0.08
   3   2  -3    0.04    0.06
  -3   2   3    0.06    0.09
   3   2  -3    0.11    0.05
  -2  -2   3   17.23    0.39
  -2  -2   3   15.88    0.56
  -2  -2   3   17.68    0.57
   2  -2  -3   15.67    0.58
  -2   2   3   15.51    0.52
   2   2  -3   16.24    0.48
  -2   2   3   16.49    0.52
  -1  -2   3   28.55    0.81
  -1  -2   3   28.86    0.60
  -1  -2   3   29.00    0.80
   1  -2  -3   30.69    0.87
  -1   2   3   30.60    0.73
  -1   2   3   30.45    0.75
   1   2  -3   28.70    0.67
   0  -2   3  157.07    3.09
   0  -2  -3  149.65    2.70
   0  -2  -3  154.11    3.10
   0  -2   3  154.45    2.60
   0   2  -3  155.53    2.93
   0   2   3  155.50    2.75
   0   2   3  153.03    2.71
   0   2  -3  150.35    2.67
   1  -2   3    0.69    0.14
  -1  -2  -3    0.24    0.08
   1  -2   3    0.67    0.11
  -1  -2  -3    0.29    0.11
   1   2   3    0.36    0.10
   1   2   3    0.34    0.09
  -1   2  -3    0.66    0.09
  -1   2  -3    0.59    0.14
   2  -2   3    0.02    0.09
  -2  -2  -3    0.03    0.08
  -2  -2  -3    0.04    0.09
   2  -2   3    0.10    0.08
  -2   2  -3    0.05    0.09
   2   2   3   -0.04    0.06
  -2   2  -3    0.03    0.06
   2   2   3    0.01    0.08
  -3  -2  -3   22.30    0.73
   3  -2   3   24.06    0.68
   3  -2   3   25.38    0.78
  -3  -2  -3   24.09    0.79
   3   2   3   23.13    0.70
   3   2   3   23.73    0.65
  -3   2  -3   24.23    0.77
  -4  -2  -3  132.12    2.76
  -4  -2  -3  136.12    2.86
   4  -2   3  133.38    2.82
   4  -2   3  134.63    2.57
   4   2   3  132.07    2.58
   4   2   3  136.57    2.54
  -4   2  -3  134.73    2.81
  -5  -2  -3    4.45    0.44
   5  -2   3    4.05    0.38
   5   2   3    4.68    0.33
  -5   2  -3    3.88    0.41
   5   2   3    4.00    0.38
  -6  -2  -3    0.12    0.16
   6  -2   3    0.06    0.14
   6   2   3    0.07    0.13
  -6   2  -3    0.00    0.14
  -7  -2  -3    6.12    0.31
   7  -2   3    6.08    0.30
  -7  -2  -3    5.88    0.60
   7  -2   3    6.22    0.57
  -7   2  -3    6.32    0.31
   7   2   3    6.61    0.58
  -7   2  -3    6.67    0.61
   8  -2   3   -0.09    0.21
  -8  -2  -3   -0.06    0.09
   8  -2   3    0.04    0.08
  -8  -2  -3    0.16    0.24
   8  -2   3    0.04    0.08
  -8   2  -3    0.22    0.10
   8   2   3   -0.02    0.17
   8   2   3    0.00    0.08
  -8   2  -3    0.21    0.23
  -8   2  -3    0.10    0.09
  -9  -2  -3    7.78    0.37
   9  -2   3    7.34    0.36
   9  -2   3    7.16    0.34
   9   2   3    7.43    0.33
   9   2   3    6.87    0.35
  -9   2  -3    7.45    0.36
  -9   2  -3    6.94    0.32
 -10  -2  -3    0.00    0.08
  10  -2   3    0.10    0.09
  10  -2   3   -0.08    0.07
 -10   2  -3    0.13    0.10
  10   2   3    0.06    0.08
 -10   2  -3    0.10    0.09
  10   2   3    0.04    0.08
  11  -2   3   -0.03    0.07
 -11  -2  -3    0.04    0.08
  11  -2   3    0.05    0.07
  11   2   3    0.02    0.08
  11   2   3    0.00    0.07
 -11   2  -3   -0.02    0.08
 -11   2  -3    0.06    0.09
 -12  -2  -3    0.08    0.08
  12  -2   3    0.06    0.07
  12  -2   3    0.04    0.07
 -12   2  -3    0.02    0.07
  12   2   3    0.06    0.07
  12   2   3   -0.02    0.07
  13  -2   3    1.78    0.16
 -13  -2  -3    1.95    0.15
  13  -2   3    2.34    0.16
  13   2   3    2.24    0.14
 -13   2  -3    2.15    0.17
  13   2   3    2.24    0.16
  14  -3  -3    0.02    0.05
 -14  -3   3   -0.05    0.05
 -14  -3   3   -0.05    0.05
 -14   3   3    0.00    0.05
  14   3  -3   -0.03    0.05
 -13  -3   3    0.65    0.11
 -13  -3   3    0.88    0.15
 -13  -3   3    0.34    0.10
 -13  -3   3    0.79    0.13
  13  -3  -3    0.52    0.10
 -13   3   3    0.65    0.11
 -13   3   3    0.57    0.12
 -13   3   3    0.58    0.12
 -13   3   3    0.71    0.12
 -12  -3   3    1.99    0.21
 -12  -3   3    2.38    0.23
 -12  -3   3    2.64    0.23
  12  -3  -3    2.51    0.23
 -12  -3   3    1.79    0.18
 -12   3   3    2.23    0.19
 -12   3   3    2.38    0.22
 -12   3   3    2.68    0.25
 -12   3   3    2.96    0.24
  11  -3  -3    0.15    0.10
 -11  -3   3    0.21    0.11
 -11  -3   3    0.19    0.10
 -11  -3   3    0.24    0.11
 -11  -3   3    0.16    0.10
 -11   3   3    0.16    0.11
 -11   3   3    0.15    0.11
 -11   3   3    0.00    0.10
 -11   3   3    0.21    0.09
 -10  -3   3    0.05    0.08
 -10  -3   3   -0.03    0.08
 -10  -3   3   -0.03    0.09
 -10  -3   3    0.02    0.09
 -10   3   3    0.07    0.09
 -10   3   3   -0.07    0.10
 -10   3   3   -0.09    0.09
 -10   3   3   -0.06    0.09
   9  -3  -3    0.61    0.25
  -9  -3   3    0.89    0.15
  -9  -3   3    0.85    0.16
  -9  -3   3    0.47    0.12
  -9  -3   3    1.13    0.16
  -9  -3   3    0.52    0.29
   9   3  -3    0.68    0.26
  -9   3   3    0.56    0.12
  -9   3   3    0.64    0.15
  -9   3   3    0.98    0.17
  -9   3   3    0.81    0.13
  -9   3   3    0.42    0.27
  -9   3   3    0.79    0.14
  -8  -3   3    9.36    0.70
  -8  -3   3    8.38    0.34
  -8  -3   3    8.39    0.37
  -8  -3   3    8.13    0.37
   8  -3  -3    8.60    0.57
  -8   3   3    8.57    0.36
  -8   3   3    7.94    0.37
   8   3  -3    9.24    0.61
  -8   3   3    9.40    0.72
  -8   3   3    8.36    0.38
  -7  -3   3    7.62    0.34
   7  -3  -3    7.76    0.50
  -7  -3   3    7.01    0.61
  -7   3   3    7.26    0.51
  -7   3   3    6.52    0.32
   7   3  -3    8.21    0.51
  -7   3   3    6.90    0.31
  -6  -3   3    0.34    0.18
   6  -3  -3    0.38    0.17
  -6   3   3    0.33    0.16
   6   3  -3    0.48    0.17
   5  -3  -3    1.53    0.24
  -5  -3   3    1.21    0.23
   5  -3  -3    1.20    0.21
  -5   3   3    0.92    0.20
   5   3  -3    1.38    0.22
  -4  -3   3    6.22    0.42
   4  -3  -3    5.91    0.41
   4  -3  -3    5.55    0.35
  -4  -3   3    6.32    0.38
   4   3  -3    6.08    0.36
  -4   3   3    5.92    0.38
   3  -3  -3    4.09    0.38
  -3  -3   3    4.40    0.38
  -3  -3   3    4.05    0.32
   3   3  -3    3.71    0.27
  -3   3   3    3.78    0.32
  -3   3   3    4.15    0.31
  -2  -3   3    0.40    0.14
  -2  -3   3    0.16    0.11
   2  -3  -3    0.19    0.12
  -2   3   3    0.24    0.11
   2   3  -3    0.29    0.10
  -2   3   3    0.29    0.12
   1  -3  -3    8.87    0.51
  -1  -3   3   10.96    0.49
  -1  -3   3   10.28    0.48
  -1   3   3   10.31    0.44
  -1   3   3   10.49    0.42
   1   3  -3   10.26    0.39
   0  -3  -3    3.46    0.20
   0  -3  -3    3.19    0.35
   0  -3   3    3.58    0.33
   0  -3   3    4.27    0.19
   0   3  -3    4.00    0.25
   0   3   3    3.54    0.25
   0   3  -3    4.23    0.32
   0   3   3    3.59    0.27
  -1  -3  -3   70.20    1.76
  -1  -3  -3   69.73    1.45
   1  -3   3   70.23    1.69
   1  -3   3   69.85    1.33
  -1   3  -3   69.22    1.42
   1   3   3   71.77    1.50
   1   3   3   70.81    1.44
  -1   3  -3   70.30    1.61
   2  -3   3   68.68    1.66
  -2  -3  -3   67.43    1.50
  -2  -3  -3   67.13    1.73
   2  -3   3   69.15    1.37
  -2   3  -3   68.96    1.59
   2   3   3   66.62    1.43
   2   3   3   66.36    1.46
  -2   3  -3   67.51    1.38
   3  -3   3   39.64    0.96
   3  -3   3   36.33    1.11
  -3  -3  -3   38.11    1.18
  -3  -3  -3   37.85    1.06
  -3   3  -3   37.97    1.10
   3   3   3   39.89    1.00
   3   3   3   37.32    0.98
  -4  -3  -3    2.40    0.31
   4  -3   3    2.49    0.30
   4  -3   3    2.35    0.27
  -4  -3  -3    2.77    0.34
  -4   3  -3    2.53    0.33
   4   3   3    2.46    0.28
   4   3   3    2.85    0.30
   5  -3   3    0.53    0.17
  -5  -3  -3    0.30    0.18
  -5   3  -3    0.46    0.19
   5   3   3    0.48    0.18
   5   3   3    0.29    0.15
   6  -3   3    0.85    0.13
   6  -3   3    0.47    0.19
  -6  -3  -3    0.58    0.11
  -6  -3  -3    0.61    0.23
  -6   3  -3    0.57    0.22
   6   3   3    0.79    0.23
  -7  -3  -3    0.04    0.22
   7  -3   3   -0.05    0.17
  -7  -3  -3    0.06    0.10
  -7  -3  -3   -0.01    0.08
   7  -3   3    0.09    0.08
  -7   3  -3    0.04    0.19
   7   3   3    0.02    0.07
  -7   3  -3   -0.04    0.08
   7   3   3   -0.08    0.17
  -8  -3  -3    0.29    0.10
   8  -3   3    0.56    0.13
  -8  -3  -3    0.23    0.11
   8  -3   3    0.41    0.12
  -8   3  -3    0.57    0.13
  -8   3  -3    0.36    0.12
   8   3   3    0.21    0.09
   8   3   3    0.16    0.10
   9  -3   3    0.06    0.09
   9  -3   3    0.11    0.09
  -9  -3  -3    0.09    0.09
  -9  -3  -3    0.03    0.10
  -9   3  -3    0.14    0.10
  -9   3  -3    0.06    0.10
   9   3   3    0.08    0.09
   9   3   3    0.02    0.08
  10  -3   3    1.37    0.17
 -10  -3  -3    1.05    0.17
  10  -3   3    0.80    0.14
 -10   3  -3    0.67    0.13
  10   3   3    1.00    0.14
 -10   3  -3    0.97    0.15
  10   3   3    1.32    0.18
  11  -3   3   -0.01    0.07
 -11  -3  -3   -0.04    0.08
  11  -3   3   -0.02    0.08
  11   3   3   -0.08    0.07
  11   3   3    0.01    0.08
 -11   3  -3    0.05    0.08
 -11   3  -3    0.16    0.09
 -12  -3  -3    1.78    0.18
  12  -3   3    1.40    0.14
  12  -3   3    1.88    0.19
 -12   3  -3    1.41    0.14
  12   3   3    1.79    0.17
 -12   3  -3    1.78    0.18
  12   3   3    2.05    0.18
  13  -3   3    1.12    0.11
  13   3   3    1.70    0.12
  13   3   3    1.91    0.15
 -13   3  -3    1.53    0.15
 -14  -4   3    0.67    0.09
 -14  -4   3    0.59    0.09
  14  -4  -3    0.58    0.08
 -14   4   3    0.60    0.08
  14   4  -3    0.50    0.08
 -13  -4   3    0.01    0.08
  13  -4  -3    0.08    0.07
 -13  -4   3    0.05    0.07
 -13  -4   3    0.01    0.06
 -13   4   3    0.13    0.08
  13   4  -3   -0.02    0.05
 -13   4   3    0.06    0.06
 -12  -4   3    0.57    0.12
  12  -4  -3    0.69    0.13
 -12  -4   3    0.54    0.12
 -12  -4   3    0.66    0.14
 -12   4   3    0.68    0.13
 -12   4   3    0.49    0.11
 -12   4   3    0.37    0.12
  11  -4  -3    0.41    0.11
 -11  -4   3    0.42    0.13
 -11  -4   3    0.43    0.13
 -11  -4   3    0.28    0.10
 -11  -4   3    0.50    0.13
 -11   4   3    0.25    0.12
 -11   4   3    0.40    0.12
 -11   4   3    0.55    0.12
 -10  -4   3    4.26    0.30
  10  -4  -3    4.65    0.29
 -10  -4   3    4.56    0.29
 -10  -4   3    4.44    0.29
 -10  -4   3    4.16    0.28
 -10   4   3    4.64    0.32
 -10   4   3    4.38    0.29
 -10   4   3    4.86    0.30
 -10   4   3    4.64    0.27
  -9  -4   3    0.24    0.11
  -9  -4   3    0.30    0.10
  -9  -4   3    0.27    0.11
  -9  -4   3    0.26    0.11
  -9   4   3    0.19    0.12
  -9   4   3    0.23    0.12
  -9   4   3    0.23    0.12
  -9   4   3    0.25    0.10
  -9   4   3    0.23    0.09
  -8  -4   3   -0.04    0.09
  -8  -4   3   -0.04    0.07
  -8  -4   3   -0.11    0.18
   8  -4  -3    0.08    0.20
  -8  -4   3    0.01    0.08
  -8  -4   3   -0.01    0.09
  -8   4   3   -0.01    0.09
  -8   4   3    0.10    0.09
  -8   4   3   -0.02    0.10
  -8   4   3   -0.01    0.09
   8   4  -3   -0.18    0.15
  -8   4   3   -0.11    0.20
  -8   4   3    0.03    0.07
  -7  -4   3    3.82    0.27
   7  -4  -3    3.64    0.43
  -7  -4   3    3.60    0.23
  -7  -4   3    3.35    0.46
  -7  -4   3    3.64    0.25
  -7   4   3    3.62    0.24
  -7   4   3    3.76    0.27
   7   4  -3    3.70    0.44
  -7   4   3    3.97    0.45
  -6  -4   3    1.73    0.33
  -6  -4   3    1.54    0.18
   6  -4  -3    1.66    0.28
   6   4  -3    1.77    0.30
  -6   4   3    1.02    0.13
  -6   4   3    1.32    0.16
  -6   4   3    1.31    0.27
   5  -4  -3    6.15    0.51
   5  -4  -3    5.57    0.40
  -5  -4   3    5.25    0.52
  -5   4   3    5.99    0.50
   5   4  -3    5.24    0.46
   4  -4  -3    1.38    0.25
  -4  -4   3    0.96    0.23
   4  -4  -3    1.39    0.22
  -4  -4   3    1.06    0.21
  -4   4   3    1.32    0.24
   4   4  -3    1.06    0.21
  -3  -4   3   17.22    0.69
   3  -4  -3   17.46    0.60
   3  -4  -3   16.49    0.73
  -3  -4   3   16.39    0.73
  -3   4   3   16.56    0.66
   3   4  -3   16.61    0.64
   2  -4  -3    6.91    0.51
  -2  -4   3    7.09    0.46
  -2  -4   3    6.89    0.44
  -2   4   3    6.85    0.42
   2   4  -3    7.32    0.40
  -2   4   3    7.19    0.40
   1  -4  -3    7.06    0.50
  -1  -4   3    6.80    0.44
  -1  -4   3    7.71    0.48
   1   4  -3    7.28    0.40
  -1   4   3    7.12    0.38
  -1   4   3    7.18    0.42
   0  -4  -3    0.08    0.12
   0  -4   3    0.06    0.10
   0   4   3   -0.05    0.07
   0   4  -3   -0.10    0.09
   0   4  -3    0.02    0.09
   0   4   3    0.08    0.11
   1  -4   3   13.12    0.64
  -1  -4  -3   12.54    0.67
  -1   4  -3   12.99    0.53
   1   4   3   12.62    0.49
  -1   4  -3   12.69    0.61
   1   4   3   12.95    0.55
  -2  -4  -3   15.12    0.73
  -2  -4  -3   15.45    0.61
   2  -4   3   15.11    0.69
   2   4   3   15.62    0.57
  -2   4  -3   14.35    0.56
   2   4   3   15.19    0.61
  -2   4  -3   15.90    0.69
  -3  -4  -3   47.58    1.30
   3  -4   3   46.62    1.12
   3  -4   3   45.84    1.38
  -3  -4  -3   47.51    1.43
  -3   4  -3   47.13    1.34
   3   4   3   47.86    1.17
   3   4   3   48.62    1.27
   4  -4   3    5.59    0.51
  -4  -4  -3    6.33    0.54
  -4  -4  -3    4.79    0.47
   4  -4   3    5.86    0.45
   4   4   3    5.80    0.48
  -4   4  -3    6.36    0.54
  -5  -4  -3    0.18    0.19
  -5  -4  -3    0.16    0.09
   5  -4   3    0.04    0.13
   5  -4   3    0.08    0.07
   5   4   3    0.07    0.15
  -5   4  -3    0.23    0.18
   6  -4   3    0.37    0.10
  -6  -4  -3    0.72    0.14
   6  -4   3    0.17    0.18
  -6  -4  -3    0.78    0.27
  -6   4  -3    0.63    0.28
  -6   4  -3    0.55    0.14
   6   4   3    0.42    0.10
  -7  -4  -3    0.58    0.29
  -7  -4  -3    0.46    0.11
   7  -4   3    0.58    0.12
   7  -4   3    0.36    0.27
   7   4   3    0.32    0.11
  -7   4  -3    0.40    0.13
   7   4   3    0.39    0.10
  -7   4  -3    0.40    0.12
  -7   4  -3    0.39    0.30
  -8  -4  -3    0.17    0.09
   8  -4   3    0.19    0.10
   8   4   3    0.14    0.09
   8   4   3    0.16    0.10
  -8   4  -3    0.24    0.11
  -8   4  -3    0.12    0.10
  -9  -4  -3    0.03    0.08
  -9  -4  -3    0.00    0.10
   9  -4   3    0.04    0.09
  -9   4  -3    0.04    0.09
   9   4   3    0.03    0.08
  -9   4  -3    0.01    0.10
   9   4   3    0.15    0.10
 -10  -4  -3    0.49    0.13
  10  -4   3    0.45    0.12
  10   4   3    0.51    0.12
 -10   4  -3    0.59    0.13
 -10   4  -3    0.37    0.10
  10   4   3    0.40    0.10
  11  -4   3    0.98    0.15
 -11  -4  -3    0.72    0.13
  11   4   3    0.85    0.13
  11   4   3    0.68    0.13
 -11   4  -3    0.56    0.11
 -11   4  -3    0.44    0.10
  12  -4   3    0.05    0.07
 -12   4  -3    0.02    0.06
  12   4   3    0.09    0.08
 -12   4  -3   -0.04    0.05
  12   4   3    0.02    0.05
  13  -5  -3    0.03    0.05
 -13  -5   3    0.05    0.06
 -13  -5   3   -0.01    0.05
  13  -5  -3    0.03    0.06
 -13   5   3   -0.07    0.04
  13   5  -3   -0.01    0.05
 -12  -5   3    0.44    0.12
 -12  -5   3    0.53    0.11
  12  -5  -3    0.37    0.10
 -12  -5   3    0.41    0.09
  12   5  -3    0.35    0.09
 -12   5   3    0.40    0.11
 -12   5   3    0.46    0.09
 -12   5   3    0.44    0.11
 -11  -5   3    0.25    0.10
 -11  -5   3    0.23    0.11
 -11  -5   3    0.21    0.10
  11  -5  -3    0.19    0.10
 -11   5   3    0.29    0.10
 -11   5   3    0.32    0.12
 -11   5   3    0.25    0.11
  11   5  -3    0.20    0.09
  10  -5  -3    0.08    0.09
 -10  -5   3    0.09    0.10
 -10  -5   3    0.19    0.11
 -10  -5   3    0.26    0.11
 -10   5   3    0.39    0.12
 -10   5   3    0.21    0.12
 -10   5   3    0.18    0.09
  -9  -5   3   18.51    0.63
  -9  -5   3   17.44    0.60
  -9  -5   3   18.58    0.60
  -9  -5   3   18.12    0.55
  -9  -5   3   18.45    0.56
  -9   5   3   18.75    0.63
  -9   5   3   18.18    0.59
  -9   5   3   18.29    0.55
  -8  -5   3   -0.08    0.09
  -8  -5   3    0.21    0.11
  -8  -5   3   -0.03    0.10
  -8  -5   3    0.14    0.09
  -8  -5   3    0.17    0.11
  -8   5   3    0.17    0.11
  -8   5   3    0.07    0.09
  -8   5   3   -0.01    0.11
  -8   5   3    0.07    0.10
  -7  -5   3    0.56    0.11
  -7  -5   3    0.62    0.15
  -7  -5   3    0.58    0.14
  -7  -5   3    0.43    0.13
  -7  -5   3    0.46    0.27
   7  -5  -3    0.26    0.22
  -7   5   3    0.36    0.10
  -7   5   3    0.61    0.14
   7   5  -3    0.44    0.23
  -7   5   3    0.74    0.27
  -7   5   3    0.53    0.12
   6  -5  -3    0.17    0.17
  -6  -5   3    0.05    0.07
  -6  -5   3    0.06    0.10
  -6  -5   3    0.18    0.10
  -6  -5   3    0.02    0.19
  -6   5   3    0.18    0.18
  -6   5   3    0.20    0.11
  -6   5   3    0.09    0.07
   6   5  -3    0.21    0.17
  -5  -5   3    3.07    0.21
   5  -5  -3    4.13    0.41
  -5  -5   3    3.81    0.48
   5  -5  -3    3.78    0.46
  -5  -5   3    3.33    0.26
  -5   5   3    3.24    0.24
  -5   5   3    3.11    0.22
  -5   5   3    3.63    0.43
   5   5  -3    3.49    0.43
   4  -5  -3    6.04    0.48
  -4  -5   3    5.17    0.54
  -4  -5   3    6.31    0.55
   4  -5  -3    4.75    0.48
   4   5  -3    5.40    0.49
  -4   5   3    5.52    0.51
   3  -5  -3   36.77    1.01
   3  -5  -3   36.73    1.26
  -3  -5   3   35.45    1.18
  -3  -5   3   37.01    1.22
   3   5  -3   38.35    1.14
  -3   5   3   34.81    1.13
   2  -5  -3    7.25    0.56
  -2  -5   3    6.26    0.49
  -2  -5   3    6.52    0.50
   2  -5  -3    7.65    0.40
   2   5  -3    6.05    0.49
  -2   5   3    7.21    0.48
   1  -5  -3    1.52    0.29
  -1  -5   3    1.53    0.28
   1   5  -3    1.65    0.29
  -1   5   3    1.74    0.28
   1   5  -3    1.92    0.28
   0  -5  -3   14.53    0.74
   0  -5   3   12.93    0.68
   0   5  -3   13.89    0.64
   0   5   3   12.77    0.64
   0   5  -3   12.84    0.67
  -1  -5  -3    7.46    0.58
   1  -5   3    7.49    0.56
  -1   5  -3    7.92    0.55
   1   5   3    7.40    0.48
  -1   5  -3    7.83    0.48
   2  -5   3   93.95    2.40
  -2  -5  -3   97.51    2.45
  -2   5  -3   97.53    2.28
   2   5   3   96.44    2.20
  -3  -5  -3   51.62    1.57
   3  -5   3   48.06    1.54
   3   5   3   51.73    1.43
  -4  -5  -3    1.04    0.29
   4  -5   3    0.70    0.21
  -4  -5  -3    0.71    0.13
   4   5   3    0.71    0.24
  -4   5  -3    0.79    0.28
  -5  -5  -3    5.54    0.29
   5  -5   3    5.70    0.28
   5  -5   3    5.29    0.31
   5   5   3    5.85    0.57
  -5   5  -3    6.36    0.63
   5   5   3    5.32    0.27
  -5   5  -3    5.88    0.31
   6  -5   3    0.50    0.12
  -6  -5  -3    0.47    0.12
  -6   5  -3    0.58    0.13
  -6   5  -3    0.29    0.11
  -6   5  -3    0.57    0.31
   6   5   3    0.58    0.12
  -7  -5  -3    0.05    0.08
   7  -5   3    0.05    0.08
   7   5   3    0.01    0.08
  -7   5  -3    0.06    0.10
  -7   5  -3    0.14    0.11
  -8  -5  -3   -0.09    0.06
   8  -5   3    0.06    0.08
  -8   5  -3    0.10    0.09
   8   5   3    0.05    0.08
  -8   5  -3   -0.02    0.09
  -9  -5  -3    1.54    0.18
   9  -5   3    1.41    0.18
  -9   5  -3    1.09    0.16
   9   5   3    1.62    0.19
  -9   5  -3    1.23    0.17
  10  -5   3    0.12    0.09
 -10  -5  -3    0.12    0.08
  10   5   3    0.12    0.08
 -10   5  -3    0.11    0.08
 -10   5  -3    0.13    0.09
  11  -5   3    0.08    0.08
 -11   5  -3   -0.06    0.06
  11   5   3    0.09    0.06
 -11   5  -3    0.03    0.07
 -12   5  -3    0.78    0.10
 -12   5  -3    0.93    0.10
  12   5   3    0.94    0.11
 -12  -6   3    0.01    0.06
 -12  -6   3    0.08    0.08
  12  -6  -3    0.18    0.08
 -12  -6   3    0.06    0.06
  12   6  -3   -0.04    0.06
 -12   6   3    0.06    0.06
 -12   6   3   -0.04    0.08
  11  -6  -3    1.21    0.16
 -11  -6   3    1.09    0.16
 -11  -6   3    1.01    0.14
 -11  -6   3    1.16    0.14
 -11   6   3    1.26    0.17
 -11   6   3    1.17    0.14
  11   6  -3    1.02    0.13
 -10  -6   3    0.13    0.09
 -10  -6   3   -0.13    0.09
  10  -6  -3    0.08    0.08
 -10  -6   3    0.02    0.08
  10   6  -3    0.11    0.09
 -10   6   3    0.06    0.09
 -10   6   3    0.05    0.08
   9  -6  -3    0.41    0.11
  -9  -6   3    0.87    0.15
  -9  -6   3    0.83    0.15
  -9  -6   3    0.69    0.16
  -9  -6   3    0.51    0.13
  -9   6   3    0.65    0.12
  -9   6   3    1.02    0.17
  -8  -6   3    5.23    0.33
  -8  -6   3    4.76    0.31
  -8  -6   3    5.11    0.30
  -8  -6   3    4.59    0.28
  -8   6   3    4.70    0.31
  -8   6   3    4.95    0.31
  -8   6   3    4.89    0.27
  -7  -6   3    4.12    0.29
  -7  -6   3    4.07    0.28
  -7  -6   3    4.48    0.31
  -7  -6   3    3.75    0.26
  -7   6   3    4.13    0.29
  -7   6   3    4.17    0.25
  -7   6   3    4.16    0.29
  -6  -6   3    0.25    0.11
  -6  -6   3    0.59    0.32
  -6  -6   3    0.44    0.12
   6  -6  -3    0.33    0.12
  -6  -6   3    0.22    0.12
  -6  -6   3    0.50    0.14
   6   6  -3    0.15    0.21
  -6   6   3    0.59    0.14
  -6   6   3    0.70    0.28
  -6   6   3    0.43    0.11
  -6   6   3    0.64    0.14
   5  -6  -3    1.01    0.15
  -5  -6   3    1.60    0.20
  -5  -6   3    1.49    0.35
  -5  -6   3    1.62    0.18
  -5  -6   3    1.43    0.18
  -5  -6   3    1.07    0.16
  -5   6   3    1.11    0.16
  -5   6   3    1.63    0.18
   5   6  -3    1.42    0.32
  -5   6   3    1.95    0.39
  -4  -6   3   -0.06    0.19
  -4  -6   3   -0.09    0.18
  -4  -6   3    0.06    0.10
   4  -6  -3    0.22    0.21
  -4  -6   3    0.01    0.07
  -4  -6   3    0.07    0.08
   4  -6  -3   -0.05    0.07
  -4   6   3   -0.06    0.07
  -4   6   3    0.02    0.21
   4   6  -3    0.23    0.20
  -3  -6   3    0.10    0.09
   3  -6  -3    0.07    0.20
  -3  -6   3    0.10    0.08
  -3  -6   3   -0.13    0.17
  -3  -6   3    0.15    0.19
  -3   6   3    0.08    0.08
  -3   6   3    0.10    0.18
   3   6  -3    0.29    0.23
  -2  -6   3    1.02    0.28
  -2  -6   3    0.80    0.12
   2  -6  -3    0.66    0.27
  -2  -6   3    0.92    0.15
  -2   6   3    0.70    0.24
   2   6  -3    0.68    0.24
  -2   6   3    0.79    0.13
   1  -6  -3    0.69    0.25
  -1  -6   3    0.82    0.14
  -1  -6   3    0.75    0.25
  -1  -6   3    0.92    0.14
   1   6  -3    0.43    0.21
   1   6  -3    0.69    0.27
  -1   6   3    0.57    0.10
  -1   6   3    1.06    0.26
   0  -6  -3    8.65    0.63
   0  -6   3    8.74    0.62
   0   6  -3    9.12    0.61
   0   6  -3    7.06    0.32
   0   6   3    7.86    0.56
   0   6   3    7.51    0.32
   0   6  -3    8.51    0.64
  -1  -6  -3    0.03    0.09
   1  -6   3    0.15    0.20
  -1  -6  -3    0.19    0.18
   1   6   3    0.04    0.07
  -1   6  -3    0.12    0.08
  -1   6  -3   -0.08    0.17
   1   6   3    0.02    0.14
  -1   6  -3   -0.10    0.18
  -2  -6  -3    0.44    0.21
  -2  -6  -3    0.54    0.12
   2  -6   3    0.13    0.19
   2   6   3    0.24    0.20
  -2   6  -3    0.69    0.25
  -2   6  -3    0.52    0.12
   2   6   3    0.46    0.11
  -3  -6  -3    4.37    0.53
   3  -6   3    4.30    0.25
   3  -6   3    4.15    0.50
  -3  -6  -3    3.84    0.26
   3  -6   3    4.08    0.27
  -3   6  -3    3.90    0.27
   3   6   3    4.12    0.26
   3   6   3    5.12    0.56
  -3   6  -3    3.78    0.48
   4  -6   3    0.13    0.22
   4  -6   3    0.06    0.08
  -4  -6  -3    0.02    0.08
   4  -6   3   -0.06    0.07
  -4  -6  -3   -0.07    0.08
   4   6   3    0.11    0.20
  -4   6  -3    0.05    0.10
   4   6   3    0.03    0.08
  -5  -6  -3    5.64    0.31
   5  -6   3    4.85    0.31
  -5  -6  -3    5.28    0.30
   5   6   3    5.32    0.58
  -5   6  -3    4.48    0.28
  -5   6  -3    5.01    0.30
   5   6   3    5.51    0.28
   6  -6   3    5.22    0.33
  -6  -6  -3    5.83    0.31
   6  -6   3    5.83    0.30
  -6   6  -3    5.32    0.30
   6   6   3    5.57    0.29
  -6   6  -3    5.26    0.31
  -7  -6  -3    0.06    0.09
   7  -6   3    0.15    0.09
   7   6   3    0.08    0.08
  -7   6  -3    0.09    0.10
  -7   6  -3    0.04    0.09
   8  -6   3   -0.09    0.08
  -8  -6  -3    0.03    0.08
  -8   6  -3    0.01    0.10
  -8   6  -3   -0.03    0.08
   8   6   3    0.04    0.07
   9  -6   3    0.59    0.12
  -9  -6  -3    0.40    0.10
  -9   6  -3    0.45    0.11
  -9   6  -3    0.23    0.09
   9   6   3    0.22    0.08
 -10  -6  -3    0.17    0.08
  10  -6   3    0.10    0.08
 -10   6  -3    0.10    0.07
  10   6   3    0.05    0.07
 -10   6  -3    0.06    0.08
  11  -6   3    0.04    0.07
 -11   6  -3   -0.01    0.06
 -11   6  -3    0.00    0.06
  11   6   3    0.02    0.06
 -11  -7   3    0.00    0.07
  11  -7  -3    0.12    0.07
 -11  -7   3    0.05    0.06
 -11  -7   3    0.04    0.06
 -11   7   3    0.05    0.06
 -11   7   3    0.05    0.08
 -10  -7   3    0.13    0.08
 -10  -7   3    0.03    0.08
 -10  -7   3    0.03    0.07
  10  -7  -3    0.14    0.08
 -10  -7   3    0.03    0.07
 -10   7   3    0.04    0.07
 -10   7   3    0.13    0.09
  -9  -7   3    0.03    0.07
   9  -7  -3    0.13    0.09
  -9  -7   3    0.06    0.08
  -9  -7   3   -0.02    0.09
  -9  -7   3   -0.08    0.07
  -9   7   3   -0.06    0.09
  -9   7   3    0.05    0.08
  -8  -7   3    1.17    0.17
  -8  -7   3    1.13    0.16
   8  -7  -3    1.36    0.17
  -8  -7   3    1.20    0.16
  -8  -7   3    1.20    0.17
  -8   7   3    1.52    0.18
  -8   7   3    1.13    0.16
   7  -7  -3   14.70    0.55
  -7  -7   3   16.86    0.55
  -7  -7   3   15.94    0.57
  -7  -7   3   15.90    0.58
  -7  -7   3   16.36    0.53
  -7   7   3   15.80    0.55
  -7   7   3   16.77    0.51
  -6  -7   3    0.04    0.08
  -6  -7   3    0.23    0.11
   6  -7  -3    0.09    0.09
  -6  -7   3   -0.06    0.08
  -6  -7   3    0.11    0.10
  -6  -7   3    0.02    0.10
  -6   7   3    0.25    0.09
  -5  -7   3    1.02    0.18
  -5  -7   3    1.03    0.15
   5  -7  -3    0.74    0.15
  -5  -7   3    1.50    0.20
  -5  -7   3    0.95    0.17
  -5  -7   3    1.19    0.18
  -5   7   3    1.22    0.17
  -4  -7   3   -0.28    0.29
  -4  -7   3    0.02    0.10
   4  -7  -3   -0.48    0.26
  -4  -7   3   -0.13    0.07
   4  -7  -3   -0.05    0.08
  -4  -7   3    0.08    0.10
  -4  -7   3    0.04    0.10
  -4  -7   3   -0.13    0.07
  -4   7   3    0.04    0.09
  -3  -7   3    0.09    0.09
  -3  -7   3    0.11    0.24
  -3  -7   3    0.01    0.08
   3  -7  -3    0.35    0.27
  -3  -7   3    0.01    0.10
  -3  -7   3    0.02    0.09
  -3  -7   3    0.04    0.07
   3  -7  -3   -0.02    0.09
   3   7  -3    0.36    0.28
  -3   7   3   -0.05    0.07
  -3   7   3    0.06    0.24
   3   7  -3   -0.28    0.20
   2  -7  -3    0.08    0.09
   2  -7  -3    0.15    0.11
   2  -7  -3   -0.10    0.21
  -2  -7   3   -0.02    0.07
  -2  -7   3    0.10    0.10
  -2  -7   3    0.06    0.09
  -2  -7   3    0.01    0.09
  -2  -7   3    0.04    0.10
  -2  -7   3    0.11    0.23
  -2   7   3    0.06    0.08
   2   7  -3   -0.33    0.22
  -2   7   3   -0.20    0.20
   2   7  -3    0.16    0.25
   1  -7  -3    0.16    0.21
  -1  -7   3    0.21    0.11
   1  -7  -3    0.25    0.11
  -1  -7   3    0.20    0.11
  -1  -7   3    0.31    0.11
  -1  -7   3    0.26    0.11
  -1  -7   3    0.26    0.10
  -1  -7   3    0.42    0.24
   1  -7  -3    0.00    0.11
   1   7  -3    0.15    0.25
  -1   7   3    0.17    0.09
   1   7  -3    0.26    0.11
  -1   7   3    0.15    0.22
   1   7  -3    0.41    0.26
   0  -7   3    0.08    0.23
   0  -7   3    0.04    0.09
   0  -7   3   -0.02    0.08
   0  -7  -3    0.06    0.10
   0  -7   3   -0.01    0.09
   0  -7  -3    0.09    0.09
   0  -7  -3   -0.06    0.19
   0  -7   3    0.03    0.08
   0  -7   3   -0.04    0.09
   0   7  -3   -0.14    0.22
   0   7   3    0.13    0.08
   0   7   3    0.38    0.22
   0   7  -3    0.08    0.08
   0   7  -3   -0.32    0.23
  -1  -7  -3    0.71    0.13
   1  -7   3    0.71    0.14
   1  -7   3    0.66    0.14
   1  -7   3    0.60    0.12
  -1  -7  -3    0.79    0.15
   1  -7   3    0.60    0.28
  -1  -7  -3    0.74    0.29
  -1  -7  -3    0.72    0.14
   1  -7   3    1.09    0.17
   1   7   3    0.62    0.12
   1   7   3    0.67    0.28
  -1   7  -3    1.00    0.16
   2  -7   3    0.10    0.11
  -2  -7  -3    0.11    0.10
  -2  -7  -3    0.28    0.11
   2  -7   3    0.08    0.08
   2  -7   3    0.14    0.25
   2  -7   3    0.19    0.10
  -2  -7  -3    0.08    0.24
  -2   7  -3    0.10    0.09
   2   7   3    0.04    0.07
   2   7   3    0.07    0.21
   2   7   3    0.15    0.10
   3  -7   3    1.19    0.16
  -3  -7  -3    1.39    0.20
   3  -7   3    0.76    0.13
   3  -7   3    1.66    0.22
  -3  -7  -3    1.30    0.18
   3   7   3    0.82    0.13
  -3   7  -3    1.10    0.17
   3   7   3    1.16    0.16
  -3   7  -3    1.04    0.17
   4  -7   3    0.13    0.09
   4  -7   3    0.04    0.08
  -4  -7  -3    0.13    0.09
  -4  -7  -3    0.11    0.11
   4   7   3    0.13    0.09
  -4   7  -3    0.07    0.12
  -4   7  -3    0.11    0.11
  -5  -7  -3    0.68    0.14
   5  -7   3    0.53    0.13
  -5  -7  -3    0.35    0.11
  -5   7  -3    0.61    0.15
  -5   7  -3    0.33    0.13
   5   7   3    0.62    0.13
  -6  -7  -3    1.51    0.18
  -6  -7  -3    2.25    0.23
   6  -7   3    1.87    0.21
  -6   7  -3    1.81    0.20
   6   7   3    2.04    0.20
  -6   7  -3    1.92    0.20
  -7  -7  -3    1.63    0.18
   7   7   3    2.01    0.20
  -7   7  -3    2.20    0.21
  -7   7  -3    2.64    0.24
  -8  -7  -3    0.09    0.08
  -8   7  -3    0.15    0.09
  -8   7  -3    0.06    0.09
   8   7   3    0.09    0.08
  -9  -7  -3    0.14    0.08
   9  -7   3    0.07    0.08
   9   7   3    0.10    0.07
  -9   7  -3    0.24    0.09
  -9   7  -3    0.16    0.08
 -10  -7  -3    0.02    0.06
 -10   7  -3    0.14    0.07
  10   7   3    0.05    0.06
 -10  -8   3    1.91    0.15
 -10  -8   3    1.95    0.17
 -10  -8   3    2.02    0.14
 -10   8   3    2.12    0.16
 -10   8   3    2.32    0.14
  -9  -8   3    1.22    0.14
  -9  -8   3    1.13    0.13
  -9  -8   3    1.29    0.16
  -9  -8   3    1.09    0.14
  -9   8   3    0.98    0.14
  -9   8   3    1.16    0.12
  -8  -8   3   -0.01    0.08
  -8  -8   3   -0.01    0.07
  -8  -8   3    0.01    0.07
  -8  -8   3    0.01    0.08
  -8   8   3    0.09    0.08
  -8   8   3   -0.06    0.08
  -7  -8   3    4.85    0.28
  -7  -8   3    5.48    0.32
   7  -8  -3    4.92    0.30
  -7  -8   3    5.56    0.29
  -7  -8   3    4.70    0.29
  -7   8   3    5.49    0.31
  -6  -8   3    0.00    0.10
   6  -8  -3    0.16    0.10
  -6  -8   3    0.22    0.10
  -6  -8   3    0.12    0.10
  -6  -8   3    0.02    0.08
  -6  -8   3    0.10    0.09
  -6   8   3    0.13    0.09
   5  -8  -3    6.67    0.37
  -5  -8   3    6.91    0.33
  -5  -8   3    6.93    0.36
  -5  -8   3    6.62    0.35
  -5  -8   3    6.76    0.35
  -5  -8   3    6.50    0.33
  -5   8   3    7.14    0.35
  -4  -8   3    1.23    0.18
  -4  -8   3    0.75    0.14
  -4  -8   3    1.26    0.17
   4  -8  -3    1.15    0.18
  -4  -8   3    1.12    0.18
  -4   8   3    0.94    0.15
  -3  -8   3    0.24    0.11
   3  -8  -3    0.36    0.12
   3  -8  -3    0.48    0.13
  -3  -8   3    0.31    0.12
  -3  -8   3    0.26    0.12
  -3  -8   3    0.36    0.11
   3   8  -3    0.39    0.12
  -3   8   3    0.35    0.11
   2  -8  -3    2.78    0.26
  -2  -8   3    3.13    0.26
  -2  -8   3    3.48    0.26
  -2  -8   3    3.53    0.25
  -2  -8   3    3.63    0.26
   2  -8  -3    3.70    0.27
  -2  -8   3    3.63    0.26
   2   8  -3    3.59    0.27
  -2   8   3    3.68    0.26
  -1  -8   3    0.01    0.09
  -1  -8   3    0.04    0.10
  -1  -8   3    0.08    0.09
  -1  -8   3   -0.03    0.09
   1  -8  -3    0.11    0.11
  -1  -8   3    0.21    0.11
   1  -8  -3    0.05    0.10
  -1   8   3   -0.01    0.08
   1   8  -3    0.12    0.09
   0  -8   3    0.08    0.09
   0  -8  -3    0.01    0.09
   0  -8  -3    0.13    0.10
   0  -8   3    0.04    0.10
   0  -8   3   -0.08    0.08
   0  -8   3    0.02    0.09
   0  -8   3   -0.06    0.09
   0   8  -3   -0.06    0.08
   0   8   3   -0.02    0.07
  -1  -8  -3    1.82    0.21
   1  -8   3    1.73    0.19
   1  -8   3    1.68    0.21
  -1  -8  -3    1.86    0.21
   1  -8   3    1.58    0.19
  -1   8  -3    1.42    0.18
   1   8   3    1.58    0.18
   2  -8   3    0.20    0.11
  -2  -8  -3    0.10    0.10
   2  -8   3    0.08    0.09
   2  -8   3   -0.03    0.09
  -2  -8  -3    0.07    0.09
  -2   8  -3   -0.02    0.10
   2   8   3    0.06    0.08
  -2   8  -3    0.04    0.11
   3  -8   3    0.14    0.09
   3  -8   3    0.17    0.10
  -3  -8  -3    0.14    0.10
  -3  -8  -3    0.11    0.09
   3  -8   3    0.27    0.12
  -3   8  -3   -0.03    0.10
  -3   8  -3   -0.07    0.11
   3   8   3    0.17    0.09
  -4  -8  -3    0.13    0.10
   4  -8   3    0.17    0.10
  -4  -8  -3    0.16    0.10
  -4   8  -3    0.26    0.12
   4   8   3   -0.02    0.10
  -4   8  -3    0.24    0.11
  -4   8  -3    0.11    0.11
  -5  -8  -3    2.32    0.22
   5  -8   3    2.50    0.25
  -5  -8  -3    1.84    0.19
   5   8   3    2.34    0.21
  -5   8  -3    2.82    0.24
   6  -8   3   -0.01    0.08
  -6  -8  -3    0.06    0.07
  -6  -8  -3    0.03    0.08
   6   8   3    0.08    0.09
  -6   8  -3    0.04    0.09
  -7  -8  -3    3.02    0.23
   7  -8   3    2.61    0.22
   7   8   3    2.15    0.19
  -7   8  -3    2.28    0.19
  -8  -8  -3    0.11    0.08
   8   8   3    0.09    0.07
  -8   8  -3    0.12    0.08
  -9  -8  -3    0.86    0.11
  -9   8  -3    0.85    0.11
   9   8   3    0.68    0.10
  -8  -9   3    0.77    0.11
  -8  -9   3    0.74    0.10
  -8   9   3    1.08    0.14
   8   9  -3    1.01    0.14
  -7  -9   3    0.27    0.09
  -7  -9   3    0.33    0.09
   7  -9  -3    0.28    0.10
   7   9  -3    0.40    0.10
  -7   9   3    0.49    0.11
  -6  -9   3    0.53    0.10
  -6  -9   3    0.50    0.12
   6  -9  -3    0.45    0.12
  -6  -9   3    0.40    0.10
   6   9  -3    0.46    0.11
  -6   9   3    0.48    0.12
   5  -9  -3    0.39    0.12
  -5  -9   3    0.61    0.12
  -5  -9   3    0.58    0.11
  -5  -9   3    0.69    0.13
  -5   9   3    0.81    0.14
   5   9  -3    0.96    0.16
  -4  -9   3    0.50    0.11
   4  -9  -3    0.71    0.15
  -4  -9   3    0.47    0.12
  -4  -9   3    0.52    0.13
  -4   9   3    0.48    0.11
   4   9  -3    0.63    0.14
  -3  -9   3    0.00    0.08
  -3  -9   3    0.02    0.09
  -3  -9   3   -0.01    0.08
   3  -9  -3   -0.06    0.09
   3  -9  -3   -0.13    0.09
   3   9  -3    0.01    0.08
  -3   9   3    0.03    0.08
  -2  -9   3    2.30    0.22
  -2  -9   3    2.55    0.25
   2  -9  -3    2.01    0.22
  -2  -9   3    2.00    0.20
   2  -9  -3    1.95    0.22
  -2  -9   3    2.23    0.21
   2   9  -3    1.84    0.20
  -2   9   3    1.79    0.20
  -1  -9   3    0.05    0.10
  -1  -9   3    0.06    0.09
   1  -9  -3    0.01    0.09
  -1  -9   3    0.01    0.09
   1  -9  -3    0.07    0.10
  -1  -9   3    0.01    0.09
  -1   9   3    0.01    0.08
   1   9  -3   -0.02    0.09
   0  -9   3    0.92    0.16
   0  -9  -3    1.07    0.17
   0  -9   3    1.14    0.17
   0  -9  -3    0.94    0.16
   0   9  -3    1.31    0.19
   0   9   3    1.34    0.17
  -1  -9  -3    0.38    0.13
   1  -9   3    0.24    0.11
   1  -9   3    0.39    0.12
  -1  -9  -3    0.35    0.12
  -1   9  -3    0.29    0.12
   1   9   3    0.25    0.11
  -1   9  -3    0.37    0.12
  -2  -9  -3    1.89    0.20
   2  -9   3    1.31    0.18
   2  -9   3    1.79    0.21
  -2  -9  -3    1.28    0.17
  -2   9  -3    1.41    0.17
  -2   9  -3    1.47    0.20
   2   9   3    1.32    0.17
  -3  -9  -3   -0.14    0.08
   3  -9   3   -0.02    0.09
   3  -9   3    0.08    0.09
  -3  -9  -3    0.06    0.09
  -3   9  -3   -0.07    0.10
  -3   9  -3   -0.02    0.09
   3   9   3    0.03    0.09
  -4  -9  -3    0.14    0.10
  -4  -9  -3    0.01    0.08
   4  -9   3    0.12    0.10
  -4   9  -3    0.23    0.10
  -4   9  -3   -0.01    0.08
   5  -9   3    1.84    0.18
  -5  -9  -3    1.68    0.18
  -5  -9  -3    2.12    0.20
  -5   9  -3    1.66    0.16
  -6  -9  -3    0.07    0.08
   6  -9   3   -0.03    0.07
  -6  -9  -3   -0.01    0.06
  -6   9  -3    0.13    0.08
   7  -9   3    0.10    0.08
  -7  -9  -3    0.03    0.06
  -7   9  -3    0.10    0.07
  -8   9  -3   -0.06    0.05
  -6 -10   3    0.43    0.08
  -6 -10   3    0.48    0.09
  -6 -10   3    0.37    0.07
   6 -10  -3    0.57    0.11
   6  10  -3    0.52    0.11
  -6  10   3    0.49    0.10
   5 -10  -3    0.34    0.10
  -5 -10   3    0.31    0.09
  -5 -10   3    0.28    0.08
  -5 -10   3    0.24    0.08
   5  10  -3    0.37    0.10
  -5  10   3    0.39    0.10
   4 -10  -3    0.05    0.09
  -4 -10   3   -0.01    0.06
  -4 -10   3    0.05    0.07
  -4 -10   3   -0.03    0.06
   4  10  -3   -0.03    0.08
  -4  10   3    0.02    0.07
  -3 -10   3    1.32    0.14
  -3 -10   3    1.41    0.17
  -3 -10   3    1.63    0.17
   3 -10  -3    1.36    0.17
  -3  10   3    1.12    0.14
   3  10  -3    1.49    0.18
   2 -10  -3    0.08    0.09
  -2 -10   3    0.13    0.09
   2 -10  -3    0.16    0.09
  -2 -10   3    0.10    0.09
   2  10  -3    0.16    0.10
  -2  10   3    0.16    0.09
  -1 -10   3    7.74    0.33
   1 -10  -3    8.38    0.36
  -1 -10   3    7.40    0.36
   1 -10  -3    7.32    0.35
   1  10  -3    7.79    0.33
   1  10  -3    7.70    0.34
  -1  10   3    7.53    0.33
   0 -10  -3    3.53    0.25
   0 -10   3    3.39    0.24
   0 -10  -3    3.56    0.24
   0 -10   3    3.65    0.24
   0  10  -3    3.28    0.22
   0  10   3    3.50    0.23
   0  10  -3    4.01    0.26
  -1 -10  -3    0.53    0.12
   1 -10   3    0.48    0.11
   1 -10   3    0.44    0.11
  -1 -10  -3    0.71    0.13
  -1  10  -3    0.59    0.14
   1  10   3    0.76    0.13
  -1  10  -3    0.72    0.12
  -2 -10  -3    0.61    0.12
   2 -10   3    0.50    0.11
   2 -10   3    0.58    0.12
   2  10   3    0.50    0.11
  -2  10  -3    0.39    0.12
  -2  10  -3    0.65    0.12
  -3 -10  -3    0.66    0.12
   3 -10   3    0.57    0.11
  -3  10  -3    0.71    0.12
   3  10   3    0.81    0.13
  -3  10  -3    0.77    0.12
   4 -10   3    0.08    0.08
  -4 -10  -3    0.03    0.06
  -4 -10  -3    0.12    0.08
  -4  10  -3    0.03    0.07
  -5 -10  -3    0.20    0.07
  -5 -10  -3    0.09    0.07
   5 -10   3    0.09    0.07
  -5  10  -3    0.08    0.06
  -6  10  -3    0.03    0.06
   4 -11  -3    0.03    0.06
  -4 -11   3    0.01    0.05
   3 -11  -3    0.43    0.09
  -3 -11   3    0.32    0.08
   3  11  -3    0.41    0.11
   3  11  -3    0.35    0.08
  -2 -11   3    0.17    0.07
   2 -11  -3    0.25    0.08
   2 -11  -3    0.25    0.08
   2  11  -3    0.15    0.08
   2  11  -3    0.09    0.07
  -2  11   3    0.34    0.08
  -1 -11   3    0.26    0.08
   1 -11  -3    0.20    0.08
   1 -11  -3    0.21    0.08
   1  11  -3    0.26    0.07
   1  11  -3    0.29    0.09
  -1  11   3    0.20    0.07
   0 -11  -3    0.23    0.08
   0 -11  -3    0.19    0.07
   0 -11   3    0.11    0.07
   0 -11   3    0.23    0.07
   0  11  -3    0.18    0.07
   0  11  -3    0.10    0.09
   1 -11   3    0.39    0.09
   1 -11   3    0.40    0.08
  -1 -11  -3    0.32    0.08
  -1  11  -3    0.35    0.08
  -2 -11  -3   -0.01    0.05
   2 -11   3    0.05    0.06
  -2  11  -3    0.05    0.06
   3 -11   3    0.08    0.06
  -3 -11  -3    0.02    0.05
  -3  11  -3   -0.04    0.05
  15   0  -4    0.03    0.05
 -15   0   4    0.04    0.05
 -14   0   4    0.69    0.11
 -14   0   4    0.65    0.11
 -14   0   4    0.96    0.14
  14   0  -4    0.87    0.12
 -14   0   4    0.81    0.12
 -13   0   4    6.20    0.32
 -13   0   4    6.66    0.32
 -13   0   4    6.79    0.30
 -13   0   4    6.22    0.31
 -13   0   4    6.27    0.30
 -12   0   4    2.11    0.23
 -12   0   4    1.40    0.17
 -12   0   4    1.68    0.19
 -12   0   4    1.83    0.21
 -12   0   4    1.41    0.18
 -11   0   4    4.78    0.27
 -11   0   4    4.78    0.29
 -11   0   4    4.03    0.28
 -11   0   4    4.30    0.28
 -11   0   4    4.49    0.30
 -10   0   4    4.53    0.30
 -10   0   4    4.07    0.25
 -10   0   4    4.15    0.27
 -10   0   4    4.15    0.28
 -10   0   4    4.04    0.26
  -9   0   4    0.54    0.21
  -9   0   4    0.38    0.10
  -9   0   4    0.49    0.14
   9   0  -4    0.79    0.26
  -9   0   4    0.48    0.12
  -9   0   4    0.41    0.11
  -8   0   4    0.30    0.10
   8   0  -4    0.53    0.19
  -8   0   4    0.40    0.19
  -8   0   4    0.30    0.20
  -7   0   4  119.09    2.56
  -7   0   4  115.95    2.51
   7   0  -4  116.15    2.42
   6   0  -4    2.03    0.26
  -6   0   4    2.28    0.29
  -6   0   4    2.05    0.27
   5   0  -4    0.22    0.11
  -5   0   4    0.30    0.11
  -5   0   4    0.25    0.12
  -4   0   4   18.01    0.58
   4   0  -4   17.97    0.57
  -4   0   4   18.19    0.58
  -4   0   4   17.41    0.57
  -3   0   4    1.48    0.18
  -3   0   4    1.54    0.18
  -3   0   4    1.14    0.15
  -3   0   4    1.66    0.18
  -2   0   4    1.02    0.13
  -2   0   4    0.93    0.14
  -2   0   4    1.14    0.16
  -2   0   4    0.98    0.13
  -1   0   4    0.01    0.05
   1   0  -4    0.06    0.06
  -1   0   4    0.06    0.08
  -1   0   4   -0.12    0.05
   0   0  -4   62.12    1.32
   0   0   4   65.25    1.30
   0   0   4   62.13    1.44
   0   0   4   66.07    1.12
  -1   0  -4   71.81    1.53
   1   0   4   74.05    1.48
   1   0   4   74.09    1.64
  -2   0  -4   35.35    0.95
   2   0   4   35.45    0.96
   2   0   4   36.33    0.90
   3   0   4    7.44    0.39
   3   0   4    6.80    0.39
  -3   0  -4    8.54    0.45
   4   0   4    0.81    0.18
  -4   0  -4    0.81    0.18
  -4   0  -4    0.87    0.20
   5   0   4   32.92    1.03
  -5   0  -4   33.15    1.09
   6   0   4  108.50    2.42
  -6   0  -4  109.62    2.58
  -7   0  -4    3.55    0.24
  -7   0  -4    3.89    0.49
   7   0   4    4.73    0.52
   7   0   4    3.85    0.25
  -8   0  -4    3.59    0.51
   8   0   4    5.20    0.58
   8   0   4    4.52    0.28
   8   0   4    3.98    0.26
  -8   0  -4    4.49    0.28
   9   0   4    0.38    0.12
  -9   0  -4    0.42    0.12
   9   0   4    0.22    0.11
 -10   0  -4    3.41    0.25
  10   0   4    3.74    0.27
  10   0   4    3.50    0.29
  11   0   4    1.04    0.15
  11   0   4    1.40    0.18
 -11   0  -4    1.02    0.16
  12   0   4    0.03    0.06
 -12   0  -4    0.16    0.08
  13   0   4    1.16    0.13
 -13   0  -4    1.11    0.13
  15  -1  -4    0.01    0.04
 -15  -1   4    0.14    0.06
 -15   1   4    0.08    0.05
  14  -1  -4    0.06    0.06
 -14  -1   4    0.03    0.07
 -14  -1   4    0.00    0.06
 -14  -1   4    0.02    0.07
 -14  -1   4    0.01    0.06
 -14   1   4   -0.01    0.08
  14   1  -4    0.03    0.07
 -14   1   4    0.01    0.06
 -14   1   4    0.02    0.06
 -13  -1   4    0.03    0.07
 -13  -1   4   -0.03    0.08
 -13  -1   4   -0.01    0.07
 -13  -1   4    0.01    0.07
 -13   1   4   -0.03    0.09
 -13   1   4    0.00    0.07
 -13   1   4    0.05    0.08
 -13   1   4    0.06    0.07
 -13   1   4    0.04    0.08
  13   1  -4   -0.03    0.08
 -12  -1   4   -0.04    0.07
 -12  -1   4    0.04    0.09
 -12  -1   4   -0.03    0.08
  12  -1  -4    0.09    0.08
 -12  -1   4    0.05    0.09
 -12  -1   4    0.02    0.08
 -12   1   4    0.17    0.10
 -12   1   4    0.00    0.09
 -12   1   4    0.13    0.08
 -12   1   4    0.00    0.08
 -12   1   4    0.07    0.09
 -11  -1   4    0.63    0.14
  11  -1  -4    0.50    0.12
 -11  -1   4    0.43    0.11
 -11  -1   4    0.56    0.14
 -11  -1   4    0.47    0.12
 -11  -1   4    0.59    0.14
 -11   1   4    0.49    0.12
 -11   1   4    0.59    0.13
 -11   1   4    0.68    0.12
 -11   1   4    0.65    0.14
 -11   1   4    0.62    0.13
 -10  -1   4   -0.06    0.10
 -10  -1   4    0.14    0.09
 -10  -1   4    0.23    0.11
 -10  -1   4    0.08    0.09
 -10  -1   4    0.07    0.09
 -10   1   4   -0.04    0.08
 -10   1   4    0.14    0.10
 -10   1   4    0.11    0.09
 -10   1   4    0.03    0.09
 -10   1   4    0.12    0.10
 -10   1   4    0.12    0.09
  -9  -1   4    0.72    0.13
   9  -1  -4    0.78    0.25
  -9  -1   4    0.55    0.27
  -9  -1   4    0.67    0.26
  -9  -1   4    0.95    0.14
  -9  -1   4    0.75    0.14
  -9  -1   4    0.92    0.16
  -9   1   4    0.76    0.13
  -9   1   4    0.65    0.13
  -9   1   4    0.74    0.13
  -9   1   4    0.86    0.26
   9   1  -4    0.85    0.27
  -9   1   4    0.81    0.14
  -9   1   4    0.71    0.13
  -8  -1   4    9.68    0.59
   8  -1  -4    8.92    0.57
  -8  -1   4    8.26    0.62
  -8  -1   4    9.35    0.37
  -8   1   4    9.07    0.58
  -8   1   4    9.57    0.37
  -8   1   4    8.64    0.35
   8   1  -4    9.40    0.55
  -7  -1   4    0.21    0.15
  -7  -1   4    0.22    0.14
   7  -1  -4    0.18    0.14
  -7   1   4    0.32    0.15
   7   1  -4    0.37    0.16
  -6  -1   4   36.41    1.08
   6  -1  -4   35.72    1.00
  -6  -1   4   35.62    1.03
  -6   1   4   34.83    1.03
   6   1  -4   35.02    0.96
  -5  -1   4   34.46    0.99
   5  -1  -4   31.44    0.90
  -5  -1   4   33.79    0.94
   5   1  -4   32.89    0.86
  -5   1   4   34.75    0.88
  -5   1   4   32.21    0.93
  -4  -1   4    0.64    0.15
   4  -1  -4    0.56    0.14
  -4  -1   4    0.63    0.13
  -4  -1   4    0.70    0.15
  -4   1   4    0.67    0.14
  -4   1   4    0.65    0.15
   4   1  -4    0.69    0.13
  -4   1   4    0.63    0.12
  -3  -1   4   26.19    0.74
  -3  -1   4   26.12    0.70
  -3  -1   4   27.45    0.67
   3  -1  -4   25.94    0.78
  -3  -1   4   26.54    0.75
  -3   1   4   26.33    0.71
  -3   1   4   27.10    0.62
  -3   1   4   26.50    0.74
  -2  -1   4   24.59    0.61
   2  -1  -4   24.97    0.75
  -2  -1   4   24.29    0.71
  -2  -1   4   24.43    0.60
  -2  -1   4   22.88    0.68
   2  -1  -4   22.70    0.53
  -2   1   4   24.60    0.67
  -2   1   4   24.11    0.62
   1  -1  -4   14.02    0.38
  -1  -1   4   14.10    0.44
   1  -1  -4   14.17    0.54
  -1  -1   4   14.15    0.52
  -1   1   4   14.66    0.49
  -1   1   4   14.07    0.41
   1   1  -4   13.53    0.48
   0  -1  -4   16.58    0.47
   0  -1   4   17.07    0.59
   0  -1  -4   16.83    0.59
   0  -1   4   16.25    0.49
   0   1  -4   16.81    0.56
   0   1   4   17.31    0.43
   0   1  -4   15.49    0.33
   0   1   4   17.18    0.54
  -1  -1  -4    5.70    0.35
  -1  -1  -4    5.99    0.31
   1  -1   4    6.09    0.31
   1  -1   4    5.92    0.36
   1   1   4    6.47    0.33
   1   1   4    6.38    0.23
  -1   1  -4    6.31    0.34
   2  -1   4    0.33    0.12
   2  -1   4    0.32    0.11
  -2  -1  -4    0.37    0.13
  -2  -1  -4    0.24    0.10
  -2   1  -4    0.32    0.12
   2   1   4    0.39    0.08
   2   1   4    0.34    0.12
  -3  -1  -4    7.03    0.40
   3  -1   4    6.34    0.39
  -3  -1  -4    7.11    0.41
   3  -1   4    6.31    0.37
  -3   1  -4    6.37    0.41
   3   1   4    6.67    0.39
  -4  -1  -4   29.03    0.94
   4  -1   4   28.25    0.87
   4  -1   4   28.93    0.91
  -4  -1  -4   30.15    0.92
   4   1   4   29.43    0.90
  -4   1  -4   28.68    0.97
  -5  -1  -4   15.79    0.72
   5  -1   4   14.58    0.64
   5   1   4   15.74    0.68
  -5   1  -4   16.05    0.74
  -6  -1  -4   13.02    0.72
   6  -1   4   12.48    0.43
   6  -1   4   14.24    0.68
   6   1   4   13.05    0.67
  -6   1  -4   13.44    0.73
   7  -1   4    0.71    0.25
   7  -1   4    0.75    0.13
  -7  -1  -4    1.01    0.16
  -7  -1  -4    0.91    0.15
  -7  -1  -4    0.87    0.28
  -7   1  -4    0.59    0.26
  -7   1  -4    1.03    0.16
   7   1   4    0.71    0.13
   7   1   4    0.67    0.24
   8  -1   4    0.68    0.28
   8  -1   4    1.07    0.16
   8  -1   4    1.00    0.16
  -8  -1  -4    1.02    0.33
  -8  -1  -4    1.02    0.17
  -8   1  -4    0.62    0.28
   8   1   4    0.91    0.15
   8   1   4    0.84    0.15
  -8   1  -4    0.94    0.15
   8   1   4    0.86    0.13
   8   1   4    0.61    0.28
   9  -1   4    4.98    0.30
   9  -1   4    4.71    0.29
  -9  -1  -4    5.25    0.30
   9   1   4    4.78    0.27
   9   1   4    4.65    0.30
  -9   1  -4    4.84    0.29
   9   1   4    4.82    0.29
  10  -1   4    2.63    0.25
  10  -1   4    2.26    0.22
 -10  -1  -4    2.24    0.22
 -10   1  -4    3.23    0.28
  10   1   4    3.11    0.27
  10   1   4    2.93    0.22
 -11  -1  -4    2.21    0.22
  11  -1   4    2.21    0.21
  11  -1   4    2.04    0.20
  11   1   4    2.66    0.21
 -11   1  -4    1.95    0.20
  11   1   4    1.57    0.17
  12  -1   4    0.99    0.14
  12  -1   4    0.86    0.12
 -12  -1  -4    0.87    0.14
  12   1   4    0.78    0.12
 -12   1  -4    0.75    0.12
  13  -1   4   -0.04    0.05
 -13  -1  -4   -0.01    0.05
 -13   1  -4   -0.01    0.05
  13   1   4    0.01    0.05
  14  -2  -4    0.16    0.07
 -14  -2   4    0.10    0.06
 -14  -2   4    0.16    0.07
 -14  -2   4    0.13    0.07
 -14  -2   4    0.20    0.09
 -14   2   4    0.15    0.09
 -14   2   4    0.12    0.06
 -14   2   4    0.06    0.07
 -13  -2   4    1.22    0.17
 -13  -2   4    0.90    0.14
 -13  -2   4    0.85    0.13
 -13  -2   4    1.05    0.14
  13  -2  -4    0.79    0.12
 -13   2   4    0.99    0.14
 -13   2   4    1.05    0.14
 -13   2   4    0.96    0.15
 -13   2   4    1.01    0.13
  13   2  -4    1.26    0.16
 -12  -2   4    2.54    0.24
  12  -2  -4    1.58    0.17
 -12  -2   4    2.17    0.20
 -12  -2   4    2.69    0.23
 -12  -2   4    2.12    0.21
 -12   2   4    2.29    0.21
 -12   2   4    2.72    0.22
 -12   2   4    2.94    0.26
 -12   2   4    2.08    0.19
  11  -2  -4    0.79    0.15
 -11  -2   4    0.73    0.15
 -11  -2   4    0.85    0.14
 -11  -2   4    0.60    0.12
 -11  -2   4    0.69    0.14
 -11  -2   4    0.63    0.14
 -11   2   4    0.73    0.14
 -11   2   4    1.02    0.18
 -11   2   4    0.79    0.15
 -11   2   4    0.96    0.16
 -10  -2   4    0.16    0.10
 -10  -2   4    0.17    0.09
 -10  -2   4    0.28    0.12
 -10  -2   4    0.22    0.11
 -10  -2   4    0.25    0.11
 -10   2   4    0.06    0.09
 -10   2   4    0.26    0.10
 -10   2   4    0.08    0.10
 -10   2   4    0.17    0.10
 -10   2   4    0.13    0.10
  -9  -2   4    2.89    0.22
   9  -2  -4    3.84    0.48
  -9  -2   4    3.23    0.25
  -9  -2   4    3.41    0.26
  -9  -2   4    3.27    0.27
  -9  -2   4    2.95    0.48
  -9   2   4    3.16    0.24
   9   2  -4    2.78    0.42
  -9   2   4    3.09    0.24
  -9   2   4    3.14    0.24
  -9   2   4    2.73    0.42
  -9   2   4    3.10    0.24
  -9   2   4    2.97    0.24
   8  -2  -4    2.10    0.34
  -8  -2   4    1.77    0.19
  -8  -2   4    1.87    0.35
  -8   2   4    1.70    0.17
  -8   2   4    1.94    0.33
   8   2  -4    1.02    0.23
  -8   2   4    1.56    0.18
   7  -2  -4    1.62    0.28
  -7  -2   4    1.71    0.31
   7   2  -4    1.37    0.25
  -7   2   4    1.82    0.29
  -6  -2   4   -0.01    0.11
   6  -2  -4    0.05    0.11
  -6   2   4    0.13    0.12
   6   2  -4   -0.05    0.10
   5  -2  -4   32.31    1.00
  -5  -2   4   32.81    1.01
   5  -2  -4   32.45    0.93
  -5   2   4   32.51    0.95
   5   2  -4   31.61    0.92
   5   2  -4   32.93    0.83
  -4  -2   4   63.68    1.45
  -4  -2   4   60.26    1.48
   4  -2  -4   61.44    1.55
  -4   2   4   62.05    1.41
   4   2  -4   61.71    1.24
   4   2  -4   59.56    1.37
  -4   2   4   61.47    1.42
  -3  -2   4   28.42    0.64
  -3  -2   4   25.39    0.78
  -3  -2   4   26.11    0.81
   3  -2  -4   26.08    0.85
  -3   2   4   25.67    0.76
   3   2  -4   25.03    0.70
  -3   2   4   25.94    0.75
  -2  -2   4    0.19    0.10
  -2  -2   4    0.22    0.08
   2  -2  -4    0.10    0.10
  -2  -2   4    0.41    0.13
   2   2  -4    0.17    0.07
  -2   2   4    0.22    0.10
  -2   2   4    0.35    0.11
  -1  -2   4   15.77    0.59
  -1  -2   4   16.56    0.46
   1  -2  -4   16.47    0.63
   1   2  -4   16.26    0.45
  -1   2   4   16.37    0.51
  -1   2   4   16.48    0.55
   0  -2  -4   18.63    0.67
   0  -2   4   18.54    0.51
   0  -2   4   19.11    0.66
   0  -2  -4   18.19    0.47
   0   2   4   18.09    0.52
   0   2  -4   18.69    0.65
   0   2   4   19.34    0.59
   0   2  -4   16.90    0.45
   1  -2   4    0.99    0.19
  -1  -2  -4    1.14    0.15
  -1  -2  -4    0.76    0.17
   1  -2   4    0.74    0.13
   1   2   4    0.94    0.16
   1   2   4    1.11    0.15
  -1   2  -4    0.98    0.19
  -2  -2  -4    7.95    0.44
   2  -2   4    7.54    0.36
   2  -2   4    7.06    0.42
  -2  -2  -4    7.35    0.38
   2   2   4    7.21    0.32
   2   2   4    7.14    0.38
  -2   2  -4    7.71    0.43
  -3  -2  -4    4.69    0.38
  -3  -2  -4    4.96    0.37
   3  -2   4    5.02    0.39
   3  -2   4    5.08    0.33
  -3   2  -4    5.16    0.39
   3   2   4    4.51    0.28
   3   2   4    5.10    0.37
   4  -2   4    2.90    0.32
  -4  -2  -4    2.18    0.30
  -4  -2  -4    2.36    0.31
   4  -2   4    2.32    0.29
  -4   2  -4    2.44    0.34
   4   2   4    2.94    0.33
  -5  -2  -4    9.14    0.56
   5  -2   4    7.77    0.48
  -5   2  -4    7.72    0.55
   5   2   4    9.37    0.54
  -6  -2  -4    6.50    0.61
  -6  -2  -4    5.62    0.30
   6  -2   4    5.94    0.28
   6  -2   4    5.63    0.52
  -6   2  -4    6.30    0.59
   6   2   4    5.31    0.51
  -7  -2  -4    0.30    0.11
   7  -2   4    0.32    0.10
   7  -2   4    0.34    0.22
  -7  -2  -4    0.23    0.24
  -7  -2  -4    0.39    0.12
   7   2   4    0.34    0.11
  -7   2  -4    0.45    0.24
  -7   2  -4    0.37    0.12
   7   2   4    0.24    0.23
   7   2   4    0.12    0.08
  -8  -2  -4    5.73    0.32
   8  -2   4    6.28    0.32
   8  -2   4    5.68    0.30
  -8  -2  -4    6.46    0.34
   8   2   4    5.78    0.32
  -8   2  -4    5.82    0.32
   8   2   4    6.15    0.29
   9  -2   4    1.28    0.17
   9  -2   4    1.31    0.18
  -9  -2  -4    1.43    0.20
   9   2   4    1.56    0.19
  -9   2  -4    1.01    0.16
   9   2   4    1.82    0.19
  10  -2   4    0.12    0.09
  10  -2   4    0.06    0.08
 -10  -2  -4    0.16    0.09
  10   2   4    0.17    0.09
  10   2   4    0.13    0.09
 -10   2  -4    0.04    0.09
  11  -2   4    7.05    0.32
  11  -2   4    7.19    0.34
  11   2   4    7.25    0.35
 -11   2  -4    7.09    0.34
  11   2   4    7.30    0.31
  12  -2   4    2.67    0.18
  12  -2   4    2.48    0.19
 -12  -2  -4    2.53    0.19
 -12   2  -4    1.95    0.18
  12   2   4    2.44    0.19
  12   2   4    2.94    0.18
  13  -2   4   -0.04    0.05
 -13   2  -4   -0.06    0.04
  13   2   4    0.05    0.05
  14  -3  -4    0.57    0.09
 -14  -3   4    0.64    0.10
 -14  -3   4    0.66    0.09
 -14   3   4    0.46    0.08
  14   3  -4    0.58    0.09
 -13  -3   4   -0.02    0.08
 -13  -3   4   -0.02    0.07
 -13  -3   4   -0.01    0.07
 -13  -3   4   -0.05    0.06
  13  -3  -4    0.08    0.07
 -13   3   4    0.05    0.07
 -13   3   4   -0.04    0.06
 -13   3   4   -0.01    0.07
 -13   3   4    0.00    0.08
  12  -3  -4    0.09    0.08
 -12  -3   4    0.02    0.07
 -12  -3   4    0.15    0.09
 -12  -3   4    0.13    0.09
 -12  -3   4    0.12    0.09
 -12   3   4    0.18    0.09
 -12   3   4    0.13    0.09
 -12   3   4    0.08    0.09
 -12   3   4    0.04    0.09
  11  -3  -4    0.64    0.14
 -11  -3   4    0.44    0.12
 -11  -3   4    0.72    0.15
 -11  -3   4    0.68    0.13
 -11  -3   4    0.98    0.16
 -11   3   4    0.92    0.15
 -11   3   4    0.79    0.17
 -11   3   4    0.62    0.14
 -11   3   4    0.74    0.13
 -10  -3   4    0.65    0.14
 -10  -3   4    0.90    0.16
 -10  -3   4    0.71    0.14
 -10  -3   4    0.51    0.13
 -10   3   4    0.74    0.14
 -10   3   4    0.56    0.13
 -10   3   4    0.72    0.16
 -10   3   4    0.65    0.15
 -10   3   4    0.65    0.13
  -9  -3   4   -0.21    0.23
  -9  -3   4    0.11    0.09
  -9  -3   4    0.10    0.10
  -9  -3   4    0.14    0.10
  -9  -3   4    0.32    0.10
  -9   3   4    0.23    0.10
  -9   3   4    0.22    0.11
  -9   3   4    0.05    0.10
  -9   3   4    0.17    0.09
  -9   3   4    0.06    0.08
  -8  -3   4    5.04    0.30
  -8  -3   4    5.36    0.29
  -8  -3   4    5.15    0.30
  -8  -3   4    5.96    0.62
  -8  -3   4    5.16    0.28
  -8   3   4    5.21    0.27
  -8   3   4    5.52    0.30
  -8   3   4    5.68    0.56
  -8   3   4    5.20    0.30
   8   3  -4    6.35    0.59
  -7  -3   4    1.42    0.30
   7  -3  -4    1.40    0.28
  -7  -3   4    1.49    0.17
   7   3  -4    1.61    0.28
  -7   3   4    1.06    0.13
  -7   3   4    1.33    0.17
  -7   3   4    1.72    0.31
  -6  -3   4    3.09    0.39
   6  -3  -4    3.32    0.37
   6   3  -4    3.57    0.37
  -6   3   4    2.71    0.34
   5  -3  -4    3.97    0.38
  -5  -3   4    4.42    0.44
   5  -3  -4    4.42    0.42
   5   3  -4    3.65    0.35
  -5   3   4    4.83    0.43
   4  -3  -4   37.42    1.19
  -4  -3   4   37.67    1.07
  -4  -3   4   38.46    1.14
   4  -3  -4   38.43    1.02
  -4   3   4   36.19    1.04
   4   3  -4   38.32    1.03
   3  -3  -4    0.57    0.19
  -3  -3   4    0.88    0.18
  -3  -3   4    0.79    0.19
   3   3  -4    0.43    0.12
  -3   3   4    0.61    0.15
  -3   3   4    0.46    0.14
  -2  -3   4    0.02    0.10
  -2  -3   4    0.11    0.10
   2  -3  -4    0.10    0.12
  -2   3   4    0.11    0.10
  -2   3   4    0.08    0.09
   2   3  -4    0.20    0.10
   1  -3  -4    2.26    0.31
  -1  -3   4    2.35    0.29
  -1   3   4    2.09    0.23
  -1   3   4    2.32    0.24
   1   3  -4    2.21    0.22
   1   3  -4    2.09    0.28
   0  -3   4   48.63    0.98
   0  -3   4   48.61    1.32
   0  -3  -4   47.97    1.38
   0   3   4   48.99    1.15
   0   3  -4   45.61    1.05
   0   3  -4   49.53    1.29
   0   3   4   48.19    1.14
  -1  -3  -4    8.50    0.53
   1  -3   4    9.55    0.38
   1  -3   4    9.38    0.51
   1   3   4    9.53    0.44
  -1   3  -4   10.33    0.51
   1   3   4    9.80    0.43
  -2  -3  -4   18.46    0.79
   2  -3   4   19.47    0.60
   2  -3   4   18.78    0.74
  -2  -3  -4   18.75    0.64
   2   3   4   18.78    0.65
  -2   3  -4   18.88    0.73
   2   3   4   18.70    0.62
   3  -3   4    0.04    0.12
   3  -3   4    0.08    0.11
  -3  -3  -4   -0.04    0.14
  -3  -3  -4   -0.05    0.11
   3   3   4   -0.03    0.10
  -3   3  -4    0.18    0.13
   3   3   4    0.04    0.09
   4  -3   4   19.46    0.71
  -4  -3  -4   20.16    0.88
   4  -3   4   20.25    0.83
  -4  -3  -4   18.31    0.76
  -4   3  -4   19.09    0.83
   4   3   4   19.66    0.73
  -5  -3  -4    4.75    0.28
   5  -3   4    4.11    0.25
   5  -3   4    5.61    0.47
  -5  -3  -4    5.00    0.49
   5   3   4    4.24    0.42
  -5   3  -4    5.20    0.54
   6  -3   4    6.40    0.30
  -6  -3  -4    6.64    0.33
   6  -3   4    6.95    0.57
  -6  -3  -4    8.10    0.70
   6   3   4    6.05    0.29
   6   3   4    6.44    0.58
  -6   3  -4    7.70    0.69
  -6   3  -4    6.86    0.33
   7  -3   4    0.42    0.11
  -7  -3  -4    0.19    0.25
  -7  -3  -4    0.43    0.12
   7  -3   4    0.79    0.27
   7   3   4    0.67    0.14
   7   3   4    0.46    0.29
   7   3   4    0.35    0.11
  -7   3  -4    0.41    0.12
  -7   3  -4    0.54    0.29
  -7   3  -4    0.47    0.13
   8  -3   4    4.11    0.27
  -8  -3  -4    4.31    0.28
  -8   3  -4    4.37    0.28
  -8   3  -4    4.08    0.25
   8   3   4    3.76    0.27
   8   3   4    3.97    0.26
   9  -3   4    2.26    0.21
   9  -3   4    2.09    0.22
  -9  -3  -4    1.57    0.19
  -9  -3  -4    2.33    0.23
  -9   3  -4    1.32    0.17
  -9   3  -4    1.66    0.18
   9   3   4    1.57    0.18
   9   3   4    2.27    0.22
  10  -3   4   -0.01    0.08
 -10  -3  -4    0.05    0.09
  10  -3   4    0.06    0.08
  10   3   4    0.06    0.08
 -10   3  -4   -0.02    0.08
  10   3   4    0.03    0.08
 -10   3  -4    0.07    0.08
  11  -3   4    0.57    0.12
 -11  -3  -4    0.81    0.14
  11  -3   4    0.93    0.13
 -11   3  -4    0.91    0.14
  11   3   4    0.85    0.14
  11   3   4    0.72    0.11
  12  -3   4    0.06    0.07
 -12  -3  -4    0.09    0.08
  12  -3   4    0.13    0.07
  12   3   4    0.13    0.08
  12   3   4    0.13    0.06
 -12   3  -4    0.15    0.08
 -14  -4   4    0.96    0.11
 -14  -4   4    0.94    0.09
  14  -4  -4    1.00    0.10
 -14   4   4    1.13    0.10
 -13  -4   4    0.32    0.09
 -13  -4   4    0.15    0.08
 -13  -4   4    0.24    0.10
  13  -4  -4    0.24    0.08
 -13   4   4    0.14    0.07
 -13   4   4    0.17    0.08
  13   4  -4    0.15    0.07
 -13   4   4    0.26    0.10
 -12  -4   4    0.12    0.09
  12  -4  -4    0.09    0.08
 -12  -4   4    0.08    0.08
 -12  -4   4    0.05    0.08
 -12  -4   4    0.08    0.09
 -12   4   4    0.00    0.08
 -12   4   4    0.12    0.09
 -12   4   4    0.08    0.09
 -12   4   4    0.14    0.08
 -11  -4   4    3.59    0.27
 -11  -4   4    3.24    0.25
 -11  -4   4    3.05    0.24
  11  -4  -4    3.38    0.25
 -11  -4   4    3.66    0.25
 -11   4   4    3.64    0.26
 -11   4   4    3.33    0.22
 -11   4   4    3.51    0.28
 -11   4   4    3.36    0.26
 -10  -4   4    1.50    0.19
 -10  -4   4    1.30    0.16
 -10  -4   4    1.59    0.19
 -10  -4   4    1.85    0.22
 -10   4   4    1.39    0.19
 -10   4   4    1.45    0.16
 -10   4   4    1.91    0.21
 -10   4   4    1.51    0.18
 -10   4   4    1.43    0.19
  -9  -4   4    1.99    0.22
  -9  -4   4    1.91    0.21
  -9  -4   4    2.07    0.19
  -9  -4   4    2.12    0.22
  -9   4   4    1.57    0.18
  -9   4   4    2.18    0.24
  -9   4   4    1.89    0.22
  -9   4   4    1.69    0.19
  -9   4   4    1.98    0.19
  -8  -4   4    0.76    0.14
  -8  -4   4    0.21    0.24
  -8  -4   4    0.81    0.15
  -8  -4   4    0.59    0.13
  -8  -4   4    0.55    0.13
   8  -4  -4    0.36    0.25
  -8   4   4    0.53    0.24
  -8   4   4    0.84    0.13
  -8   4   4    0.65    0.15
  -8   4   4    0.50    0.11
  -8   4   4    0.77    0.14
   8   4  -4    0.55    0.25
  -8   4   4    0.65    0.16
  -7  -4   4    2.15    0.22
  -7  -4   4    2.20    0.22
  -7  -4   4    1.68    0.35
  -7  -4   4    2.42    0.21
   7  -4  -4    2.69    0.39
  -7   4   4    2.32    0.22
  -7   4   4    2.55    0.23
  -7   4   4    1.97    0.33
  -7   4   4    2.10    0.20
   7   4  -4    2.57    0.40
   6  -4  -4    5.11    0.48
  -6  -4   4    5.39    0.55
  -6  -4   4    5.60    0.30
  -6  -4   4    5.77    0.27
  -6   4   4    5.66    0.52
  -6   4   4    5.35    0.28
   6   4  -4    5.73    0.51
  -6   4   4    5.88    0.30
  -5  -4   4    0.58    0.21
   5  -4  -4    0.93    0.25
   5  -4  -4    1.04    0.22
  -5   4   4    0.92    0.23
   5   4  -4    0.98    0.23
  -4  -4   4    4.39    0.41
  -4  -4   4    4.86    0.47
   4  -4  -4    5.67    0.38
   4  -4  -4    5.78    0.53
   4   4  -4    5.43    0.40
  -4   4   4    4.90    0.45
   3  -4  -4   16.55    0.80
  -3  -4   4   16.76    0.73
  -3  -4   4   17.53    0.76
   3   4  -4   17.40    0.66
  -3   4   4   17.17    0.69
  -3   4   4   17.76    0.70
  -2  -4   4   50.23    1.40
  -2  -4   4   49.79    1.41
   2  -4  -4   51.26    1.55
  -2   4   4   49.99    1.26
   2   4  -4   51.22    1.27
  -2   4   4   50.53    1.31
   1  -4  -4    5.28    0.53
  -1  -4   4    5.47    0.43
   1   4  -4    5.91    0.45
  -1   4   4    5.47    0.38
   1   4  -4    5.21    0.37
  -1   4   4    5.87    0.37
   0  -4  -4    0.89    0.24
   0  -4   4    0.80    0.20
   0   4  -4    1.13    0.19
   0   4  -4    1.03    0.23
   0   4   4    0.95    0.19
   0   4   4    0.92    0.17
  -1  -4  -4    1.91    0.34
   1  -4   4    1.79    0.28
  -1   4  -4    1.94    0.30
   1   4   4    2.35    0.27
   1   4   4    2.04    0.26
  -2  -4  -4   72.02    2.00
   2  -4   4   71.00    1.88
   2   4   4   70.12    1.61
   2   4   4   72.40    1.68
  -2   4  -4   75.11    1.84
  -3  -4  -4    3.55    0.45
   3  -4   4    2.80    0.37
   3   4   4    3.15    0.33
  -3   4  -4    2.96    0.38
   3   4   4    2.96    0.34
  -4  -4  -4   14.69    0.50
   4  -4   4   15.98    0.79
  -4  -4  -4   17.89    0.89
   4   4   4   16.29    0.70
   4   4   4   18.34    0.74
  -4   4  -4   17.49    0.84
  -5  -4  -4    1.51    0.17
   5  -4   4    1.68    0.29
  -5  -4  -4    1.79    0.36
   5  -4   4    1.63    0.17
  -5   4  -4    1.78    0.37
  -5   4  -4    1.86    0.21
   5   4   4    1.81    0.19
  -6  -4  -4   -0.12    0.25
  -6  -4  -4    0.26    0.10
   6  -4   4    0.08    0.08
   6  -4   4    0.12    0.21
  -6   4  -4    0.13    0.11
   6   4   4    0.11    0.08
   6   4   4    0.24    0.11
  -6   4  -4    0.03    0.09
  -6   4  -4    0.07    0.23
  -7  -4  -4    0.10    0.10
   7  -4   4    0.07    0.09
  -7   4  -4   -0.04    0.10
   7   4   4    0.05    0.08
  -7   4  -4   -0.10    0.09
   7   4   4   -0.03    0.09
  -8  -4  -4    0.00    0.07
   8  -4   4    0.20    0.09
   8   4   4    0.11    0.09
  -8   4  -4    0.08    0.10
  -8   4  -4    0.16    0.10
   8   4   4    0.02    0.09
  -9  -4  -4    1.09    0.16
   9  -4   4    0.79    0.13
   9   4   4    0.74    0.13
  -9   4  -4    1.19    0.16
   9   4   4    0.73    0.14
  -9   4  -4    1.17    0.18
  10  -4   4    0.84    0.14
 -10  -4  -4    1.01    0.14
  10   4   4    1.18    0.17
 -10   4  -4    0.93    0.15
 -10   4  -4    0.96    0.14
  10   4   4    1.29    0.16
  11  -4   4   -0.05    0.07
  11   4   4   -0.01    0.06
  11   4   4   -0.02    0.07
 -11   4  -4    0.00    0.06
 -11   4  -4    0.05    0.07
  12  -4   4    0.98    0.12
 -12   4  -4    0.75    0.11
  12   4   4    0.63    0.09
  12   4   4    0.83    0.12
 -13  -5   4    0.27    0.07
 -13  -5   4    0.19    0.06
 -13  -5   4    0.15    0.10
  13  -5  -4    0.28    0.08
 -13   5   4    0.26    0.07
  13   5  -4    0.22    0.07
 -13   5   4    0.32    0.10
 -12  -5   4    0.08    0.07
  12  -5  -4    0.08    0.07
 -12  -5   4    0.09    0.09
 -12  -5   4    0.02    0.07
 -12   5   4   -0.05    0.08
 -12   5   4    0.11    0.07
  12   5  -4    0.07    0.07
 -12   5   4   -0.04    0.07
  11  -5  -4    0.19    0.10
 -11  -5   4    0.17    0.10
 -11  -5   4    0.15    0.10
 -11  -5   4    0.33    0.11
 -11   5   4    0.33    0.12
 -11   5   4    0.27    0.09
 -11   5   4    0.42    0.12
  11   5  -4    0.24    0.10
 -10  -5   4    5.08    0.30
 -10  -5   4    5.31    0.31
  10  -5  -4    5.70    0.31
 -10  -5   4    5.63    0.33
 -10   5   4    5.83    0.34
 -10   5   4    5.19    0.27
 -10   5   4    6.03    0.32
  -9  -5   4    1.99    0.22
  -9  -5   4    1.90    0.21
  -9  -5   4    2.01    0.22
  -9   5   4    1.84    0.20
  -9   5   4    2.27    0.24
  -9   5   4    1.47    0.19
  -9   5   4    2.02    0.20
  -9   5   4    2.37    0.24
  -8  -5   4    1.74    0.22
  -8  -5   4    1.16    0.15
  -8  -5   4    1.47    0.19
  -8  -5   4    1.28    0.18
  -8   5   4    1.30    0.18
  -8   5   4    1.27    0.19
  -8   5   4    1.48    0.21
  -8   5   4    1.59    0.20
  -8   5   4    1.23    0.16
  -7  -5   4    0.14    0.10
  -7  -5   4    0.02    0.08
   7  -5  -4    0.07    0.21
  -7  -5   4   -0.14    0.20
  -7  -5   4   -0.04    0.07
  -7  -5   4    0.09    0.10
  -7   5   4    0.07    0.11
  -7   5   4   -0.07    0.10
  -7   5   4    0.02    0.08
  -7   5   4   -0.06    0.17
   7   5  -4   -0.18    0.18
  -7   5   4    0.06    0.10
  -6  -5   4    0.40    0.12
  -6  -5   4    0.29    0.25
   6  -5  -4    0.43    0.11
  -6  -5   4    0.53    0.14
  -6  -5   4    0.59    0.11
  -6  -5   4    0.61    0.14
   6  -5  -4    0.74    0.26
  -6   5   4    0.67    0.24
   6   5  -4    0.24    0.20
  -6   5   4    0.46    0.11
  -6   5   4    0.43    0.11
  -6   5   4    0.26    0.13
  -5  -5   4    1.95    0.36
  -5  -5   4    2.14    0.21
  -5  -5   4    2.49    0.21
   5  -5  -4    1.83    0.36
   5  -5  -4    2.35    0.34
  -5   5   4    2.34    0.21
   5   5  -4    1.85    0.32
  -5   5   4    2.75    0.39
  -5   5   4    1.66    0.17
   4  -5  -4    9.70    0.53
  -4  -5   4    8.80    0.60
  -4  -5   4    8.72    0.37
  -4  -5   4    8.61    0.62
   4  -5  -4    8.08    0.61
  -4  -5   4    7.80    0.32
   4   5  -4    8.93    0.55
  -4   5   4    8.36    0.33
  -4   5   4    9.54    0.61
  -3  -5   4    2.04    0.35
   3  -5  -4    1.88    0.34
   3  -5  -4    2.08    0.27
  -3  -5   4    2.27    0.36
  -3   5   4    2.19    0.34
   3   5  -4    2.18    0.32
   2  -5  -4    1.55    0.31
  -2  -5   4    1.25    0.26
  -2  -5   4    1.68    0.31
  -2   5   4    1.64    0.30
   2   5  -4    1.53    0.28
  -2   5   4    1.48    0.27
   1  -5  -4    0.94    0.26
  -1  -5   4    0.88    0.24
  -1   5   4    0.71    0.20
   1   5  -4    0.76    0.24
   1   5  -4    0.91    0.21
  -1   5   4    0.86    0.20
   0  -5  -4    0.32    0.19
   0  -5   4    0.28    0.17
   0   5  -4    0.29    0.17
   0   5   4    0.13    0.16
  -1  -5  -4    5.37    0.57
   1  -5   4    4.97    0.50
   1   5   4    5.53    0.48
  -1   5  -4    5.31    0.53
   2  -5   4    1.64    0.31
  -2  -5  -4    1.21    0.29
   2   5   4    1.73    0.29
  -2   5  -4    2.32    0.37
   3  -5   4    1.44    0.32
  -3  -5  -4    1.95    0.37
  -3  -5  -4    1.48    0.17
   3   5   4    1.53    0.29
  -3   5  -4    1.00    0.28
   4  -5   4    6.29    0.33
   4  -5   4    5.72    0.56
   4  -5   4    6.79    0.31
  -4  -5  -4    6.40    0.32
   4   5   4    6.54    0.57
  -4   5  -4    6.82    0.63
   4   5   4    6.29    0.29
   5  -5   4    0.67    0.13
   5  -5   4    0.46    0.12
  -5  -5  -4    0.55    0.14
  -5  -5  -4    0.48    0.12
  -5   5  -4    0.72    0.15
   5   5   4    0.57    0.12
  -5   5  -4    0.87    0.34
  -5   5  -4    0.67    0.15
   6  -5   4    0.24    0.09
  -6  -5  -4    0.30    0.11
  -6   5  -4    0.26    0.11
  -6   5  -4    0.38    0.12
   6   5   4    0.43    0.11
   7  -5   4    0.06    0.08
  -7  -5  -4    0.01    0.08
  -7   5  -4   -0.05    0.09
  -7   5  -4    0.06    0.10
   7   5   4    0.03    0.08
   8  -5   4   -0.01    0.08
  -8  -5  -4    0.08    0.08
  -8   5  -4    0.05    0.09
  -8   5  -4    0.13    0.09
   8   5   4   -0.06    0.07
   8   5   4    0.04    0.09
   9  -5   4    1.41    0.17
  -9  -5  -4    1.23    0.17
  -9   5  -4    1.20    0.17
   9   5   4    1.20    0.16
   9   5   4    1.13    0.16
  -9   5  -4    1.44    0.17
 -10  -5  -4    0.19    0.08
  10  -5   4   -0.02    0.08
  10   5   4    0.10    0.07
 -10   5  -4    0.01    0.07
 -10   5  -4    0.05    0.07
  11  -5   4   -0.07    0.06
 -11   5  -4    0.15    0.08
 -11   5  -4    0.11    0.07
  11   5   4    0.01    0.06
 -12  -6   4    1.21    0.13
  12  -6  -4    1.69    0.16
 -12  -6   4    1.20    0.12
 -12  -6   4    1.37    0.15
 -12   6   4    1.47    0.15
 -12   6   4    1.61    0.13
 -11  -6   4    0.20    0.09
 -11  -6   4    0.21    0.09
  11  -6  -4    0.17    0.09
 -11  -6   4    0.11    0.10
 -11   6   4    0.16    0.07
 -11   6   4    0.06    0.09
  10  -6  -4    1.54    0.18
 -10  -6   4    1.39    0.18
 -10  -6   4    1.59    0.19
 -10  -6   4    1.61    0.20
 -10   6   4    1.12    0.14
 -10   6   4    1.91    0.21
  -9  -6   4    0.28    0.11
  -9  -6   4    0.16    0.10
  -9  -6   4    0.21    0.09
  -9  -6   4    0.29    0.11
  -9   6   4    0.31    0.10
  -9   6   4    0.54    0.13
  -8  -6   4   21.24    0.67
  -8  -6   4   22.42    0.66
  -8  -6   4   21.37    0.62
  -8  -6   4   20.15    0.68
  -8   6   4   22.37    0.61
  -8   6   4   22.02    0.66
  -8   6   4   21.84    0.68
  -7  -6   4    5.18    0.29
  -7  -6   4    5.54    0.33
  -7  -6   4    5.48    0.32
   7  -6  -4    4.82    0.32
  -7  -6   4    4.73    0.30
  -7   6   4    4.76    0.30
  -7   6   4    5.09    0.32
   6  -6  -4    6.80    0.37
  -6  -6   4    7.79    0.39
  -6  -6   4    7.32    0.35
  -6  -6   4    6.99    0.33
  -6  -6   4    7.47    0.37
  -6   6   4    7.42    0.34
  -6   6   4    7.21    0.36
  -5  -6   4    5.14    0.30
  -5  -6   4    4.86    0.30
  -5  -6   4    4.90    0.30
  -5  -6   4    5.02    0.61
  -5  -6   4    4.74    0.31
   5  -6  -4    4.05    0.28
  -5  -6   4    4.66    0.27
  -5   6   4    4.64    0.27
   5   6  -4    4.58    0.53
  -5   6   4    4.77    0.29
  -5   6   4    4.34    0.53
  -4  -6   4    0.41    0.11
  -4  -6   4    0.49    0.13
  -4  -6   4    0.49    0.14
  -4  -6   4    0.03    0.22
  -4  -6   4    0.22    0.11
  -4  -6   4    0.40    0.25
   4  -6  -4    0.19    0.08
   4  -6  -4    0.15    0.25
  -4   6   4    0.27    0.09
   4   6  -4    0.11    0.20
  -4   6   4    0.22    0.22
  -3  -6   4    0.06    0.08
  -3  -6   4    0.07    0.20
   3  -6  -4    0.04    0.08
  -3  -6   4    0.01    0.09
  -3  -6   4    0.00    0.07
   3  -6  -4    0.13    0.23
  -3  -6   4   -0.02    0.18
  -3   6   4   -0.03    0.16
   3   6  -4    0.14    0.19
  -3   6   4   -0.06    0.07
  -2  -6   4    0.17    0.09
  -2  -6   4    0.21    0.19
   2  -6  -4    0.19    0.24
  -2  -6   4    0.25    0.10
  -2   6   4    0.35    0.22
   2   6  -4    0.29    0.22
  -2   6   4    0.19    0.09
   2   6  -4    0.18    0.18
  -1  -6   4    7.00    0.32
  -1  -6   4    7.41    0.60
   1  -6  -4    7.33    0.70
  -1   6   4    6.97    0.61
  -1   6   4    7.13    0.31
   1   6  -4    6.32    0.62
   1   6  -4    6.85    0.58
   0  -6   4    9.64    0.37
   0  -6  -4   11.34    0.75
   0  -6   4   11.13    0.74
   0   6  -4   11.35    0.77
   0   6   4   10.37    0.64
   0   6   4   10.45    0.38
   0   6  -4    9.29    0.39
  -1  -6  -4    0.25    0.10
   1  -6   4    0.44    0.10
   1  -6   4    0.45    0.23
   1  -6   4    0.26    0.09
   1  -6   4    0.36    0.11
  -1  -6  -4    0.28    0.22
  -1   6  -4    0.27    0.24
  -1   6  -4    0.41    0.11
   1   6   4    0.42    0.24
  -2  -6  -4    5.30    0.29
   2  -6   4    4.99    0.57
   2  -6   4    5.27    0.28
  -2  -6  -4    5.62    0.61
   2  -6   4    4.96    0.29
   2   6   4    5.43    0.29
  -2   6  -4    4.75    0.54
   2   6   4    5.14    0.53
  -3  -6  -4   22.22    1.11
   3  -6   4   19.35    0.59
   3  -6   4   21.37    1.06
   3  -6   4   19.73    0.63
  -3  -6  -4   19.64    0.64
  -3  -6  -4   19.70    0.59
  -3   6  -4   20.93    1.03
   3   6   4   21.92    0.96
  -3   6  -4   19.46    0.60
   3   6   4   19.46    0.57
  -4  -6  -4   21.18    0.63
   4  -6   4   21.45    0.68
  -4  -6  -4   21.68    0.68
   4  -6   4   21.15    1.08
   4  -6   4   21.75    0.63
   4   6   4   23.83    1.07
  -4   6  -4   21.38    0.63
   4   6   4   20.99    0.61
  -5  -6  -4    0.82    0.14
  -5  -6  -4    0.88    0.16
   5  -6   4    0.68    0.14
  -5   6  -4    1.20    0.18
  -5   6  -4    1.47    0.20
   5   6   4    1.10    0.17
  -6  -6  -4    0.84    0.15
   6  -6   4    0.46    0.12
   6  -6   4    0.91    0.16
  -6   6  -4    0.67    0.13
   6   6   4    0.56    0.12
  -6   6  -4    0.61    0.14
  -7  -6  -4    9.00    0.39
   7  -6   4    9.39    0.38
  -7   6  -4    9.07    0.41
   7   6   4    8.73    0.38
  -7   6  -4    8.60    0.37
   8  -6   4    0.11    0.09
  -8  -6  -4    0.18    0.09
  -8   6  -4    0.16    0.10
   8   6   4    0.29    0.10
  -8   6  -4    0.12    0.09
  -9  -6  -4    0.12    0.07
   9  -6   4    0.29    0.10
  -9   6  -4    0.16    0.08
   9   6   4    0.25    0.09
  -9   6  -4    0.19    0.09
  10  -6   4   -0.08    0.06
 -10  -6  -4    0.10    0.07
  10   6   4   -0.04    0.06
 -10   6  -4    0.06    0.07
 -10   6  -4   -0.05    0.06
  11   6   4    0.25    0.07
 -11   6  -4    0.10    0.06
 -11  -7   4    1.18    0.14
 -11  -7   4    0.78    0.11
 -11  -7   4    1.09    0.12
  11  -7  -4    1.13    0.13
 -11   7   4    1.03    0.13
 -11   7   4    1.35    0.12
 -10  -7   4    2.02    0.18
 -10  -7   4    2.38    0.19
 -10  -7   4    2.32    0.21
 -10  -7   4    2.73    0.19
 -10   7   4    2.53    0.20
 -10   7   4    2.65    0.17
   9  -7  -4    5.75    0.29
  -9  -7   4    5.54    0.29
  -9  -7   4    5.18    0.31
  -9  -7   4    5.28    0.27
  -9  -7   4    5.13    0.30
  -9   7   4    5.60    0.26
  -9   7   4    6.06    0.31
  -8  -7   4    1.07    0.15
  -8  -7   4    1.26    0.19
  -8  -7   4    1.25    0.18
  -8  -7   4    0.91    0.15
  -8   7   4    1.16    0.17
  -7  -7   4    4.01    0.28
  -7  -7   4    4.19    0.30
  -7  -7   4    4.02    0.27
   7  -7  -4    4.23    0.30
  -7  -7   4    4.52    0.27
  -7   7   4    4.29    0.29
  -7   7   4    4.31    0.28
   6  -7  -4    1.43    0.20
  -6  -7   4    1.24    0.17
  -6  -7   4    1.13    0.17
  -6  -7   4    1.20    0.17
  -6  -7   4    1.19    0.16
  -6  -7   4    1.46    0.20
  -6   7   4    0.83    0.14
  -6   7   4    0.94    0.16
  -5  -7   4    1.31    0.18
  -5  -7   4    1.10    0.16
  -5  -7   4    1.03    0.15
  -5  -7   4    0.84    0.15
  -5  -7   4    1.19    0.19
   5  -7  -4    1.07    0.17
  -5   7   4    1.03    0.15
  -4  -7   4    0.42    0.12
  -4  -7   4    0.69    0.14
  -4  -7   4    0.62    0.13
   4  -7  -4    0.76    0.15
  -4  -7   4    0.61    0.14
  -4  -7   4    0.53    0.12
  -4   7   4    0.58    0.12
  -3  -7   4    0.40    0.31
  -3  -7   4    0.33    0.11
  -3  -7   4    0.42    0.12
  -3  -7   4    0.40    0.14
  -3  -7   4    0.39    0.12
   3  -7  -4    0.42    0.12
  -3  -7   4    0.76    0.14
   3   7  -4    0.27    0.30
  -3   7   4    0.30    0.10
   3   7  -4    0.49    0.28
   2  -7  -4    0.37    0.29
  -2  -7   4   -0.06    0.08
  -2  -7   4   -0.07    0.09
  -2  -7   4   -0.03    0.09
   2  -7  -4    0.11    0.09
   2  -7  -4    0.12    0.11
  -2  -7   4    0.00    0.08
  -2  -7   4   -0.17    0.08
  -2  -7   4    0.18    0.25
  -2   7   4    0.01    0.07
  -2   7   4   -0.14    0.20
   2   7  -4   -0.02    0.27
  -1  -7   4    0.27    0.26
  -1  -7   4    0.17    0.10
  -1  -7   4    0.22    0.10
   1  -7  -4    0.19    0.12
  -1  -7   4    0.44    0.12
   1  -7  -4    0.15    0.24
  -1  -7   4    0.52    0.14
   1  -7  -4    0.10    0.09
  -1  -7   4    0.34    0.12
  -1   7   4    0.18    0.11
   1   7  -4    0.25    0.11
   1   7  -4    0.42    0.29
  -1   7   4    0.16    0.09
  -1   7   4    0.37    0.22
   0  -7   4    1.16    0.17
   0  -7   4    0.76    0.13
   0  -7   4    0.76    0.29
   0  -7  -4    0.69    0.14
   0  -7  -4    0.22    0.26
   0  -7   4    1.11    0.18
   0  -7   4    0.80    0.14
   0  -7   4    0.72    0.13
   0  -7  -4    0.76    0.15
   0   7   4    0.78    0.15
   0   7  -4    0.80    0.35
   0   7   4    0.71    0.13
   0   7   4    0.55    0.25
   0   7  -4    0.91    0.15
  -1  -7  -4    0.34    0.12
  -1  -7  -4    0.23    0.10
  -1  -7  -4    0.33    0.33
   1  -7   4    0.15    0.11
  -1  -7  -4    0.16    0.11
   1  -7   4    0.08    0.08
   1  -7   4    0.19    0.10
   1  -7   4    0.22    0.09
   1  -7   4    0.31    0.29
   1  -7   4    0.06    0.09
   1   7   4    0.23    0.25
  -1   7  -4    0.28    0.12
   1   7   4    0.17    0.09
   1   7   4    0.24    0.10
  -1   7  -4    0.21    0.26
   2  -7   4    3.31    0.26
  -2  -7  -4    2.72    0.26
   2  -7   4    3.08    0.23
   2  -7   4    3.13    0.25
  -2  -7  -4    2.58    0.23
   2   7   4    3.02    0.25
  -2   7  -4    3.28    0.27
  -2   7  -4    3.24    0.26
   3  -7   4    0.10    0.11
  -3  -7  -4   -0.03    0.09
   3  -7   4   -0.07    0.07
   3  -7   4    0.00    0.09
  -3  -7  -4    0.03    0.09
  -3   7  -4    0.02    0.11
   3   7   4   -0.04    0.08
   4  -7   4    2.29    0.23
  -4  -7  -4    2.87    0.26
  -4  -7  -4    2.74    0.26
  -4   7  -4    2.58    0.24
   4   7   4    1.86    0.19
  -5  -7  -4    0.28    0.11
  -5  -7  -4    0.14    0.10
   5  -7   4    0.16    0.09
  -5   7  -4    0.07    0.11
   5   7   4    0.22    0.10
  -5   7  -4    0.15    0.10
   6  -7   4    3.79    0.28
  -6  -7  -4    3.84    0.26
  -6  -7  -4    3.94    0.27
  -6   7  -4    4.23    0.28
  -6   7  -4    4.24    0.27
   6   7   4    3.87    0.25
  -7  -7  -4    0.01    0.07
  -7   7  -4    0.01    0.08
   7   7   4    0.17    0.09
  -7   7  -4   -0.11    0.08
  -8  -7  -4    0.01    0.07
  -8   7  -4    0.07    0.08
   8   7   4    0.04    0.07
  -8   7  -4    0.04    0.07
  -9  -7  -4    0.10    0.07
  -9   7  -4    0.07    0.07
  -9   7  -4    0.04    0.07
   9   7   4    0.07    0.07
  10   7   4    0.00    0.05
 -10   7  -4    0.04    0.06
 -10  -8   4    0.16    0.06
 -10  -8   4    0.35    0.09
 -10  -8   4    0.36    0.09
 -10   8   4    0.33    0.09
  -9  -8   4    0.71    0.11
  -9  -8   4    0.61    0.12
  -9  -8   4    0.57    0.11
  -9  -8   4    0.51    0.10
  -9   8   4    0.49    0.10
  -8  -8   4    0.14    0.09
  -8  -8   4    0.23    0.09
  -8  -8   4    0.26    0.11
  -8  -8   4    0.19    0.08
  -8   8   4    0.12    0.09
  -7  -8   4    1.41    0.18
   7  -8  -4    1.72    0.20
  -7  -8   4    1.59    0.18
  -7  -8   4    1.66    0.19
  -7  -8   4    1.44    0.18
  -7   8   4    1.37    0.16
  -6  -8   4    9.03    0.41
  -6  -8   4    9.39    0.41
  -6  -8   4    9.18    0.38
  -6  -8   4    9.08    0.38
   6  -8  -4    9.41    0.43
  -6  -8   4    8.87    0.40
  -6   8   4    9.96    0.41
  -5  -8   4    0.07    0.09
   5  -8  -4    0.05    0.10
  -5  -8   4    0.04    0.09
  -5  -8   4    0.04    0.09
  -5  -8   4   -0.02    0.09
  -5  -8   4    0.10    0.10
  -5   8   4    0.11    0.09
  -4  -8   4    0.06    0.10
  -4  -8   4    0.08    0.10
  -4  -8   4   -0.06    0.08
  -4  -8   4    0.07    0.09
   4  -8  -4    0.03    0.10
  -4   8   4    0.12    0.09
  -3  -8   4   -0.04    0.09
  -3  -8   4    0.24    0.10
  -3  -8   4    0.12    0.09
   3  -8  -4    0.06    0.10
  -3  -8   4    0.13    0.10
   3  -8  -4   -0.11    0.08
  -3   8   4    0.01    0.07
   3   8  -4   -0.02    0.08
   2  -8  -4    0.55    0.15
  -2  -8   4    0.48    0.12
  -2  -8   4    0.62    0.14
  -2  -8   4    0.68    0.13
  -2  -8   4    0.67    0.15
  -2  -8   4    0.71    0.16
   2  -8  -4    0.64    0.15
   2   8  -4    0.49    0.14
  -2   8   4    0.29    0.11
  -1  -8   4    0.82    0.13
  -1  -8   4    0.87    0.16
  -1  -8   4    1.23    0.18
  -1  -8   4    1.21    0.18
   1  -8  -4    1.05    0.17
   1  -8  -4    0.98    0.17
  -1  -8   4    1.22    0.16
   1   8  -4    1.53    0.19
  -1   8   4    0.92    0.14
   0  -8   4    2.65    0.22
   0  -8  -4    2.75    0.27
   0  -8   4    2.60    0.23
   0  -8  -4    2.46    0.25
   0  -8   4    2.79    0.26
   0  -8   4    2.68    0.25
   0  -8   4    2.96    0.28
   0   8  -4    2.66    0.26
   0   8   4    1.87    0.19
  -1  -8  -4    2.18    0.23
   1  -8   4    1.67    0.22
  -1  -8  -4    1.36    0.20
   1  -8   4    1.41    0.18
   1  -8   4    1.36    0.19
   1   8   4    1.19    0.18
  -1   8  -4    1.52    0.20
   1   8   4    1.36    0.17
   2  -8   4    9.35    0.42
  -2  -8  -4    8.52    0.38
   2  -8   4    8.63    0.37
   2  -8   4    7.77    0.40
  -2  -8  -4    7.44    0.39
  -2   8  -4    8.33    0.38
  -2   8  -4    8.84    0.41
   2   8   4    8.11    0.36
   3  -8   4    0.86    0.14
   3  -8   4    0.77    0.14
  -3  -8  -4    1.02    0.17
  -3  -8  -4    1.09    0.16
   3  -8   4    1.15    0.18
   3   8   4    0.94    0.15
  -3   8  -4    0.74    0.15
  -4  -8  -4    0.11    0.09
   4  -8   4    0.24    0.11
  -4  -8  -4    0.13    0.10
   4   8   4    0.05    0.10
  -4   8  -4    0.03    0.10
  -4   8  -4    0.31    0.12
   5  -8   4    1.46    0.18
  -5  -8  -4    1.80    0.19
  -5  -8  -4    1.65    0.18
  -5   8  -4    1.69    0.19
   5   8   4    1.88    0.19
  -5   8  -4    2.02    0.20
   6  -8   4    0.68    0.13
  -6  -8  -4    0.59    0.12
  -6  -8  -4    0.40    0.11
  -6   8  -4    0.40    0.11
  -6   8  -4    0.46    0.12
   6   8   4    0.46    0.11
   7  -8   4    0.12    0.08
  -7  -8  -4    0.09    0.08
  -7   8  -4    0.05    0.08
  -7   8  -4    0.05    0.07
   7   8   4    0.01    0.07
  -8  -8  -4    0.31    0.09
  -8   8  -4    0.24    0.08
   8   8   4    0.20    0.07
  -8   8  -4    0.26    0.08
  -9   8  -4    0.04    0.06
  -9  -9   4    0.04    0.05
  -8  -9   4    0.00    0.05
  -8  -9   4    0.02    0.06
  -8  -9   4    0.14    0.06
  -8   9   4    0.01    0.06
   8   9  -4    0.07    0.07
  -7  -9   4    0.06    0.07
  -7  -9   4    0.03    0.07
  -7  -9   4    0.09    0.07
   7  -9  -4    0.17    0.09
   7   9  -4    0.17    0.08
  -7   9   4    0.23    0.09
  -6  -9   4    0.41    0.10
  -6  -9   4    0.34    0.09
  -6  -9   4    0.72    0.13
   6  -9  -4    0.62    0.13
  -6  -9   4    0.39    0.10
   6   9  -4    0.71    0.13
  -6   9   4    0.48    0.12
  -5  -9   4    2.67    0.22
   5  -9  -4    3.43    0.25
  -5  -9   4    2.63    0.21
  -5  -9   4    2.49    0.21
  -5  -9   4    2.66    0.20
   5   9  -4    2.26    0.21
  -5   9   4    2.97    0.22
  -4  -9   4    1.43    0.16
  -4  -9   4    1.58    0.18
  -4  -9   4    1.43    0.17
  -4  -9   4    1.06    0.15
   4  -9  -4    1.47    0.20
   4   9  -4    1.58    0.18
  -4   9   4    1.12    0.15
  -3  -9   4    0.36    0.11
  -3  -9   4    0.54    0.13
  -3  -9   4    0.24    0.11
   3  -9  -4    0.55    0.14
  -3  -9   4    0.54    0.13
   3  -9  -4    0.53    0.13
  -3   9   4    0.44    0.12
   3   9  -4    0.29    0.11
   2  -9  -4    0.37    0.13
  -2  -9   4    0.47    0.12
  -2  -9   4    0.38    0.11
  -2  -9   4    0.35    0.11
  -2  -9   4    0.74    0.14
  -2  -9   4    0.36    0.11
   2  -9  -4    0.33    0.13
   2   9  -4    0.50    0.14
  -2   9   4    0.39    0.11
   1  -9  -4    0.47    0.14
  -1  -9   4    0.48    0.12
  -1  -9   4    0.51    0.11
  -1  -9   4    0.41    0.12
   1  -9  -4    0.56    0.14
  -1  -9   4    0.58    0.13
  -1  -9   4    0.52    0.13
  -1   9   4    0.46    0.12
   1   9  -4    0.34    0.12
   0  -9   4    1.46    0.18
   0  -9  -4    1.52    0.19
   0  -9   4    1.89    0.20
   0  -9  -4    1.86    0.21
   0  -9   4    1.82    0.19
   0   9  -4    1.81    0.21
   0   9   4    1.88    0.19
  -1  -9  -4    1.01    0.16
   1  -9   4    0.85    0.15
   1  -9   4    0.73    0.13
   1  -9   4    0.70    0.15
  -1  -9  -4    1.00    0.16
  -1   9  -4    0.92    0.16
   1   9   4    0.71    0.14
  -1   9  -4    0.77    0.14
  -2  -9  -4   -0.09    0.08
   2  -9   4   -0.07    0.07
   2  -9   4    0.01    0.07
   2  -9   4    0.06    0.09
  -2   9  -4    0.08    0.11
  -2   9  -4   -0.10    0.10
   3  -9   4    0.04    0.08
   3  -9   4    0.07    0.08
  -3  -9  -4   -0.03    0.08
  -3  -9  -4   -0.01    0.09
  -3   9  -4   -0.04    0.08
  -3   9  -4   -0.06    0.09
  -4  -9  -4    0.34    0.10
  -4  -9  -4    0.13    0.08
   4  -9   4   -0.01    0.08
  -4   9  -4    0.23    0.10
   5  -9   4    0.05    0.08
  -5  -9  -4   -0.03    0.06
  -5  -9  -4    0.07    0.08
  -5   9  -4   -0.04    0.08
   5   9   4    0.10    0.07
  -6  -9  -4   -0.05    0.05
   6  -9   4    0.06    0.08
  -6  -9  -4   -0.01    0.07
  -6   9  -4   -0.01    0.07
   6   9   4    0.10    0.06
  -7  -9  -4    0.07    0.06
  -7   9  -4    0.04    0.06
  -8   9  -4   -0.01    0.05
  -7 -10   4    0.36    0.06
   6 -10  -4    0.65    0.12
  -6 -10   4    0.81    0.11
  -6 -10   4    0.61    0.09
  -6 -10   4    0.55    0.09
  -6  10   4    0.55    0.10
   6  10  -4    0.56    0.10
  -5 -10   4   -0.01    0.06
  -5 -10   4    0.08    0.07
   5 -10  -4    0.04    0.08
  -5 -10   4   -0.07    0.06
  -5  10   4   -0.05    0.07
   5  10  -4   -0.06    0.07
  -4 -10   4    1.65    0.16
   4 -10  -4    2.64    0.21
  -4 -10   4    2.41    0.19
  -4 -10   4    2.11    0.15
  -4  10   4    2.28    0.18
   4  10  -4    2.12    0.20
   3 -10  -4    0.06    0.09
  -3 -10   4    0.18    0.08
  -3 -10   4    0.17    0.08
  -3 -10   4    0.10    0.09
  -3  10   4    0.17    0.08
   3  10  -4    0.01    0.08
   2 -10  -4    1.23    0.16
  -2 -10   4    1.68    0.16
  -2 -10   4    1.44    0.16
   2 -10  -4    1.13    0.15
   2  10  -4    1.27    0.16
  -2  10   4    1.43    0.15
   1 -10  -4    0.08    0.08
  -1 -10   4    0.19    0.09
  -1 -10   4    0.13    0.09
   1 -10  -4    0.22    0.10
  -1  10   4    0.31    0.10
   1  10  -4    0.22    0.10
   1  10  -4    0.26    0.10
   0 -10   4   -0.03    0.08
   0 -10  -4   -0.06    0.07
   0 -10  -4   -0.04    0.07
   0 -10   4   -0.04    0.06
   0  10   4    0.08    0.09
   0  10  -4    0.11    0.09
   0  10  -4    0.01    0.09
   1 -10   4   -0.02    0.07
  -1 -10  -4   -0.06    0.07
   1 -10   4    0.02    0.06
   1  10   4   -0.01    0.08
  -1  10  -4    0.16    0.10
  -1  10  -4   -0.04    0.07
   2 -10   4    0.78    0.11
  -2 -10  -4    0.87    0.13
   2 -10   4    0.96    0.14
  -2  10  -4    1.23    0.17
  -2  10  -4    0.94    0.13
   3 -10   4    0.08    0.08
  -3 -10  -4   -0.01    0.07
  -3  10  -4    0.07    0.08
  -4 -10  -4    0.06    0.07
   4 -10   4    0.23    0.08
  -4  10  -4    0.05    0.07
  -5 -10  -4    0.02    0.05
   5 -10   4   -0.03    0.06
  -5  10  -4   -0.07    0.06
  -6  10  -4    0.06    0.05
  -4 -11   4    0.05    0.05
   4 -11  -4    0.01    0.07
  -3 -11   4    0.30    0.07
   3 -11  -4    0.23    0.08
   3  11  -4    0.36    0.07
  -2 -11   4    0.36    0.08
   2 -11  -4    0.30    0.09
   2 -11  -4    0.50    0.09
   2  11  -4    0.41    0.08
   1 -11  -4    0.94    0.12
  -1 -11   4    1.03    0.12
   1 -11  -4    1.08    0.13
   1  11  -4    0.91    0.10
   0 -11  -4    0.19    0.07
   0 -11   4    0.14    0.06
   0 -11   4    0.08    0.06
   0  11  -4    0.10    0.07
  -1 -11  -4   -0.01    0.05
   1 -11   4    0.04    0.06
   1 -11   4   -0.01    0.05
  -1  11  -4    0.06    0.06
   2 -11   4   -0.05    0.05
  -2 -11  -4    0.01    0.05
  -2  11  -4    0.02    0.05
  -3 -11  -4    0.06    0.05
 -15   0   5    0.03    0.05
 -14   0   5    0.03    0.07
 -14   0   5   -0.02    0.06
 -14   0   5    0.00    0.06
  14   0  -5   -0.04    0.06
 -13   0   5   -0.06    0.06
 -13   0   5    0.00    0.09
 -13   0   5    0.02    0.07
 -13   0   5    0.07    0.07
 -13   0   5   -0.06    0.07
 -12   0   5    0.08    0.08
 -12   0   5    0.00    0.08
 -12   0   5    0.10    0.09
 -12   0   5   -0.06    0.07
 -12   0   5    0.11    0.08
 -11   0   5   -0.08    0.08
 -11   0   5    0.01    0.08
 -11   0   5    0.01    0.09
 -11   0   5    0.05    0.09
 -11   0   5    0.07    0.08
 -10   0   5   -0.02    0.08
 -10   0   5    0.01    0.09
 -10   0   5   -0.04    0.08
 -10   0   5   -0.07    0.07
 -10   0   5   -0.07    0.09
   9   0  -5   -0.29    0.17
  -9   0   5   -0.07    0.08
  -9   0   5    0.10    0.20
  -9   0   5   -0.01    0.07
  -9   0   5    0.02    0.08
  -9   0   5    0.05    0.08
   8   0  -5    0.22    0.15
  -8   0   5    0.09    0.07
  -8   0   5    0.18    0.16
  -7   0   5    0.26    0.14
   7   0  -5    0.00    0.14
  -6   0   5    0.08    0.13
  -6   0   5   -0.05    0.10
   6   0  -5    0.07    0.09
  -5   0   5    0.12    0.10
   5   0  -5    0.07    0.09
  -5   0   5   -0.02    0.09
  -4   0   5    0.09    0.08
   4   0  -5   -0.02    0.09
  -4   0   5    0.03    0.08
  -4   0   5    0.06    0.09
  -3   0   5    0.00    0.07
  -3   0   5    0.24    0.10
  -3   0   5    0.07    0.07
  -3   0   5    0.03    0.09
  -2   0   5   -0.07    0.07
   2   0  -5    0.02    0.07
  -2   0   5    0.04    0.06
  -2   0   5    0.08    0.08
  -1   0   5    0.04    0.07
  -1   0   5    0.06    0.08
  -1   0   5    0.04    0.05
   1   0  -5    0.06    0.07
   0   0   5    0.02    0.08
   0   0  -5    0.03    0.07
   0   0   5    0.12    0.09
   1   0   5    0.06    0.08
  -1   0  -5    0.07    0.09
   1   0   5   -0.03    0.08
   2   0   5    0.06    0.09
   2   0   5    0.09    0.10
  -2   0  -5    0.04    0.10
  -3   0  -5   -0.06    0.12
   3   0   5   -0.12    0.09
  -4   0  -5    0.18    0.15
  -4   0  -5    0.09    0.13
   4   0   5    0.15    0.13
   5   0   5   -0.12    0.11
  -5   0  -5   -0.08    0.13
  -6   0  -5    0.04    0.18
   6   0   5   -0.25    0.13
   6   0   5   -0.05    0.07
   7   0   5   -0.03    0.18
  -7   0  -5   -0.11    0.18
   7   0   5   -0.01    0.08
   7   0   5   -0.04    0.08
  -7   0  -5    0.00    0.08
   8   0   5    0.00    0.08
  -8   0  -5   -0.06    0.08
   8   0   5    0.05    0.09
   9   0   5    0.06    0.08
   9   0   5    0.06    0.08
  -9   0  -5   -0.05    0.08
 -10   0  -5    0.02    0.08
  10   0   5    0.04    0.08
  10   0   5    0.01    0.07
  11   0   5    0.01    0.07
 -11   0  -5   -0.04    0.07
  11   0   5    0.09    0.08
 -12   0  -5   -0.09    0.05
  12   0   5   -0.04    0.06
  13   0   5    0.00    0.04
  15  -1  -5    0.04    0.05
 -15  -1   5   -0.01    0.04
 -15   1   5    0.04    0.05
 -14  -1   5    0.04    0.07
 -14  -1   5    0.01    0.06
 -14  -1   5    0.07    0.07
 -14  -1   5    0.12    0.07
 -14   1   5    0.06    0.08
 -14   1   5   -0.02    0.06
  14   1  -5    0.03    0.07
 -14   1   5    0.03    0.06
 -13  -1   5   -0.04    0.08
 -13  -1   5    0.00    0.07
 -13  -1   5    0.02    0.08
 -13  -1   5   -0.04    0.06
 -13   1   5    0.08    0.07
 -13   1   5   -0.08    0.07
 -13   1   5    0.00    0.07
 -13   1   5    0.03    0.09
 -12  -1   5    0.14    0.10
 -12  -1   5    0.10    0.08
 -12  -1   5    0.12    0.09
 -12  -1   5    0.05    0.08
 -12  -1   5   -0.02    0.08
 -12   1   5    0.05    0.09
 -12   1   5    0.07    0.08
 -12   1   5    0.02    0.08
 -12   1   5    0.11    0.09
 -11  -1   5    2.20    0.23
 -11  -1   5    2.52    0.25
 -11  -1   5    2.20    0.23
 -11  -1   5    2.45    0.23
 -11  -1   5    2.24    0.21
 -11   1   5    2.57    0.24
 -11   1   5    2.56    0.26
 -11   1   5    2.03    0.21
 -11   1   5    2.66    0.24
 -10  -1   5    0.53    0.12
 -10  -1   5    0.37    0.13
 -10  -1   5    0.37    0.12
 -10  -1   5    0.31    0.10
 -10  -1   5    0.44    0.11
 -10   1   5    0.48    0.12
 -10   1   5    0.51    0.12
 -10   1   5    0.35    0.12
 -10   1   5    0.46    0.12
 -10   1   5    0.57    0.13
   9  -1  -5    0.23    0.23
  -9  -1   5    0.31    0.12
  -9  -1   5    0.30    0.11
  -9  -1   5    0.36    0.24
  -9  -1   5    0.51    0.12
  -9  -1   5    0.19    0.09
  -9  -1   5    0.36    0.11
  -9   1   5    0.60    0.12
  -9   1   5    0.30    0.11
  -9   1   5    0.39    0.10
  -9   1   5    0.33    0.11
  -9   1   5    0.53    0.23
  -9   1   5    0.26    0.10
  -8  -1   5    0.22    0.08
   8  -1  -5    0.20    0.16
  -8  -1   5    0.41    0.18
  -8  -1   5   -0.16    0.15
  -8   1   5    0.27    0.10
  -8   1   5    0.04    0.16
   8   1  -5    0.26    0.20
  -8   1   5    0.27    0.09
  -7  -1   5    3.25    0.37
  -7  -1   5    3.56    0.40
   7  -1  -5    3.48    0.39
   7   1  -5    3.84    0.40
  -7   1   5    3.51    0.39
  -6  -1   5    6.95    0.48
   6  -1  -5    7.15    0.46
  -6  -1   5    7.35    0.44
  -6   1   5    6.15    0.43
   6   1  -5    7.51    0.43
   5  -1  -5   34.33    0.98
  -5  -1   5   36.47    1.01
   5  -1  -5   35.91    1.04
  -5  -1   5   37.28    1.05
  -5   1   5   36.09    1.01
   5   1  -5   35.71    0.94
  -4  -1   5   13.33    0.49
   4  -1  -5   13.02    0.56
  -4  -1   5   11.86    0.49
  -4  -1   5   13.35    0.53
  -4  -1   5   13.12    0.56
  -4   1   5   12.48    0.51
  -4   1   5   13.23    0.54
   3  -1  -5    5.42    0.37
  -3  -1   5    6.47    0.37
  -3  -1   5    6.21    0.32
  -3  -1   5    5.46    0.36
  -3  -1   5    6.24    0.32
  -3   1   5    5.83    0.36
  -3   1   5    6.15    0.32
  -2  -1   5   53.97    1.10
   2  -1  -5   49.64    1.06
  -2  -1   5   52.23    1.13
   2  -1  -5   52.54    1.35
  -2  -1   5   53.37    1.31
  -2   1   5   52.70    1.13
  -2   1   5   50.93    1.19
   1  -1  -5    2.58    0.19
  -1  -1   5    2.35    0.22
  -1  -1   5    2.40    0.27
   1  -1  -5    1.92    0.24
   1   1  -5    1.94    0.23
  -1   1   5    2.56    0.26
   1   1  -5    2.55    0.15
  -1   1   5    2.61    0.20
   0  -1   5   11.18    0.43
   0  -1  -5   10.21    0.40
   0  -1  -5   11.04    0.53
   0  -1   5   10.52    0.51
   0   1  -5   10.44    0.46
   0   1   5   11.19    0.34
   0   1   5   10.42    0.45
  -1  -1  -5    0.89    0.16
   1  -1   5    0.76    0.15
   1  -1   5    0.75    0.17
  -1  -1  -5    0.64    0.16
   1   1   5    0.69    0.15
  -1   1  -5    0.90    0.17
  -2  -1  -5    0.07    0.09
  -2  -1  -5    0.15    0.10
   2  -1   5    0.15    0.11
   2  -1   5    0.08    0.11
  -2   1  -5    0.04    0.10
   2   1   5    0.03    0.08
   3  -1   5   19.52    0.70
  -3  -1  -5   22.53    0.81
   3  -1   5   19.82    0.77
  -3  -1  -5   19.95    0.75
   3   1   5   20.57    0.74
  -3   1  -5   20.42    0.79
   4  -1   5    2.41    0.31
   4  -1   5    2.59    0.33
  -4  -1  -5    2.44    0.32
  -4  -1  -5    2.29    0.32
   4   1   5    2.03    0.30
  -4   1  -5    1.97    0.32
   5  -1   5    0.84    0.22
  -5  -1  -5    1.42    0.29
  -5   1  -5    0.94    0.26
   5   1   5    1.00    0.24
   6  -1   5    2.19    0.34
  -6  -1  -5    2.48    0.40
  -6  -1  -5    2.82    0.23
   6  -1   5    2.52    0.20
  -6   1  -5    2.18    0.39
   6   1   5    2.13    0.35
   6   1   5    2.83    0.22
  -7  -1  -5    0.20    0.11
   7  -1   5    0.09    0.08
  -7  -1  -5    0.12    0.09
  -7  -1  -5   -0.04    0.19
   7  -1   5    0.12    0.18
   7  -1   5   -0.05    0.08
   7   1   5   -0.06    0.07
   7   1   5   -0.04    0.19
   7   1   5    0.06    0.09
  -7   1  -5    0.14    0.09
  -7   1  -5    0.18    0.25
   8  -1   5    0.90    0.16
   8  -1   5    0.84    0.15
  -8  -1  -5    1.20    0.18
   8   1   5    1.12    0.17
   8   1   5    0.76    0.13
  -8   1  -5    1.02    0.17
   9  -1   5    1.48    0.18
  -9  -1  -5    2.07    0.23
   9  -1   5    1.96    0.20
   9   1   5    1.94    0.22
  -9   1  -5    1.34    0.17
   9   1   5    1.61    0.19
  10  -1   5    0.05    0.08
 -10  -1  -5   -0.01    0.09
  10  -1   5    0.15    0.08
  10   1   5    0.08    0.08
 -10   1  -5    0.16    0.10
  11  -1   5    0.64    0.12
  11  -1   5    0.84    0.13
 -11  -1  -5    0.84    0.14
 -11   1  -5    0.80    0.14
  11   1   5    0.81    0.14
  12  -1   5    0.12    0.07
  12  -1   5    0.12    0.07
 -12  -1  -5    0.15    0.07
 -12   1  -5    0.13    0.08
  12   1   5    0.10    0.06
  13   1   5    0.00    0.04
 -14  -2   5    1.54    0.17
 -14  -2   5    1.23    0.13
 -14  -2   5    1.15    0.13
 -14  -2   5    1.28    0.13
 -14   2   5    1.38    0.15
 -14   2   5    1.83    0.18
 -14   2   5    1.64    0.14
 -14   2   5    1.43    0.13
 -13  -2   5   -0.08    0.06
  13  -2  -5    0.04    0.07
 -13  -2   5    0.02    0.07
 -13  -2   5   -0.04    0.06
 -13  -2   5    0.10    0.08
 -13   2   5   -0.07    0.07
 -13   2   5   -0.02    0.07
 -13   2   5   -0.07    0.06
 -13   2   5    0.09    0.07
 -12  -2   5    0.05    0.08
 -12  -2   5   -0.07    0.09
 -12  -2   5    0.05    0.07
 -12  -2   5   -0.07    0.07
  12  -2  -5   -0.01    0.07
 -12   2   5   -0.01    0.08
 -12   2   5   -0.06    0.07
 -12   2   5    0.04    0.08
 -12   2   5    0.10    0.09
 -11  -2   5    2.49    0.23
 -11  -2   5    2.91    0.23
 -11  -2   5    3.17    0.26
 -11  -2   5    3.13    0.25
 -11   2   5    2.35    0.20
 -11   2   5    2.13    0.22
 -11   2   5    3.18    0.26
 -11   2   5    3.17    0.26
 -10  -2   5    0.03    0.08
 -10  -2   5   -0.01    0.09
 -10  -2   5   -0.01    0.08
 -10  -2   5    0.04    0.08
 -10   2   5    0.26    0.11
 -10   2   5   -0.06    0.08
 -10   2   5    0.11    0.09
 -10   2   5    0.01    0.09
 -10   2   5    0.02    0.08
  -9  -2   5    0.89    0.16
  -9  -2   5    1.02    0.34
  -9  -2   5    0.81    0.13
  -9  -2   5    0.97    0.15
  -9  -2   5    0.65    0.14
   9  -2  -5    0.46    0.25
  -9   2   5    0.87    0.13
  -9   2   5    1.12    0.17
  -9   2   5    0.54    0.25
   9   2  -5    1.04    0.29
  -9   2   5    0.74    0.14
  -9   2   5    0.78    0.15
  -9   2   5    0.76    0.14
   8  -2  -5    0.20    0.17
  -8  -2   5   -0.03    0.08
  -8  -2   5    0.06    0.08
  -8  -2   5    0.23    0.20
  -8  -2   5   -0.04    0.08
  -8   2   5   -0.02    0.16
  -8   2   5    0.14    0.09
  -8   2   5    0.06    0.07
  -8   2   5    0.05    0.08
   8   2  -5   -0.05    0.14
   7  -2  -5    5.03    0.48
  -7  -2   5    5.13    0.50
  -7  -2   5    4.84    0.28
  -7   2   5    5.47    0.50
  -7   2   5    4.72    0.25
  -7   2   5    4.34    0.27
   7   2  -5    5.64    0.49
  -6  -2   5    7.07    0.57
   6  -2  -5    6.43    0.51
  -6   2   5    6.23    0.44
   6   2  -5    7.11    0.45
  -5  -2   5   46.37    1.30
   5  -2  -5   44.45    1.34
   5  -2  -5   45.67    1.21
   5   2  -5   45.42    1.19
  -5   2   5   46.33    1.22
   4  -2  -5   12.13    0.60
  -4  -2   5   10.60    0.51
  -4  -2   5   11.45    0.56
   4   2  -5   11.20    0.43
  -4   2   5   10.51    0.52
  -4   2   5   11.62    0.51
   4   2  -5   10.99    0.47
  -3  -2   5    0.98    0.20
  -3  -2   5    0.95    0.19
   3  -2  -5    0.96    0.20
  -3  -2   5    0.92    0.14
   3   2  -5    1.18    0.17
  -3   2   5    0.94    0.18
  -3   2   5    1.00    0.17
  -2  -2   5   29.03    0.88
   2  -2  -5   26.27    0.91
  -2  -2   5   29.98    0.71
  -2  -2   5   27.75    0.89
   2   2  -5   28.00    0.71
  -2   2   5   26.95    0.81
  -2   2   5   28.65    0.78
   1  -2  -5    7.56    0.47
  -1  -2   5    8.09    0.34
  -1  -2   5    7.75    0.45
   1   2  -5    7.44    0.29
   1   2  -5    7.64    0.44
  -1   2   5    7.75    0.40
  -1   2   5    7.63    0.34
   0  -2  -5    9.40    0.52
   0  -2   5    9.20    0.49
   0  -2   5    9.30    0.39
   0   2   5    8.89    0.37
   0   2   5    9.05    0.44
   0   2  -5    9.53    0.48
   1  -2   5   14.13    0.62
  -1  -2  -5   13.08    0.49
  -1  -2  -5   14.28    0.63
   1  -2   5   12.95    0.49
  -1   2  -5   13.28    0.59
   1   2   5   15.14    0.46
   1   2   5   13.51    0.55
   2  -2   5    5.48    0.34
  -2  -2  -5    6.07    0.39
  -2  -2  -5    5.93    0.43
   2  -2   5    5.53    0.41
  -2   2  -5    5.97    0.42
   2   2   5    5.78    0.38
  -3  -2  -5   17.07    0.68
  -3  -2  -5   17.16    0.75
   3  -2   5   15.93    0.62
   3  -2   5   16.44    0.72
   3   2   5   16.03    0.66
  -3   2  -5   15.32    0.71
   4  -2   5    0.09    0.13
  -4  -2  -5   -0.03    0.12
   4  -2   5    0.11    0.12
  -4  -2  -5    0.08    0.16
  -4   2  -5    0.31    0.17
   4   2   5    0.06    0.13
  -5  -2  -5    4.25    0.27
  -5  -2  -5    4.01    0.46
   5  -2   5    4.24    0.44
   5  -2   5    3.55    0.22
  -5   2  -5    3.53    0.46
   5   2   5    4.38    0.46
  -6  -2  -5    0.08    0.09
   6  -2   5   -0.08    0.14
   6  -2   5    0.18    0.09
  -6  -2  -5    0.08    0.21
  -6   2  -5   -0.02    0.18
   6   2   5   -0.25    0.15
   6   2   5    0.15    0.09
  -6   2  -5    0.18    0.10
   6   2   5    0.10    0.08
  -7  -2  -5    5.93    0.33
   7  -2   5    5.51    0.30
   7  -2   5    5.52    0.31
   7  -2   5    6.39    0.61
  -7   2  -5    5.52    0.31
   7   2   5    5.35    0.61
   7   2   5    6.10    0.30
  -7   2  -5    4.59    0.57
   7   2   5    5.90    0.32
   8  -2   5    0.58    0.12
   8  -2   5    0.87    0.15
  -8  -2  -5    0.75    0.14
  -8  -2  -5    0.89    0.17
   8   2   5    0.91    0.16
  -8   2  -5    0.54    0.13
   8   2   5    0.94    0.15
   9  -2   5    1.68    0.19
  -9  -2  -5    1.41    0.17
   9  -2   5    1.99    0.20
   9   2   5    2.54    0.22
   9   2   5    2.07    0.22
  -9   2  -5    2.21    0.23
 -10  -2  -5    1.58    0.19
  10  -2   5    2.17    0.22
  10  -2   5    2.26    0.21
  10   2   5    1.83    0.17
  10   2   5    1.67    0.19
 -10   2  -5    2.03    0.22
  11  -2   5    3.47    0.22
 -11  -2  -5    3.19    0.22
  11  -2   5    3.47    0.22
 -11   2  -5    3.09    0.22
  11   2   5    3.93    0.21
  11   2   5    3.56    0.24
  12  -2   5    0.05    0.06
  12  -2   5    0.02    0.06
 -12  -2  -5    0.05    0.07
  12   2   5    0.05    0.06
 -12   2  -5    0.02    0.06
 -14  -3   5    0.71    0.10
 -14  -3   5    0.68    0.09
 -14   3   5    0.67    0.09
 -14   3   5    0.45    0.08
 -13  -3   5    0.04    0.06
 -13  -3   5   -0.01    0.06
 -13  -3   5    0.05    0.07
 -13  -3   5   -0.01    0.08
  13  -3  -5   -0.02    0.05
 -13   3   5   -0.03    0.07
 -13   3   5    0.01    0.07
 -13   3   5    0.07    0.08
 -13   3   5   -0.04    0.06
  12  -3  -5    0.03    0.07
 -12  -3   5    0.05    0.08
 -12  -3   5    0.00    0.08
 -12  -3   5    0.05    0.08
 -12  -3   5    0.02    0.07
 -12   3   5   -0.03    0.07
 -12   3   5   -0.01    0.07
 -12   3   5   -0.03    0.07
 -12   3   5    0.03    0.08
 -11  -3   5    0.79    0.14
 -11  -3   5    0.60    0.13
 -11  -3   5    0.61    0.13
 -11  -3   5    0.52    0.12
 -11   3   5    0.58    0.14
 -11   3   5    0.63    0.13
 -11   3   5    0.75    0.13
 -11   3   5    0.42    0.12
 -10  -3   5    0.02    0.09
 -10  -3   5    0.02    0.10
 -10  -3   5   -0.10    0.08
 -10  -3   5    0.00    0.07
 -10   3   5   -0.04    0.09
 -10   3   5    0.08    0.09
 -10   3   5   -0.10    0.08
 -10   3   5   -0.01    0.09
 -10   3   5    0.01    0.08
  -9  -3   5    1.91    0.19
  -9  -3   5    2.08    0.22
  -9  -3   5    1.72    0.22
  -9  -3   5    1.65    0.19
  -9   3   5    1.99    0.23
  -9   3   5    1.31    0.18
  -9   3   5    1.91    0.20
  -9   3   5    1.62    0.19
  -9   3   5    2.15    0.20
  -8  -3   5    0.51    0.13
  -8  -3   5    0.35    0.12
  -8  -3   5    0.25    0.10
  -8  -3   5    0.07    0.22
  -8  -3   5    0.08    0.09
   8  -3  -5    0.11    0.17
   8   3  -5    0.15    0.19
  -8   3   5    0.31    0.12
  -8   3   5    0.36    0.11
  -8   3   5    0.21    0.08
  -8   3   5    0.25    0.12
  -8   3   5    0.15    0.18
   7  -3  -5    5.66    0.53
  -7  -3   5    6.97    0.62
  -7  -3   5    6.52    0.32
  -7   3   5    5.98    0.32
  -7   3   5    6.03    0.29
  -7   3   5    6.24    0.56
   7   3  -5    6.68    0.56
   6  -3  -5    0.37    0.16
  -6  -3   5    0.62    0.24
  -6   3   5    0.69    0.15
  -6   3   5    0.53    0.18
   6   3  -5    0.31    0.16
   5  -3  -5   16.35    0.82
   5  -3  -5   16.38    0.67
  -5  -3   5   16.73    0.77
   5   3  -5   16.97    0.68
  -5   3   5   16.25    0.69
  -4  -3   5    3.06    0.37
   4  -3  -5    2.36    0.36
  -4  -3   5    2.95    0.33
   4   3  -5    2.81    0.31
  -4   3   5    3.03    0.36
  -4   3   5    2.60    0.30
  -3  -3   5    5.90    0.42
   3  -3  -5    3.88    0.43
  -3  -3   5    5.78    0.50
  -3   3   5    5.11    0.37
   3   3  -5    5.32    0.34
  -3   3   5    4.95    0.43
  -2  -3   5   57.25    1.47
   2  -3  -5   56.33    1.61
  -2  -3   5   55.14    1.48
   2   3  -5   56.53    1.27
  -2   3   5   54.49    1.35
  -2   3   5   55.80    1.33
   1  -3  -5    2.28    0.33
  -1  -3   5    2.40    0.32
  -1   3   5    2.56    0.28
   1   3  -5    2.27    0.30
   1   3  -5    2.48    0.26
  -1   3   5    3.48    0.31
   0  -3   5    0.54    0.16
   0  -3  -5    0.50    0.18
   0   3  -5    0.40    0.16
   0   3   5    0.55    0.16
   0   3   5    0.57    0.14
   1  -3   5   12.47    0.47
   1  -3   5   12.00    0.61
  -1  -3  -5   12.84    0.68
   1   3   5   12.77    0.51
   1   3   5   11.66    0.53
  -1   3  -5   13.01    0.63
  -2  -3  -5   11.75    0.66
   2  -3   5   10.67    0.61
   2  -3   5   10.72    0.49
  -2   3  -5   11.77    0.61
   2   3   5   11.51    0.54
   2   3   5   10.60    0.48
   3  -3   5    9.76    0.50
  -3  -3  -5    9.75    0.63
   3  -3   5    9.64    0.61
  -3  -3  -5    9.15    0.54
  -3   3  -5    9.26    0.58
   3   3   5   10.12    0.54
   4  -3   5    1.25    0.24
  -4  -3  -5    0.92    0.16
  -4  -3  -5    1.17    0.28
   4  -3   5    0.59    0.22
  -4  -3  -5    0.72    0.28
  -4   3  -5    1.43    0.31
   4   3   5    1.08    0.24
  -5  -3  -5    0.38    0.22
   5  -3   5    0.32    0.09
   5  -3   5    0.65    0.22
  -5  -3  -5    0.33    0.11
   5   3   5    0.46    0.21
  -5   3  -5    0.40    0.14
  -5   3  -5    0.11    0.21
   6  -3   5    0.65    0.13
  -6  -3  -5    0.35    0.27
   6  -3   5    1.00    0.27
  -6  -3  -5    0.34    0.11
   6   3   5    0.63    0.26
   6   3   5    0.53    0.12
  -6   3  -5    0.35    0.12
   6   3   5    0.46    0.11
  -6   3  -5    0.56    0.27
   7  -3   5    1.96    0.20
  -7  -3  -5    1.54    0.18
  -7   3  -5    2.47    0.25
   7   3   5    1.95    0.19
   7   3   5    1.72    0.19
  -8  -3  -5   -0.02    0.08
   8  -3   5   -0.01    0.07
  -8   3  -5    0.05    0.09
   8   3   5   -0.01    0.08
   8   3   5    0.00    0.08
  -9  -3  -5    0.45    0.11
   9  -3   5    0.52    0.12
   9   3   5    0.41    0.12
   9   3   5    0.57    0.14
  -9   3  -5    0.36    0.11
  10  -3   5    1.62    0.19
  10   3   5    1.77    0.20
  10   3   5    1.50    0.16
  11  -3   5    1.00    0.14
  11   3   5    0.90    0.14
 -11   3  -5    0.92    0.14
  11   3   5    0.99    0.12
  12  -3   5    1.46    0.16
  12   3   5    1.66    0.15
 -12   3  -5    1.26    0.13
 -14  -4   5    0.36    0.07
  14  -4  -5    0.15    0.05
 -14   4   5    0.16    0.06
  13  -4  -5    0.11    0.07
 -13  -4   5   -0.03    0.08
 -13  -4   5    0.00    0.06
 -13  -4   5    0.04    0.06
 -13   4   5   -0.02    0.05
 -13   4   5   -0.01    0.07
  13   4  -5   -0.02    0.06
 -13   4   5    0.01    0.07
 -13   4   5    0.01    0.07
 -12  -4   5    0.08    0.08
 -12  -4   5    0.10    0.09
 -12  -4   5   -0.02    0.06
 -12  -4   5    0.01    0.07
  12  -4  -5    0.01    0.07
 -12   4   5    0.18    0.08
 -12   4   5   -0.05    0.08
 -12   4   5    0.13    0.08
 -12   4   5    0.09    0.08
 -11  -4   5    0.81    0.15
 -11  -4   5    0.75    0.13
 -11  -4   5    1.01    0.16
 -11  -4   5    0.96    0.17
 -11   4   5    0.75    0.13
 -11   4   5    0.83    0.14
 -11   4   5    0.80    0.16
 -11   4   5    0.63    0.13
 -10  -4   5    3.12    0.27
 -10  -4   5    2.93    0.27
 -10  -4   5    3.46    0.24
 -10  -4   5    3.43    0.26
 -10   4   5    3.09    0.26
 -10   4   5    3.48    0.27
 -10   4   5    3.19    0.22
 -10   4   5    3.24    0.26
 -10   4   5    3.76    0.28
  -9  -4   5   10.19    0.44
  -9  -4   5    9.40    0.40
  -9  -4   5   10.05    0.39
  -9  -4   5    9.39    0.41
  -9   4   5    9.29    0.40
  -9   4   5    9.87    0.40
  -9   4   5    9.40    0.37
  -9   4   5   10.56    0.45
  -9   4   5   10.21    0.44
  -8  -4   5    1.07    0.16
  -8  -4   5    1.02    0.17
  -8  -4   5    1.22    0.17
  -8   4   5    1.50    0.19
  -8   4   5    1.52    0.20
  -8   4   5    1.08    0.17
  -8   4   5    0.85    0.13
  -7  -4   5    0.04    0.08
  -7  -4   5    0.02    0.08
  -7  -4   5    0.08    0.07
  -7  -4   5   -0.10    0.09
   7  -4  -5    0.04    0.19
  -7  -4   5    0.06    0.20
  -7   4   5    0.06    0.08
  -7   4   5    0.08    0.18
   7   4  -5    0.66    0.25
  -7   4   5    0.01    0.10
  -7   4   5    0.12    0.10
  -7   4   5    0.02    0.07
  -6  -4   5    0.20    0.08
  -6  -4   5    0.42    0.11
  -6  -4   5    0.06    0.18
   6  -4  -5    0.23    0.20
  -6   4   5    0.27    0.10
  -6   4   5    0.34    0.11
  -6   4   5    0.26    0.17
   6   4  -5    0.37    0.19
  -5  -4   5   12.72    0.75
  -5  -4   5   13.87    0.48
   5  -4  -5   12.63    0.76
   5  -4  -5   12.66    0.64
   5   4  -5   12.84    0.65
  -5   4   5   12.81    0.44
  -5   4   5   13.25    0.67
  -4  -4   5   24.29    0.93
   4  -4  -5   24.82    0.86
   4  -4  -5   23.97    1.03
  -4  -4   5   26.31    1.00
  -4   4   5   23.73    0.88
   4   4  -5   23.70    0.85
   3  -4  -5   31.17    1.21
  -3  -4   5   31.63    1.07
  -3  -4   5   31.64    1.10
   3   4  -5   31.75    0.97
  -3   4   5   30.97    1.00
  -3   4   5   30.94    0.99
   2  -4  -5   11.71    0.74
  -2  -4   5   11.76    0.63
   2   4  -5   12.38    0.68
  -2   4   5   12.19    0.58
  -2   4   5   12.18    0.59
   2   4  -5   12.13    0.56
   1  -4  -5    0.70    0.25
  -1  -4   5    0.61    0.19
   1   4  -5    0.51    0.22
  -1   4   5    0.30    0.14
  -1   4   5    0.47    0.15
   0  -4  -5    4.08    0.49
   0  -4   5    3.63    0.42
   0   4  -5    2.94    0.38
   0   4   5    3.72    0.37
   0   4   5    4.04    0.37
  -1  -4  -5    5.27    0.56
   1  -4   5    6.39    0.52
   1   4   5    6.24    0.42
  -1   4  -5    6.45    0.50
   1   4   5    5.67    0.42
   2  -4   5    5.77    0.54
  -2  -4  -5    5.65    0.62
   2   4   5    5.38    0.44
   2   4   5    5.27    0.46
  -2   4  -5    6.23    0.58
   3  -4   5    3.79    0.47
  -3  -4  -5    3.11    0.45
  -3  -4  -5    3.38    0.25
  -3   4  -5    3.64    0.45
   3   4   5    3.54    0.39
   4  -4   5    6.21    0.60
   4  -4   5    6.16    0.30
  -4  -4  -5    5.99    0.33
  -4  -4  -5    6.14    0.62
   4  -4   5    5.80    0.27
  -4   4  -5    5.99    0.63
   4   4   5    5.59    0.51
   5  -4   5    0.40    0.11
  -5  -4  -5    0.30    0.12
   5  -4   5    0.37    0.11
   5   4   5    0.44    0.10
  -5   4  -5    0.45    0.31
  -5   4  -5    0.41    0.13
  -6  -4  -5    1.22    0.18
   6  -4   5    1.10    0.15
  -6   4  -5    1.69    0.19
   6   4   5    1.14    0.15
  -6   4  -5    1.07    0.17
   6   4   5    0.97    0.15
   7  -4   5   -0.02    0.08
  -7  -4  -5    0.01    0.08
   7   4   5    0.02    0.08
   7   4   5    0.09    0.09
  -7   4  -5   -0.11    0.09
  -7   4  -5    0.07    0.10
  -8  -4  -5    1.26    0.18
   8  -4   5    1.23    0.17
   8   4   5    1.34    0.19
  -8   4  -5    1.52    0.18
   8   4   5    0.94    0.14
  -8   4  -5    0.82    0.15
   9  -4   5    1.16    0.17
  -9  -4  -5    1.32    0.17
   9   4   5    0.71    0.12
   9   4   5    0.93    0.15
  -9   4  -5    0.72    0.13
  -9   4  -5    0.87    0.14
  10  -4   5    1.94    0.20
 -10  -4  -5    1.82    0.18
  10   4   5    1.79    0.19
 -10   4  -5    1.46    0.17
  10   4   5    1.53    0.15
  11  -4   5    1.49    0.15
 -11   4  -5    0.90    0.12
  11   4   5    1.25    0.13
  11   4   5    1.43    0.15
 -12   4  -5    0.18    0.07
 -13  -5   5    0.13    0.06
 -13  -5   5    0.18    0.09
 -13  -5   5    0.17    0.06
  13  -5  -5    0.17    0.07
 -13   5   5    0.19    0.08
 -13   5   5    0.23    0.07
 -13   5   5    0.15    0.06
 -12  -5   5    0.58    0.11
 -12  -5   5    0.74    0.12
 -12  -5   5    1.15    0.16
  12  -5  -5    0.90    0.13
 -12   5   5    0.88    0.14
 -12   5   5    1.03    0.14
 -12   5   5    0.88    0.11
 -11  -5   5   -0.08    0.07
 -11  -5   5   -0.04    0.08
  11  -5  -5    0.05    0.08
 -11  -5   5    0.10    0.08
 -11   5   5   -0.14    0.08
 -11   5   5   -0.01    0.09
 -11   5   5    0.07    0.09
 -11   5   5    0.02    0.07
 -10  -5   5    0.51    0.14
 -10  -5   5    0.61    0.13
 -10  -5   5    0.57    0.13
 -10   5   5    0.71    0.16
 -10   5   5    0.49    0.13
 -10   5   5    0.73    0.13
 -10   5   5    0.68    0.14
 -10   5   5    0.55    0.14
  -9  -5   5    0.09    0.10
  -9  -5   5    0.02    0.09
  -9  -5   5    0.11    0.10
  -9   5   5   -0.05    0.08
  -9   5   5   -0.01    0.08
  -9   5   5    0.17    0.11
  -9   5   5    0.28    0.12
  -9   5   5    0.15    0.11
  -8  -5   5    0.33    0.12
  -8  -5   5    0.31    0.10
  -8  -5   5    0.19    0.12
  -8  -5   5    0.34    0.13
  -8   5   5    0.10    0.11
  -8   5   5    0.28    0.12
  -8   5   5    0.37    0.11
  -8   5   5    0.21    0.11
  -7  -5   5    0.11    0.08
  -7  -5   5    0.03    0.08
  -7  -5   5    0.10    0.08
  -7  -5   5   -0.07    0.09
  -7   5   5    0.03    0.10
  -7   5   5    0.04    0.09
  -7   5   5    0.06    0.11
  -7   5   5    0.02    0.08
   6  -5  -5    0.75    0.27
  -6  -5   5    0.79    0.13
  -6  -5   5    0.31    0.24
   6  -5  -5    0.64    0.13
  -6  -5   5    0.60    0.14
  -6  -5   5    1.03    0.17
  -6  -5   5    0.64    0.15
  -6   5   5    0.87    0.17
  -6   5   5    0.54    0.13
   6   5  -5    0.81    0.28
  -6   5   5    0.96    0.16
  -6   5   5    0.46    0.23
  -6   5   5    0.64    0.14
  -5  -5   5    0.91    0.15
  -5  -5   5    0.99    0.13
  -5  -5   5    0.72    0.27
   5  -5  -5    1.32    0.35
   5  -5  -5    1.19    0.26
  -5  -5   5    1.27    0.19
  -5   5   5    1.18    0.18
  -5   5   5    0.97    0.12
   5   5  -5    0.62    0.25
  -5   5   5    1.07    0.16
  -5   5   5    1.03    0.27
  -5   5   5    1.06    0.15
  -4  -5   5    2.13    0.21
   4  -5  -5    1.62    0.34
  -4  -5   5    1.82    0.36
   4  -5  -5    2.09    0.34
  -4  -5   5    2.20    0.20
  -4  -5   5    1.77    0.31
   4   5  -5    2.21    0.36
  -4   5   5    1.87    0.19
  -4   5   5    1.55    0.32
  -4   5   5    1.50    0.15
  -3  -5   5    4.61    0.50
   3  -5  -5    4.45    0.55
  -3  -5   5    3.85    0.48
  -3  -5   5    3.50    0.22
   3   5  -5    3.87    0.42
  -3   5   5    3.74    0.43
   2  -5  -5   14.78    0.88
  -2  -5   5   14.59    0.76
  -2  -5   5   13.56    0.45
   2   5  -5   14.96    0.81
   2   5  -5   14.26    0.72
  -2   5   5   14.03    0.68
  -2   5   5   14.01    0.69
   1  -5  -5   -0.05    0.15
  -1  -5   5   -0.02    0.16
  -1   5   5   -0.19    0.12
   1   5  -5   -0.04    0.17
  -1   5   5   -0.04    0.13
   0  -5  -5    0.08    0.19
   0  -5   5    0.42    0.20
   0   5   5    0.19    0.14
   0   5  -5    0.47    0.23
   0   5   5    0.44    0.17
   1  -5   5   10.89    0.69
  -1  -5  -5    9.98    0.73
  -1   5  -5    9.58    0.68
   1   5   5   10.94    0.60
  -2  -5  -5    4.28    0.28
   2  -5   5    4.22    0.25
  -2  -5  -5    6.02    0.66
   2  -5   5    4.95    0.53
  -2   5  -5    4.10    0.50
   2   5   5    5.41    0.51
   3  -5   5    0.74    0.15
   3  -5   5    0.62    0.12
  -3  -5  -5    0.59    0.13
   3  -5   5    0.76    0.28
  -3  -5  -5    0.04    0.22
   3   5   5    0.61    0.13
  -3   5  -5    0.85    0.27
  -4  -5  -5    1.22    0.20
   4  -5   5    0.86    0.14
   4  -5   5    1.18    0.18
   4  -5   5    0.97    0.32
  -4  -5  -5    1.10    0.17
  -4   5  -5    1.39    0.18
   4   5   5    1.10    0.16
  -4   5  -5    1.00    0.35
  -5  -5  -5    1.58    0.19
   5  -5   5    2.25    0.24
  -5  -5  -5    2.20    0.24
   5  -5   5    1.54    0.17
   5   5   5    1.57    0.19
  -5   5  -5    1.70    0.21
   5   5   5    1.89    0.19
  -5   5  -5    1.98    0.21
  -6  -5  -5    0.89    0.15
   6  -5   5    1.59    0.19
  -6   5  -5    1.15    0.18
  -6   5  -5    1.04    0.17
   6   5   5    0.91    0.16
   6   5   5    1.24    0.16
  -7  -5  -5    2.18    0.23
   7  -5   5    2.36    0.23
   7   5   5    1.96    0.21
  -7   5  -5    2.61    0.23
   7   5   5    2.32    0.22
  -7   5  -5    1.82    0.21
   8  -5   5    3.72    0.26
  -8   5  -5    4.09    0.28
   8   5   5    4.09    0.28
   8   5   5    4.23    0.26
  -8   5  -5    3.88    0.24
  -9  -5  -5    0.01    0.07
   9  -5   5    0.05    0.09
   9   5   5   -0.03    0.07
  -9   5  -5    0.04    0.08
  -9   5  -5    0.05    0.07
   9   5   5   -0.02    0.08
  10  -5   5   -0.03    0.07
 -10  -5  -5    0.16    0.08
  10   5   5    0.03    0.06
 -10   5  -5   -0.02    0.06
  10   5   5    0.09    0.08
 -10   5  -5   -0.06    0.06
 -11   5  -5    0.15    0.07
  11   5   5    0.19    0.07
 -12  -6   5    0.63    0.09
 -12  -6   5    0.43    0.08
 -12  -6   5    0.62    0.12
  12  -6  -5    0.70    0.11
 -12   6   5    0.74    0.12
 -12   6   5    0.69    0.09
 -11  -6   5   -0.04    0.08
 -11  -6   5    0.05    0.07
  11  -6  -5    0.10    0.08
 -11  -6   5   -0.05    0.06
 -11   6   5    0.06    0.09
 -11   6   5    0.07    0.07
 -11   6   5    0.07    0.08
 -10  -6   5    2.23    0.22
 -10  -6   5    2.17    0.20
  10  -6  -5    2.10    0.21
 -10  -6   5    2.94    0.26
 -10   6   5    1.97    0.19
 -10   6   5    2.79    0.25
  -9  -6   5    0.88    0.14
  -9  -6   5    0.66    0.15
  -9  -6   5    0.52    0.12
  -9  -6   5    0.52    0.13
  -9   6   5    0.53    0.14
  -9   6   5    0.61    0.13
  -9   6   5    1.10    0.17
  -8  -6   5    0.71    0.14
  -8  -6   5    0.81    0.15
  -8  -6   5    0.92    0.16
  -8  -6   5    0.98    0.14
  -8   6   5    1.22    0.18
  -8   6   5    0.83    0.16
  -8   6   5    0.86    0.15
  -8   6   5    1.03    0.17
  -7  -6   5    0.20    0.11
  -7  -6   5    0.18    0.11
  -7  -6   5    0.20    0.09
   7  -6  -5    0.08    0.10
  -7  -6   5    0.07    0.09
  -7   6   5    0.25    0.10
  -7   6   5    0.03    0.12
  -7   6   5    0.21    0.11
  -6  -6   5    0.01    0.07
   6  -6  -5    0.02    0.09
  -6  -6   5    0.01    0.08
  -6  -6   5    0.01    0.10
  -6  -6   5   -0.02    0.09
  -6   6   5   -0.07    0.10
  -6   6   5    0.03    0.08
  -6   6   5    0.07    0.08
   5  -6  -5    0.54    0.12
  -5  -6   5    0.30    0.28
  -5  -6   5    0.59    0.14
  -5  -6   5    0.41    0.11
  -5  -6   5    0.62    0.14
  -5  -6   5    0.81    0.16
  -5  -6   5    0.48    0.13
  -5   6   5    0.67    0.14
  -5   6   5    0.68    0.15
  -5   6   5    0.60    0.11
   5   6  -5    0.88    0.29
  -5   6   5    0.46    0.24
  -4  -6   5    0.04    0.08
  -4  -6   5    0.05    0.09
  -4  -6   5    0.14    0.09
   4  -6  -5   -0.03    0.07
  -4  -6   5   -0.03    0.08
  -4  -6   5   -0.02    0.09
  -4  -6   5    0.09    0.21
  -4  -6   5   -0.02    0.22
   4  -6  -5    0.15    0.24
  -4   6   5   -0.19    0.08
  -4   6   5   -0.09    0.08
   4   6  -5   -0.36    0.21
  -4   6   5   -0.11    0.17
  -4   6   5   -0.07    0.06
   3  -6  -5    0.09    0.25
  -3  -6   5   -0.03    0.10
  -3  -6   5    0.00    0.09
  -3  -6   5   -0.10    0.07
  -3  -6   5    0.00    0.07
  -3  -6   5    0.17    0.20
  -3  -6   5    0.14    0.09
   3   6  -5   -0.19    0.21
  -3   6   5    0.17    0.22
   3   6  -5    0.04    0.22
  -3   6   5    0.05    0.09
  -3   6   5   -0.10    0.09
  -3   6   5   -0.07    0.06
  -2  -6   5    1.38    0.16
  -2  -6   5    1.47    0.19
   2  -6  -5    0.84    0.32
  -2  -6   5    1.29    0.16
  -2  -6   5    1.51    0.18
  -2  -6   5    1.27    0.34
  -2   6   5    1.62    0.18
  -2   6   5    1.19    0.17
  -2   6   5    1.47    0.17
   2   6  -5    1.11    0.36
  -2   6   5    1.07    0.30
  -1  -6   5    0.18    0.09
  -1  -6   5    0.15    0.09
   1  -6  -5    0.04    0.22
  -1  -6   5    0.12    0.10
  -1  -6   5    0.25    0.21
   1   6  -5    0.08    0.09
  -1   6   5    0.17    0.10
  -1   6   5   -0.21    0.16
   1   6  -5    0.33    0.24
  -1   6   5    0.21    0.10
   0  -6   5    3.23    0.23
   0  -6   5    3.29    0.25
   0  -6  -5    3.20    0.50
   0  -6   5    2.79    0.42
   0  -6   5    3.11    0.23
   0   6   5    2.88    0.40
   0   6  -5    2.72    0.44
   0   6   5    3.26    0.24
   0   6   5    2.36    0.22
   1  -6   5    3.10    0.49
   1  -6   5    3.00    0.23
  -1  -6  -5    3.85    0.56
   1  -6   5    2.90    0.22
  -1  -6  -5    3.30    0.26
   1  -6   5    2.92    0.25
  -1  -6  -5    3.52    0.26
   1  -6   5    3.15    0.25
   1  -6   5    2.76    0.21
   1   6   5    3.37    0.43
   1   6   5    3.08    0.25
  -1   6  -5    3.40    0.51
   1   6   5    2.73    0.22
   2  -6   5    0.24    0.22
   2  -6   5   -0.09    0.09
   2  -6   5   -0.06    0.07
  -2  -6  -5   -0.03    0.22
   2  -6   5    0.08    0.09
   2  -6   5    0.17    0.10
  -2  -6  -5    0.14    0.10
  -2  -6  -5   -0.05    0.10
   2   6   5   -0.02    0.08
  -2   6  -5    0.13    0.24
   2   6   5    0.20    0.23
   3  -6   5    0.90    0.14
  -3  -6  -5    0.81    0.34
   3  -6   5    0.96    0.16
   3  -6   5    1.28    0.18
  -3  -6  -5    0.96    0.17
  -3  -6  -5    0.69    0.15
   3  -6   5    1.10    0.35
  -3   6  -5    0.79    0.33
   3   6   5    0.72    0.13
  -3   6  -5    1.03    0.17
   4  -6   5    0.34    0.10
  -4  -6  -5    0.41    0.13
  -4  -6  -5    0.24    0.11
   4  -6   5    0.30    0.11
   4   6   5    0.37    0.11
  -4   6  -5    0.30    0.12
  -5  -6  -5    0.19    0.11
  -5  -6  -5    0.27    0.11
   5  -6   5    0.14    0.10
   5   6   5    0.28    0.11
  -5   6  -5    0.17    0.11
  -5   6  -5    0.18    0.12
   6  -6   5    0.83    0.15
   6  -6   5    1.26    0.17
  -6  -6  -5    1.21    0.18
  -6   6  -5    0.97    0.16
   6   6   5    1.14    0.17
  -6   6  -5    1.21    0.17
   7  -6   5    0.05    0.09
  -7  -6  -5    0.16    0.09
   7   6   5    0.20    0.10
  -7   6  -5    0.19    0.10
  -7   6  -5    0.02    0.10
   8  -6   5    0.81    0.14
  -8  -6  -5    0.52    0.12
   8   6   5    0.78    0.14
  -8   6  -5    0.73    0.14
  -8   6  -5    0.78    0.13
  -9  -6  -5   -0.01    0.06
   9  -6   5   -0.07    0.07
  -9   6  -5    0.00    0.07
   9   6   5    0.10    0.07
  -9   6  -5    0.07    0.07
  10  -6   5    0.11    0.07
 -10   6  -5    0.03    0.06
 -10   6  -5    0.09    0.06
  10   6   5    0.12    0.07
 -11  -7   5    2.23    0.17
 -11  -7   5    2.05    0.15
  11  -7  -5    2.42    0.17
 -11  -7   5    2.24    0.15
 -11   7   5    2.26    0.17
 -10  -7   5    0.05    0.06
 -10  -7   5    0.05    0.07
  10  -7  -5    0.10    0.08
 -10  -7   5    0.07    0.08
 -10   7   5    0.11    0.08
  -9  -7   5   -0.07    0.08
  -9  -7   5   -0.01    0.07
  -9  -7   5   -0.04    0.07
   9  -7  -5    0.15    0.09
  -9  -7   5   -0.09    0.07
  -9   7   5    0.05    0.08
  -8  -7   5    4.56    0.27
  -8  -7   5    4.63    0.29
  -8  -7   5    4.54    0.28
  -8  -7   5    5.09    0.31
  -8   7   5    4.73    0.29
  -8   7   5    5.28    0.30
   7  -7  -5    0.72    0.16
  -7  -7   5    1.16    0.16
  -7  -7   5    0.83    0.15
  -7  -7   5    0.77    0.16
  -7  -7   5    0.74    0.15
  -7   7   5    0.89    0.16
  -7   7   5    0.91    0.15
  -6  -7   5    0.38    0.11
  -6  -7   5    0.27    0.11
  -6  -7   5    0.37    0.13
   6  -7  -5    0.28    0.11
  -6  -7   5    0.46    0.13
  -6  -7   5    0.36    0.12
  -6   7   5    0.15    0.10
  -6   7   5    0.19    0.11
  -5  -7   5   -0.03    0.08
  -5  -7   5   -0.06    0.08
   5  -7  -5   -0.12    0.08
  -5  -7   5   -0.01    0.09
  -5  -7   5   -0.07    0.08
  -5  -7   5   -0.06    0.07
  -5   7   5    0.09    0.07
  -4  -7   5    0.27    0.12
  -4  -7   5    0.17    0.11
  -4  -7   5    0.03    0.09
   4  -7  -5    0.33    0.12
  -4  -7   5    0.14    0.10
  -4  -7   5    0.06    0.09
  -4   7   5    0.23    0.12
  -4   7   5    0.04    0.07
  -3  -7   5    0.35    0.13
  -3  -7   5    0.33    0.11
   3  -7  -5    0.42    0.14
   3  -7  -5    0.21    0.10
  -3  -7   5    0.44    0.12
  -3  -7   5    0.29    0.11
  -3  -7   5    0.37    0.11
  -3   7   5    0.41    0.11
  -3   7   5    0.34    0.12
  -2  -7   5    0.90    0.16
  -2  -7   5    0.52    0.12
  -2  -7   5    0.74    0.13
  -2  -7   5    0.69    0.14
  -2  -7   5    0.85    0.15
   2  -7  -5    0.67    0.14
   2  -7  -5    1.20    0.19
  -2   7   5    0.96    0.15
  -2   7   5    0.87    0.15
   2   7  -5    1.05    0.16
  -1  -7   5    0.88    0.15
   1  -7  -5    1.02    0.17
  -1  -7   5    1.31    0.19
   1  -7  -5    0.90    0.15
  -1  -7   5    1.31    0.20
  -1  -7   5    1.11    0.16
  -1  -7   5    0.82    0.13
  -1   7   5    0.99    0.15
   1   7  -5    0.84    0.15
  -1   7   5    0.89    0.15
   0  -7   5    0.60    0.13
   0  -7   5    0.79    0.17
   0  -7   5    0.66    0.14
   0  -7  -5    0.74    0.15
   0  -7  -5    0.76    0.14
   0  -7   5    0.56    0.12
   0  -7   5    0.63    0.13
   0   7   5    0.71    0.14
   0   7  -5    0.67    0.15
   1  -7   5    0.27    0.13
   1  -7   5    0.20    0.10
   1  -7   5    0.28    0.10
  -1  -7  -5    0.20    0.11
  -1  -7  -5    0.15    0.12
   1  -7   5    0.28    0.11
   1  -7   5    0.20    0.10
   1   7   5    0.21    0.10
   2  -7   5   -0.02    0.09
   2  -7   5   -0.02    0.08
  -2  -7  -5    0.03    0.09
   2  -7   5    0.06    0.09
  -2  -7  -5   -0.04    0.09
   2   7   5   -0.09    0.09
  -2   7  -5   -0.02    0.12
   3  -7   5    4.30    0.26
  -3  -7  -5    4.54    0.30
  -3  -7  -5    4.90    0.31
   3  -7   5    4.39    0.29
   3  -7   5    4.31    0.28
   3   7   5    4.56    0.29
   4  -7   5    4.39    0.30
  -4  -7  -5    4.45    0.29
  -4  -7  -5    4.31    0.28
   4   7   5    4.29    0.27
  -4   7  -5    3.62    0.26
  -5  -7  -5    0.12    0.09
  -5  -7  -5    0.01    0.08
   5  -7   5    0.01    0.08
   5   7   5    0.01    0.09
  -5   7  -5    0.01    0.09
  -5   7  -5   -0.01    0.10
  -6  -7  -5    0.90    0.14
  -6  -7  -5    0.61    0.12
   6  -7   5    0.64    0.13
   6   7   5    0.93    0.15
  -6   7  -5    0.91    0.16
  -6   7  -5    0.74    0.13
  -7  -7  -5    0.09    0.08
  -7   7  -5   -0.01    0.08
   7   7   5    0.14    0.08
  -7   7  -5    0.12    0.09
  -8  -7  -5    0.25    0.08
   8   7   5    0.40    0.09
  -8   7  -5    0.17    0.08
  -8   7  -5    0.33    0.09
  -9  -7  -5   -0.02    0.06
   9   7   5   -0.13    0.04
  -9   7  -5    0.01    0.06
  -9   7  -5    0.01    0.05
 -10  -8   5    1.88    0.14
 -10  -8   5    1.77    0.13
 -10  -8   5    2.15    0.16
 -10   8   5    2.22    0.16
  -9  -8   5    0.90    0.12
  -9  -8   5    1.06    0.12
  -9  -8   5    0.93    0.12
   9  -8  -5    0.75    0.13
  -9  -8   5    1.09    0.14
  -9   8   5    1.02    0.13
  -8  -8   5    0.22    0.09
  -8  -8   5    0.19    0.09
  -8  -8   5    0.21    0.09
  -8  -8   5    0.19    0.09
  -8   8   5    0.43    0.11
  -7  -8   5    1.94    0.20
   7  -8  -5    1.73    0.20
  -7  -8   5    1.69    0.17
  -7  -8   5    1.64    0.19
  -7  -8   5    1.33    0.16
  -7   8   5    1.75    0.19
  -6  -8   5    0.37    0.11
   6  -8  -5    0.22    0.11
  -6  -8   5    0.50    0.12
  -6  -8   5    0.26    0.10
  -6  -8   5    0.30    0.11
  -6  -8   5    0.26    0.10
  -6   8   5    0.27    0.11
  -5  -8   5    0.19    0.10
  -5  -8   5    0.21    0.10
  -5  -8   5    0.04    0.09
  -5  -8   5    0.12    0.10
   5  -8  -5    0.08    0.10
  -5   8   5    0.12    0.09
  -4  -8   5    1.34    0.18
  -4  -8   5    0.99    0.15
   4  -8  -5    1.29    0.19
  -4  -8   5    1.22    0.19
  -4  -8   5    1.14    0.17
  -4   8   5    1.09    0.15
   4   8  -5    0.92    0.15
  -3  -8   5    0.67    0.15
  -3  -8   5    0.51    0.12
   3  -8  -5    0.58    0.15
  -3  -8   5    0.35    0.12
  -3  -8   5    0.54    0.13
   3  -8  -5    0.48    0.14
  -3   8   5    0.51    0.11
   3   8  -5    0.58    0.13
   2  -8  -5    0.46    0.14
  -2  -8   5    0.38    0.12
  -2  -8   5    0.39    0.12
  -2  -8   5    0.57    0.12
  -2  -8   5    0.43    0.13
   2  -8  -5    0.73    0.16
  -2  -8   5    0.38    0.11
   2   8  -5    0.60    0.14
  -2   8   5    0.39    0.11
  -1  -8   5    0.18    0.10
  -1  -8   5    0.11    0.09
   1  -8  -5   -0.02    0.10
  -1  -8   5    0.06    0.09
   1  -8  -5    0.05    0.10
  -1  -8   5   -0.05    0.08
  -1  -8   5    0.04    0.09
  -1   8   5   -0.08    0.08
  -1   8   5   -0.05    0.08
   1   8  -5    0.19    0.11
   0  -8   5   17.12    0.57
   0  -8   5   16.35    0.60
   0  -8  -5   17.53    0.60
   0  -8   5   17.14    0.54
   0  -8  -5   16.83    0.61
   0  -8   5   17.80    0.59
   0  -8   5   17.17    0.53
   0   8  -5   18.09    0.59
   0   8   5   17.64    0.54
   1  -8   5    2.82    0.26
  -1  -8  -5    2.23    0.24
   1  -8   5    2.32    0.22
  -1  -8  -5    2.30    0.24
   1  -8   5    1.88    0.21
  -1   8  -5    2.19    0.23
   1   8   5    2.40    0.22
  -2  -8  -5    0.56    0.14
   2  -8   5    0.70    0.13
   2  -8   5    0.58    0.13
  -2  -8  -5    0.74    0.15
   2  -8   5    0.70    0.14
  -2   8  -5    0.70    0.15
   2   8   5    0.68    0.13
  -3  -8  -5    1.44    0.17
  -3  -8  -5    1.21    0.17
   3  -8   5    1.46    0.19
   3  -8   5    1.09    0.16
   3  -8   5    1.40    0.17
  -3   8  -5    0.96    0.16
   3   8   5    1.42    0.17
   4  -8   5    4.10    0.28
  -4  -8  -5    3.88    0.26
  -4  -8  -5    3.95    0.26
  -4   8  -5    3.54    0.25
  -4   8  -5    3.35    0.25
   4   8   5    3.57    0.24
  -5  -8  -5    0.33    0.10
   5  -8   5    0.34    0.11
  -5  -8  -5    0.20    0.10
   5   8   5    0.38    0.11
  -5   8  -5    0.33    0.11
  -5   8  -5    0.37    0.11
  -6  -8  -5    1.88    0.18
   6  -8   5    2.17    0.20
  -6  -8  -5    2.16    0.18
   6   8   5    1.81    0.17
  -6   8  -5    1.81    0.18
  -6   8  -5    2.30    0.19
  -7  -8  -5    0.36    0.09
  -7   8  -5    0.35    0.09
  -7   8  -5    0.36    0.09
   7   8   5    0.37    0.09
  -8  -8  -5    0.03    0.06
  -8   8  -5    0.08    0.06
   8   8   5    0.00    0.05
  -8   8  -5   -0.02    0.06
  -9  -9   5    0.22    0.05
  -8  -9   5    0.09    0.06
  -8  -9   5    0.13    0.06
  -8  -9   5    0.11    0.07
   8   9  -5    0.17    0.08
  -8   9   5    0.03    0.07
  -7  -9   5    2.46    0.17
   7  -9  -5    2.94    0.21
  -7  -9   5    2.37    0.17
  -7  -9   5    2.77    0.19
  -7   9   5    2.65    0.19
   7   9  -5    3.11    0.21
   6  -9  -5    4.07    0.26
  -6  -9   5    3.61    0.22
  -6  -9   5    3.62    0.23
  -6  -9   5    3.57    0.21
  -6  -9   5    3.16    0.20
   6   9  -5    3.92    0.24
  -6   9   5    4.16    0.24
  -5  -9   5    0.11    0.07
   5  -9  -5    0.14    0.10
  -5  -9   5    0.13    0.08
  -5  -9   5    0.11    0.08
  -5  -9   5    0.07    0.08
  -5   9   5    0.03    0.09
   5   9  -5    0.03    0.09
  -4  -9   5    0.17    0.09
  -4  -9   5    0.14    0.09
  -4  -9   5    0.16    0.09
  -4  -9   5    0.30    0.10
   4  -9  -5    0.26    0.11
   4   9  -5    0.29    0.11
  -4   9   5    0.25    0.09
  -3  -9   5    0.19    0.10
   3  -9  -5    0.18    0.11
  -3  -9   5    0.19    0.10
   3  -9  -5    0.23    0.10
  -3  -9   5    0.23    0.10
  -3  -9   5    0.29    0.10
   3   9  -5    0.23    0.10
  -3   9   5    0.25    0.10
   2  -9  -5    0.47    0.14
  -2  -9   5    0.50    0.12
  -2  -9   5    0.32    0.11
  -2  -9   5    0.26    0.10
  -2  -9   5    0.38    0.11
  -2  -9   5    0.52    0.13
   2  -9  -5    0.50    0.13
   2   9  -5    0.36    0.12
  -2   9   5    0.53    0.12
   1  -9  -5    2.76    0.25
  -1  -9   5    2.70    0.20
   1  -9  -5    2.03    0.21
  -1  -9   5    1.97    0.21
  -1  -9   5    2.62    0.22
  -1  -9   5    2.83    0.24
  -1  -9   5    2.73    0.21
  -1   9   5    2.96    0.23
   1   9  -5    3.01    0.26
   0  -9  -5    1.27    0.18
   0  -9   5    1.15    0.16
   0  -9   5    0.86    0.14
   0  -9   5    1.00    0.16
   0  -9   5    1.17    0.17
   0  -9  -5    1.13    0.17
   0   9  -5    0.90    0.16
   0   9  -5    1.00    0.16
   1  -9   5    0.29    0.10
  -1  -9  -5    0.41    0.12
   1  -9   5    0.25    0.09
   1  -9   5    0.39    0.12
  -1  -9  -5    0.27    0.12
  -1   9  -5    0.50    0.14
   2  -9   5    0.68    0.12
   2  -9   5    0.61    0.12
   2  -9   5    0.71    0.14
  -2  -9  -5    0.66    0.14
  -2   9  -5    0.61    0.13
   2   9   5    0.69    0.12
  -3  -9  -5    0.37    0.10
  -3  -9  -5    0.62    0.13
   3  -9   5    0.41    0.11
   3  -9   5    0.36    0.10
   3   9   5    0.46    0.11
  -3   9  -5    0.37    0.11
  -3   9  -5    0.39    0.11
  -4  -9  -5    0.09    0.07
  -4  -9  -5    0.11    0.09
   4  -9   5    0.17    0.09
  -4   9  -5    0.04    0.08
  -4   9  -5    0.10    0.08
   4   9   5    0.12    0.07
  -5  -9  -5    0.62    0.11
   5  -9   5    0.60    0.11
  -5  -9  -5    0.73    0.12
  -5   9  -5    0.53    0.10
   5   9   5    0.36    0.08
  -5   9  -5    0.63    0.11
   6  -9   5    0.03    0.07
  -6  -9  -5    0.07    0.06
  -6  -9  -5    0.06    0.07
  -6   9  -5   -0.02    0.06
   6   9   5    0.03    0.05
  -7   9  -5    0.20    0.07
  -7 -10   5    0.22    0.05
  -6 -10   5    0.32    0.08
  -6 -10   5    0.34    0.07
   6 -10  -5    0.28    0.09
  -6 -10   5    0.33    0.07
  -5 -10   5    0.15    0.07
  -5 -10   5    0.24    0.08
  -5 -10   5    0.23    0.07
  -5 -10   5    0.29    0.07
   5 -10  -5    0.27    0.09
   5  10  -5    0.18    0.09
  -5  10   5    0.29    0.08
  -4 -10   5    2.41    0.16
  -4 -10   5    2.67    0.19
  -4 -10   5    2.31    0.16
   4 -10  -5    3.14    0.22
  -4 -10   5    2.87    0.18
   4  10  -5    2.49    0.19
  -4  10   5    2.89    0.20
  -3 -10   5    2.20    0.17
   3 -10  -5    2.01    0.19
  -3 -10   5    2.32    0.19
  -3 -10   5    1.62    0.15
   3  10  -5    2.46    0.19
  -3  10   5    2.23    0.17
  -2 -10   5    0.61    0.11
  -2 -10   5    0.62    0.11
   2 -10  -5    0.36    0.10
  -2 -10   5    0.48    0.10
   2 -10  -5    0.66    0.12
  -2  10   5    0.60    0.10
   2  10  -5    0.87    0.14
   2  10  -5    0.56    0.11
  -1 -10   5    2.30    0.18
   1 -10  -5    1.48    0.16
  -1 -10   5    1.63    0.15
  -1 -10   5    1.86    0.18
   1 -10  -5    1.84    0.18
   1  10  -5    1.79    0.18
  -1  10   5    1.89    0.19
   1  10  -5    1.95    0.17
   0 -10  -5    1.01    0.14
   0 -10   5    0.78    0.12
   0 -10   5    1.07    0.14
   0 -10  -5    0.95    0.14
   0  10  -5    0.94    0.13
   0  10  -5    0.84    0.15
   1 -10   5    0.06    0.06
   1 -10   5    0.03    0.07
  -1 -10  -5   -0.08    0.06
  -1  10  -5   -0.15    0.07
   2 -10   5    0.23    0.08
  -2 -10  -5    0.33    0.09
   2 -10   5    0.40    0.10
  -2  10  -5    0.37    0.09
  -3 -10  -5    0.17    0.07
   3 -10   5    0.12    0.07
  -3  10  -5    0.15    0.08
  -4 -10  -5    0.07    0.06
   4 -10   5    0.16    0.07
  -4  10  -5    0.03    0.06
  -5  10  -5   -0.01    0.06
  -3 -11   5    0.06    0.04
   3  11  -5    0.08    0.06
  -2 -11   5    1.53    0.12
   2  11  -5    1.78    0.12
   1 -11  -5    0.65    0.11
  -1 -11   5    0.49    0.08
   1  11  -5    0.51    0.08
   0 -11   5    0.21    0.06
   0 -11  -5    0.30    0.07
   0  11  -5    0.22    0.07
  -1 -11  -5    0.03    0.05
  -1  11  -5   -0.01    0.05
  -2 -11  -5    0.02    0.05
 -14   0   6    0.26    0.10
 -14   0   6    0.28    0.08
 -14   0   6    0.25    0.08
 -13   0   6    1.46    0.17
 -13   0   6    1.83    0.18
 -13   0   6    1.38    0.17
 -13   0   6    1.54    0.16
 -12   0   6   10.79    0.43
 -12   0   6   11.16    0.41
 -12   0   6   10.74    0.40
 -12   0   6   11.64    0.44
 -11   0   6    1.84    0.20
 -11   0   6    1.63    0.20
 -11   0   6    1.60    0.19
 -11   0   6    1.59    0.17
 -10   0   6    0.03    0.10
 -10   0   6    0.02    0.08
 -10   0   6   -0.04    0.08
 -10   0   6    0.07    0.09
  -9   0   6    1.57    0.18
   9   0  -6    1.53    0.36
  -9   0   6    1.44    0.18
  -9   0   6    1.37    0.17
  -9   0   6    1.26    0.30
  -9   0   6    1.48    0.18
  -8   0   6    8.58    0.35
   8   0  -6    9.26    0.63
  -8   0   6    8.58    0.36
  -8   0   6    7.74    0.57
   7   0  -6    1.21    0.25
  -7   0   6    1.38    0.26
  -7   0   6    1.01    0.14
   6   0  -6    0.70    0.18
  -6   0   6    0.68    0.19
   5   0  -6    2.54    0.30
  -5   0   6    3.26    0.34
  -5   0   6    2.92    0.32
   4   0  -6    4.64    0.42
  -4   0   6    4.61    0.36
  -4   0   6    4.90    0.40
  -4   0   6    4.60    0.33
  -3   0   6   92.66    1.84
  -3   0   6   90.72    1.89
   3   0  -6   91.56    1.92
  -2   0   6   97.51    1.84
  -2   0   6   96.86    2.18
   2   0  -6   96.56    1.99
  -2   0   6   95.48    1.95
  -1   0   6   22.03    0.79
   1   0  -6   23.40    0.71
  -1   0   6   23.25    0.72
   0   0   6  188.67    3.46
   0   0   6  193.28    3.90
   0   0  -6  187.62    3.61
   1   0   6    6.27    0.39
  -1   0  -6    6.54    0.40
   1   0   6    6.46    0.43
  -2   0  -6    0.11    0.13
   2   0   6    0.07    0.11
  -3   0  -6   17.12    0.77
   3   0   6   16.89    0.70
  -3   0  -6   17.24    0.77
  -4   0  -6   31.18    1.12
  -4   0  -6   34.10    1.16
   4   0   6   31.10    1.05
   5   0   6    0.91    0.25
  -5   0  -6    1.69    0.36
   5   0   6    1.17    0.15
   5   0   6    0.97    0.12
   6   0   6    3.06    0.43
  -6   0  -6    3.14    0.26
   6   0   6    2.94    0.24
   6   0   6    3.18    0.23
  -6   0  -6    2.94    0.47
   7   0   6   10.35    0.41
  -7   0  -6   11.30    0.44
  -7   0  -6   10.43    0.42
   7   0   6   10.09    0.42
  -8   0  -6    0.81    0.15
   8   0   6    0.84    0.14
   8   0   6    1.11    0.17
   9   0   6    0.46    0.12
  -9   0  -6    0.68    0.15
   9   0   6    0.61    0.14
 -10   0  -6   -0.01    0.07
  10   0   6    0.03    0.08
  10   0   6   -0.08    0.07
 -11   0  -6    0.10    0.07
  11   0   6    0.07    0.08
  11   0   6    0.20    0.08
  12   0   6    1.99    0.15
 -12   0  -6    1.79    0.16
 -14  -1   6    0.11    0.08
 -14  -1   6    0.10    0.07
 -14  -1   6    0.04    0.06
 -14   1   6    0.09    0.06
 -14   1   6    0.10    0.06
  14   1  -6    0.05    0.07
 -14   1   6    0.07    0.06
 -14   1   6   -0.01    0.07
 -13  -1   6    0.40    0.11
 -13  -1   6    0.25    0.08
 -13  -1   6    0.14    0.08
 -13  -1   6    0.26    0.09
 -13  -1   6    0.22    0.10
 -13   1   6    0.14    0.09
 -13   1   6    0.23    0.09
 -13   1   6    0.31    0.09
 -13   1   6    0.23    0.08
 -12  -1   6    0.46    0.12
 -12  -1   6    0.41    0.11
 -12  -1   6    0.46    0.12
 -12  -1   6    0.69    0.13
 -12  -1   6    0.49    0.12
 -12   1   6    0.57    0.12
 -12   1   6    0.49    0.12
 -12   1   6    0.34    0.11
 -12   1   6    0.44    0.12
 -11  -1   6   -0.01    0.08
 -11  -1   6    0.10    0.10
 -11  -1   6    0.18    0.10
 -11  -1   6    0.15    0.09
 -11  -1   6    0.19    0.10
 -11   1   6    0.01    0.08
 -11   1   6    0.16    0.09
 -11   1   6    0.10    0.09
 -11   1   6    0.21    0.10
 -11   1   6    0.24    0.10
 -10  -1   6    1.07    0.16
 -10  -1   6    1.15    0.16
 -10  -1   6    1.40    0.19
 -10  -1   6    1.12    0.17
 -10  -1   6    0.94    0.16
 -10   1   6    0.83    0.15
 -10   1   6    1.26    0.17
 -10   1   6    1.43    0.19
 -10   1   6    0.95    0.14
 -10   1   6    1.17    0.18
  -9  -1   6    4.13    0.26
  -9  -1   6    4.13    0.27
  -9  -1   6    4.15    0.26
   9  -1  -6    4.68    0.53
  -9  -1   6    4.02    0.51
  -9  -1   6    4.34    0.29
  -9  -1   6    4.79    0.28
  -9   1   6    3.78    0.46
  -9   1   6    4.53    0.27
  -9   1   6    3.76    0.28
  -9   1   6    4.51    0.27
  -9   1   6    4.06    0.27
  -9   1   6    4.67    0.26
  -8  -1   6    0.10    0.08
  -8  -1   6    0.01    0.07
   8  -1  -6    0.11    0.18
  -8  -1   6   -0.06    0.15
  -8   1   6   -0.02    0.07
  -8   1   6    0.02    0.07
  -8   1   6    0.00    0.08
  -8   1   6    0.06    0.17
  -7  -1   6    0.35    0.10
  -7  -1   6    0.35    0.20
   7  -1  -6    0.08    0.16
  -7  -1   6    0.41    0.20
  -7   1   6    0.40    0.11
   7   1  -6    0.39    0.19
  -7   1   6    0.23    0.15
  -7   1   6    0.17    0.08
  -6  -1   6    2.61    0.34
   6  -1  -6    2.44    0.32
  -6  -1   6    2.55    0.32
   6   1  -6    2.69    0.32
  -6   1   6    2.35    0.33
  -5  -1   6   14.76    0.60
   5  -1  -6   13.98    0.66
  -5  -1   6   13.97    0.62
   5   1  -6   12.93    0.56
  -5   1   6   14.46    0.60
  -5   1   6   14.02    0.63
  -4  -1   6    0.04    0.11
  -4  -1   6    0.26    0.12
   4  -1  -6    0.40    0.15
  -4  -1   6    0.17    0.13
  -4  -1   6    0.24    0.12
  -4   1   6    0.41    0.16
  -4   1   6    0.24    0.11
   3  -1  -6    2.83    0.33
  -3  -1   6    2.88    0.28
  -3  -1   6    2.73    0.25
  -3  -1   6    2.60    0.29
  -3   1   6    3.16    0.33
  -3   1   6    3.34    0.29
   2  -1  -6   10.42    0.56
  -2  -1   6   10.75    0.55
  -2  -1   6   11.39    0.46
  -2   1   6   11.69    0.43
  -2   1   6   11.29    0.50
   2   1  -6   11.28    0.53
  -1  -1   6    0.35    0.12
  -1  -1   6    0.28    0.13
   1  -1  -6    0.44    0.16
  -1   1   6    0.51    0.15
   1   1  -6    0.24    0.11
   0  -1   6    7.35    0.47
   0  -1   6    6.09    0.36
   0  -1  -6    7.04    0.46
   0  -1  -6    6.20    0.36
   0   1  -6    6.15    0.39
   0   1   6    6.53    0.39
  -1  -1  -6    2.22    0.31
   1  -1   6    2.24    0.30
   1  -1   6    2.24    0.27
  -1  -1  -6    2.25    0.27
  -1   1  -6    2.79    0.32
   1   1   6    2.19    0.28
   2  -1   6    0.07    0.12
   2  -1   6    0.15    0.11
  -2  -1  -6    0.18    0.13
  -2  -1  -6   -0.04    0.11
  -2   1  -6    0.04    0.12
   2   1   6    0.09    0.11
  -3  -1  -6    0.19    0.17
   3  -1   6    0.17    0.14
   3  -1   6    0.24    0.14
  -3  -1  -6    0.23    0.16
  -3   1  -6    0.46    0.20
   3   1   6    0.24    0.14
   4  -1   6    1.18    0.25
   4  -1   6    1.31    0.27
  -4  -1  -6    1.27    0.29
  -4  -1  -6    0.87    0.25
  -4   1  -6    0.77    0.25
   4   1   6    1.14    0.26
   5  -1   6   15.77    0.75
   5  -1   6   14.01    0.45
  -5  -1  -6   16.14    0.82
   5  -1   6   14.47    0.48
   5   1   6   13.64    0.47
   5   1   6   15.71    0.77
  -5   1  -6   16.61    0.86
   6  -1   6    0.87    0.14
   6  -1   6    1.04    0.15
  -6  -1  -6    1.29    0.34
   6  -1   6    1.03    0.27
   6  -1   6    1.32    0.16
  -6  -1  -6    1.01    0.15
   6   1   6    1.44    0.18
   6   1   6    0.98    0.15
   6   1   6    1.32    0.32
  -6   1  -6    0.90    0.15
  -6   1  -6    1.21    0.36
   7  -1   6   -0.04    0.07
  -7  -1  -6    0.00    0.09
   7  -1   6    0.18    0.10
   7   1   6    0.09    0.08
  -7   1  -6    0.05    0.10
   7   1   6   -0.04    0.08
  -8  -1  -6    0.07    0.09
  -8  -1  -6    0.00    0.09
   8  -1   6   -0.04    0.07
   8  -1   6    0.11    0.09
  -8   1  -6    0.06    0.08
   8   1   6   -0.03    0.08
   8   1   6    0.05    0.08
   9  -1   6    0.84    0.15
  -9  -1  -6    0.74    0.15
   9  -1   6    0.64    0.13
   9   1   6    0.73    0.14
  -9   1  -6    0.76    0.15
   9   1   6    0.52    0.12
  10  -1   6   -0.06    0.07
 -10  -1  -6    0.03    0.08
  10  -1   6    0.01    0.07
  10   1   6   -0.02    0.07
 -10   1  -6    0.04    0.08
 -11  -1  -6    0.05    0.07
  11  -1   6    0.04    0.06
  11  -1   6    0.13    0.08
 -11   1  -6    0.07    0.07
  11   1   6    0.05    0.07
  12  -1   6    0.02    0.05
 -12   1  -6    0.03    0.06
  12   1   6   -0.01    0.05
 -14  -2   6    0.06    0.06
 -14  -2   6   -0.02    0.08
 -14  -2   6   -0.01    0.06
 -14  -2   6    0.00    0.06
 -14   2   6    0.04    0.07
 -14   2   6   -0.02    0.05
 -14   2   6    0.02    0.05
 -14   2   6    0.00    0.05
 -13  -2   6    1.43    0.16
  13  -2  -6    1.07    0.14
 -13  -2   6    1.34    0.15
 -13  -2   6    1.03    0.14
 -13  -2   6    1.63    0.18
 -13   2   6    0.89    0.13
 -13   2   6    1.24    0.15
 -13   2   6    1.17    0.13
 -13   2   6    1.13    0.15
 -12  -2   6    4.07    0.24
 -12  -2   6    4.04    0.25
 -12  -2   6    4.04    0.28
 -12  -2   6    3.43    0.24
  12  -2  -6    3.77    0.24
 -12   2   6    4.04    0.27
 -12   2   6    4.08    0.26
 -12   2   6    3.85    0.23
 -12   2   6    4.11    0.25
 -11  -2   6    0.37    0.11
 -11  -2   6    0.35    0.12
 -11  -2   6    0.26    0.11
 -11  -2   6    0.55    0.13
 -11   2   6    0.45    0.12
 -11   2   6    0.44    0.13
 -11   2   6    0.44    0.11
 -11   2   6    0.78    0.13
 -11   2   6    0.48    0.11
 -10  -2   6    2.03    0.22
 -10  -2   6    1.80    0.20
 -10  -2   6    1.93    0.20
 -10  -2   6    1.99    0.20
 -10   2   6    1.99    0.21
 -10   2   6    1.57    0.19
 -10   2   6    2.09    0.23
 -10   2   6    1.43    0.18
 -10   2   6    2.42    0.21
  -9  -2   6    0.47    0.13
  -9  -2   6    0.18    0.09
  -9  -2   6    0.14    0.10
  -9  -2   6    0.25    0.10
  -9   2   6    0.31    0.11
  -9   2   6    0.24    0.11
  -9   2   6    0.35    0.11
  -9   2   6    0.29    0.09
  -9   2   6    0.35    0.11
  -8  -2   6    0.75    0.15
  -8  -2   6    0.69    0.14
  -8  -2   6    0.42    0.11
  -8  -2   6    0.62    0.26
  -8  -2   6    0.62    0.13
   8  -2  -6    0.38    0.23
   8   2  -6    0.60    0.25
  -8   2   6    0.60    0.13
  -8   2   6    0.45    0.10
  -8   2   6    0.44    0.13
  -8   2   6    0.10    0.18
  -8   2   6    0.65    0.13
  -7  -2   6    3.01    0.42
   7  -2  -6    2.93    0.39
  -7  -2   6    3.19    0.26
  -7   2   6    2.90    0.40
   7   2  -6    3.23    0.39
  -7   2   6    2.93    0.25
  -7   2   6    2.78    0.21
  -6  -2   6   11.99    0.68
   6  -2  -6   11.79    0.61
  -6   2   6   11.42    0.60
   6   2  -6   11.21    0.57
  -5  -2   6    0.26    0.16
   5  -2  -6    0.27    0.19
   5   2  -6    0.51    0.15
  -5   2   6    0.37    0.18
  -5   2   6    0.15    0.13
  -4  -2   6    5.54    0.42
  -4  -2   6    5.48    0.48
   4  -2  -6    6.11    0.49
  -4   2   6    6.21    0.40
   4   2  -6    5.60    0.35
  -4   2   6    5.99    0.42
  -3  -2   6    4.60    0.42
   3  -2  -6    4.73    0.47
  -3  -2   6    5.21    0.39
  -3  -2   6    4.94    0.32
  -3   2   6    4.69    0.32
   3   2  -6    4.71    0.31
  -3   2   6    5.17    0.44
  -2  -2   6   66.24    1.38
   2  -2  -6   65.25    1.73
  -2  -2   6   65.59    1.67
  -2   2   6   63.76    1.51
  -2   2   6   66.16    1.44
   2   2  -6   63.24    1.62
   1  -2  -6    3.24    0.37
  -1  -2   6    4.45    0.29
  -1  -2   6    3.37    0.35
  -1   2   6    4.08    0.37
  -1   2   6    3.93    0.29
   1   2  -6    3.40    0.36
   0  -2   6    1.48    0.21
   0  -2  -6    1.40    0.26
   0  -2   6    1.55    0.26
   0   2  -6    1.69    0.27
   0   2   6    1.22    0.21
   1  -2   6   10.20    0.47
  -1  -2  -6   11.27    0.63
   1  -2   6   10.31    0.58
   1   2   6   11.94    0.55
  -1   2  -6   11.04    0.58
  -2  -2  -6    3.33    0.34
   2  -2   6    3.39    0.39
  -2  -2  -6    3.90    0.44
   2  -2   6    3.15    0.33
  -2   2  -6    4.09    0.44
   2   2   6    3.79    0.39
  -3  -2  -6    0.95    0.23
   3  -2   6    0.43    0.17
  -3  -2  -6    0.85    0.25
   3  -2   6    0.73    0.21
   3   2   6    1.02    0.24
  -3   2  -6    0.99    0.25
   4  -2   6    2.61    0.19
   4  -2   6    2.58    0.34
  -4  -2  -6    2.84    0.23
   4  -2   6    3.28    0.43
  -4  -2  -6    2.43    0.35
  -4  -2  -6    3.54    0.47
  -4   2  -6    2.93    0.44
   4   2   6    2.76    0.37
   5  -2   6    9.40    0.36
  -5  -2  -6   10.94    0.73
   5  -2   6   11.30    0.66
  -5  -2  -6   10.50    0.42
   5  -2   6    9.86    0.39
   5   2   6   10.35    0.66
   5   2   6    9.98    0.39
  -5   2  -6   10.94    0.74
  -5   2  -6   10.40    0.41
   6  -2   6    0.22    0.23
  -6  -2  -6   -0.15    0.22
  -6  -2  -6    0.04    0.09
   6  -2   6   -0.02    0.08
   6   2   6    0.01    0.07
   6   2   6    0.06    0.09
  -6   2  -6   -0.20    0.22
  -6   2  -6    0.20    0.12
   6   2   6    0.01    0.08
   6   2   6    0.09    0.20
   7  -2   6    9.87    0.39
  -7  -2  -6   10.27    0.44
   7  -2   6    9.97    0.42
  -7   2  -6    9.51    0.42
   7   2   6    9.93    0.42
   7   2   6    9.46    0.37
   7   2   6    9.89    0.42
  -8  -2  -6    0.08    0.09
   8  -2   6    0.13    0.09
   8  -2   6    0.02    0.09
   8   2   6    0.15    0.09
  -8   2  -6    0.13    0.10
   8   2   6   -0.06    0.08
  -9  -2  -6    0.19    0.10
   9  -2   6    0.18    0.10
   9  -2   6    0.11    0.09
  -9   2  -6    0.04    0.09
   9   2   6    0.18    0.10
   9   2   6    0.29    0.09
  10  -2   6    2.13    0.20
  10  -2   6    2.37    0.21
 -10   2  -6    2.44    0.22
  10   2   6    2.38    0.23
  11  -2   6   -0.04    0.06
  11  -2   6    0.00    0.06
 -11   2  -6   -0.03    0.06
  11   2   6    0.04    0.07
 -12   2  -6    0.02    0.05
  12   2   6    0.05    0.05
 -14  -3   6    0.03    0.05
 -14  -3   6   -0.02    0.05
 -14   3   6   -0.01    0.05
 -14   3   6   -0.09    0.04
 -14   3   6    0.08    0.06
 -13  -3   6    0.59    0.11
 -13  -3   6    0.70    0.11
 -13  -3   6    0.61    0.12
  13  -3  -6    0.51    0.10
 -13  -3   6    0.60    0.11
 -13   3   6    0.58    0.10
 -13   3   6    0.65    0.10
 -13   3   6    0.59    0.11
 -13   3   6    0.89    0.14
 -12  -3   6    0.14    0.08
 -12  -3   6    0.24    0.10
  12  -3  -6    0.15    0.08
 -12  -3   6    0.00    0.08
 -12  -3   6    0.15    0.08
 -12   3   6    0.05    0.08
 -12   3   6    0.21    0.08
 -12   3   6    0.09    0.09
 -12   3   6    0.30    0.11
 -11  -3   6    0.21    0.11
 -11  -3   6    0.22    0.10
 -11  -3   6    0.16    0.09
 -11  -3   6    0.21    0.10
 -11   3   6    0.19    0.10
 -11   3   6    0.38    0.11
 -11   3   6    0.22    0.11
 -11   3   6    0.36    0.11
 -11   3   6    0.37    0.10
 -10  -3   6    0.05    0.10
 -10  -3   6    0.23    0.10
 -10  -3   6    0.11    0.10
 -10  -3   6    0.16    0.09
 -10   3   6    0.22    0.10
 -10   3   6    0.08    0.09
 -10   3   6    0.18    0.11
 -10   3   6    0.24    0.10
 -10   3   6    0.37    0.11
  -9  -3   6    4.48    0.30
  -9  -3   6    4.43    0.29
  -9  -3   6    4.15    0.28
  -9  -3   6    4.37    0.28
  -9   3   6    4.50    0.28
  -9   3   6    5.03    0.32
  -9   3   6    4.69    0.29
  -9   3   6    4.87    0.29
  -8  -3   6    8.33    0.75
  -8  -3   6    9.00    0.38
  -8  -3   6    8.95    0.40
  -8  -3   6    9.04    0.40
  -8   3   6    8.87    0.37
   8   3  -6    8.83    0.62
  -8   3   6    8.49    0.72
  -8   3   6    9.29    0.41
  -8   3   6    8.74    0.37
  -8   3   6    8.33    0.38
  -7  -3   6    5.82    0.32
   7  -3  -6    5.10    0.52
  -7  -3   6    5.83    0.60
  -7  -3   6    6.03    0.32
  -7   3   6    6.12    0.32
   7   3  -6    5.07    0.50
  -7   3   6    5.68    0.29
  -7   3   6    5.61    0.29
  -7   3   6    5.48    0.55
  -6  -3   6    0.31    0.11
   6  -3  -6    0.47    0.19
  -6  -3   6    0.51    0.23
  -6   3   6    0.32    0.11
  -6   3   6    0.47    0.18
   6   3  -6    0.49    0.21
  -6   3   6    0.41    0.10
  -5  -3   6    6.87    0.53
   5  -3  -6    6.43    0.63
   5  -3  -6    6.79    0.56
  -5   3   6    6.28    0.45
   5   3  -6    6.18    0.45
  -4  -3   6    6.63    0.50
   4  -3  -6    5.70    0.58
  -4  -3   6    5.69    0.46
   4   3  -6    6.26    0.42
  -4   3   6    6.26    0.52
  -4   3   6    5.71    0.41
   3  -3  -6   20.89    0.96
  -3  -3   6   19.30    0.82
  -3  -3   6   19.13    0.80
  -3   3   6   20.24    0.72
   3   3  -6   19.22    0.69
  -3   3   6   19.39    0.76
  -2  -3   6    7.96    0.51
   2  -3  -6    9.22    0.64
  -2   3   6    8.17    0.48
   2   3  -6    8.61    0.56
  -2   3   6    8.29    0.44
  -1  -3   6    3.28    0.40
   1  -3  -6    3.44    0.43
  -1   3   6    3.87    0.34
  -1   3   6    3.31    0.35
   1   3  -6    3.87    0.43
   0  -3  -6    9.98    0.64
   0  -3   6    9.91    0.59
   0   3   6    9.69    0.52
   0   3  -6   10.35    0.60
   0   3   6    9.99    0.47
   1  -3   6    8.92    0.59
  -1  -3  -6   10.27    0.67
  -1   3  -6   10.03    0.61
   1   3   6    9.99    0.54
  -2  -3  -6    1.39    0.32
   2  -3   6    1.63    0.26
   2  -3   6    1.40    0.28
   2   3   6    1.40    0.25
  -2   3  -6    1.10    0.26
  -3  -3  -6   -0.10    0.19
  -3  -3  -6    0.26    0.10
   3  -3   6    0.23    0.16
   3  -3   6    0.24    0.17
  -3   3  -6    0.24    0.19
   3   3   6    0.14    0.15
  -4  -3  -6    3.81    0.55
   4  -3   6    2.29    0.19
   4  -3   6    3.34    0.39
   4  -3   6    3.03    0.21
   4  -3   6    2.62    0.40
  -4  -3  -6    3.18    0.26
  -4   3  -6    3.68    0.49
   4   3   6    2.60    0.38
   5  -3   6    0.90    0.14
   5  -3   6    0.51    0.24
  -5  -3  -6    0.70    0.15
   5   3   6    0.80    0.15
   5   3   6    0.55    0.24
  -5   3  -6    0.91    0.17
   5   3   6    0.60    0.11
  -5   3  -6    0.69    0.30
   6  -3   6    1.86    0.20
  -6  -3  -6    1.38    0.18
   6  -3   6    1.69    0.35
  -6   3  -6    1.47    0.19
   6   3   6    1.44    0.19
   6   3   6    1.80    0.18
   6   3   6    1.99    0.39
  -7  -3  -6    2.26    0.22
   7  -3   6    3.38    0.25
  -7   3  -6    2.55    0.24
   7   3   6    3.51    0.29
   7   3   6    3.09    0.23
  -8  -3  -6    0.09    0.09
   8  -3   6    0.07    0.09
  -8   3  -6    0.09    0.09
   8   3   6    0.14    0.08
   8   3   6    0.04    0.09
  -9  -3  -6    0.18    0.09
   9  -3   6    0.06    0.08
  -9   3  -6    0.00    0.08
   9   3   6    0.15    0.10
   9   3   6    0.22    0.09
  10  -3   6    0.13    0.08
 -10   3  -6    0.02    0.07
  10   3   6    0.00    0.07
  10   3   6    0.13    0.08
  11  -3   6    2.03    0.17
  11   3   6    2.05    0.15
  11   3   6    1.92    0.17
 -14  -4   6   -0.05    0.04
 -13  -4   6    0.33    0.08
 -13  -4   6    0.24    0.07
 -13  -4   6    0.12    0.08
  13  -4  -6    0.15    0.07
 -13   4   6    0.15    0.07
  13   4  -6    0.15    0.07
 -13   4   6    0.16    0.07
 -13   4   6    0.26    0.09
 -13   4   6    0.23    0.07
 -12  -4   6    0.21    0.09
 -12  -4   6    0.24    0.09
 -12  -4   6    0.28    0.09
 -12  -4   6    0.19    0.10
  12  -4  -6    0.23    0.09
 -12   4   6    0.25    0.10
 -12   4   6    0.25    0.08
 -12   4   6    0.20    0.09
 -12   4   6    0.32    0.09
 -11  -4   6    0.37    0.10
 -11  -4   6    0.69    0.13
 -11  -4   6    0.51    0.13
 -11  -4   6    0.50    0.13
 -11   4   6    0.68    0.14
 -11   4   6    0.45    0.12
 -11   4   6    0.49    0.11
 -11   4   6    0.44    0.12
 -11   4   6    0.55    0.13
 -10  -4   6    1.80    0.21
 -10  -4   6    2.14    0.22
 -10  -4   6    1.63    0.20
 -10   4   6    1.89    0.18
 -10   4   6    1.92    0.20
 -10   4   6    1.48    0.19
 -10   4   6    1.64    0.18
 -10   4   6    1.44    0.18
  -9  -4   6    8.08    0.38
  -9  -4   6    7.39    0.36
  -9  -4   6    7.64    0.38
  -9   4   6    7.52    0.37
  -9   4   6    7.27    0.38
  -9   4   6    6.83    0.35
  -9   4   6    7.33    0.35
  -8  -4   6    1.38    0.19
  -8  -4   6    1.10    0.17
  -8  -4   6    1.24    0.17
  -8   4   6    0.97    0.17
  -8   4   6    0.88    0.13
  -8   4   6    1.02    0.16
  -8   4   6    1.01    0.17
  -7  -4   6    3.89    0.54
  -7  -4   6    4.06    0.27
  -7  -4   6    3.88    0.26
   7  -4  -6    4.47    0.51
  -7  -4   6    3.97    0.28
  -7  -4   6    4.00    0.25
  -7   4   6    3.81    0.27
  -7   4   6    4.19    0.29
  -7   4   6    4.16    0.29
  -7   4   6    4.63    0.52
  -7   4   6    4.03    0.26
   7   4  -6    3.82    0.51
  -6  -4   6   -0.08    0.18
  -6  -4   6   -0.07    0.09
   6  -4  -6    0.35    0.18
  -6  -4   6    0.00    0.08
  -6  -4   6   -0.04    0.07
  -6   4   6    0.01    0.07
  -6   4   6    0.14    0.12
  -6   4   6    0.15    0.09
  -6   4   6   -0.02    0.18
  -6   4   6    0.19    0.10
   6   4  -6    0.13    0.20
  -5  -4   6   18.94    0.55
   5  -4  -6   19.56    1.01
  -5  -4   6   19.71    0.59
  -5  -4   6   19.60    0.93
   5  -4  -6   20.66    0.83
  -5   4   6   19.17    0.58
  -5   4   6   18.45    0.54
   5   4  -6   19.76    0.83
  -5   4   6   19.94    0.86
   4  -4  -6    0.28    0.23
  -4  -4   6    0.30    0.10
  -4  -4   6    0.29    0.20
  -4  -4   6    0.38    0.20
  -4   4   6    0.52    0.12
   4   4  -6    0.32    0.16
  -4   4   6    0.32    0.18
  -4   4   6    0.11    0.17
   3  -4  -6    4.65    0.57
  -3  -4   6    4.31    0.48
  -3   4   6    5.00    0.46
  -3   4   6    4.39    0.44
  -2  -4   6    2.06    0.33
   2  -4  -6    2.00    0.41
  -2   4   6    1.76    0.29
   2   4  -6    2.03    0.35
  -2   4   6    1.95    0.30
  -1  -4   6    3.27    0.41
   1  -4  -6    2.51    0.42
  -1   4   6    4.05    0.39
   1   4  -6    3.67    0.45
  -1   4   6    3.04    0.35
   0  -4   6    5.49    0.55
   0  -4  -6    3.94    0.51
   0   4  -6    5.04    0.53
   0   4   6    4.90    0.44
   0   4   6    5.11    0.46
   1  -4   6    2.00    0.34
  -1  -4  -6    1.75    0.38
  -1   4  -6    1.62    0.32
   1   4   6    1.52    0.26
   2  -4   6    0.28    0.19
  -2  -4  -6   -0.05    0.22
   2  -4   6    0.15    0.08
  -2  -4  -6    0.23    0.10
  -2   4  -6    0.05    0.18
   2   4   6    0.07    0.16
   3  -4   6    4.36    0.26
   3  -4   6    4.48    0.51
   3  -4   6    3.71    0.24
  -3  -4  -6    4.48    0.30
  -3  -4  -6    4.48    0.57
   3  -4   6    4.61    0.25
   3   4   6    4.58    0.26
  -3   4  -6    4.91    0.56
   3   4   6    4.26    0.46
   4  -4   6   19.41    0.56
   4  -4   6   19.52    0.57
   4  -4   6   18.32    0.96
   4  -4   6   18.37    0.60
  -4  -4  -6   19.66    0.61
   4   4   6   19.04    0.60
   4   4   6   18.33    0.55
  -4   4  -6   20.31    1.06
   4   4   6   21.20    0.93
   5  -4   6    1.02    0.16
  -5  -4  -6    1.06    0.20
   5  -4   6    0.51    0.11
  -5  -4  -6    1.01    0.17
   5   4   6    0.77    0.13
   5   4   6    0.44    0.12
  -5   4  -6    1.27    0.20
  -5   4  -6    0.47    0.31
   6  -4   6    0.07    0.09
  -6  -4  -6    0.02    0.09
   6   4   6    0.08    0.09
  -6   4  -6   -0.11    0.08
   6   4   6    0.08    0.08
  -7  -4  -6    0.17    0.10
   7  -4   6    0.06    0.08
   7   4   6    0.18    0.10
   7   4   6    0.19    0.09
  -7   4  -6    0.21    0.11
  -8  -4  -6    6.55    0.34
   8  -4   6    5.80    0.32
  -8   4  -6    6.12    0.33
   8   4   6    6.44    0.31
   8   4   6    6.02    0.34
  -9  -4  -6    0.58    0.11
   9  -4   6    1.02    0.15
   9   4   6    1.04    0.15
  -9   4  -6    0.49    0.12
   9   4   6    0.75    0.14
  10  -4   6    0.17    0.08
 -10  -4  -6   -0.02    0.07
  10   4   6    0.02    0.07
 -10   4  -6    0.14    0.08
  10   4   6   -0.05    0.07
  11  -4   6    0.12    0.07
  11   4   6    0.04    0.07
  11   4   6    0.01    0.06
 -11   4  -6   -0.03    0.05
 -13  -5   6    0.03    0.04
 -13  -5   6    0.05    0.06
 -13   5   6    0.00    0.06
 -12  -5   6    0.08    0.07
  12  -5  -6    0.04    0.07
 -12  -5   6    0.11    0.07
 -12  -5   6    0.04    0.08
 -12   5   6    0.14    0.08
 -12   5   6    0.14    0.08
 -12   5   6    0.09    0.08
 -11  -5   6    0.02    0.08
 -11  -5   6    0.08    0.08
  11  -5  -6   -0.05    0.07
 -11  -5   6    0.12    0.09
 -11   5   6    0.18    0.08
 -11   5   6    0.05    0.08
 -11   5   6   -0.08    0.08
 -10  -5   6    2.36    0.23
 -10  -5   6    2.59    0.23
 -10  -5   6    2.85    0.26
 -10   5   6    2.34    0.22
 -10   5   6    3.10    0.27
 -10   5   6    2.14    0.21
 -10   5   6    2.96    0.24
  -9  -5   6    3.69    0.28
  -9  -5   6    3.79    0.27
  -9  -5   6    3.71    0.26
  -9   5   6    3.45    0.26
  -9   5   6    3.34    0.27
  -9   5   6    3.63    0.28
  -9   5   6    3.57    0.26
  -8  -5   6    1.89    0.18
  -8  -5   6    2.73    0.25
  -8  -5   6    2.81    0.27
  -8  -5   6    2.16    0.22
  -8   5   6    2.84    0.24
  -8   5   6    1.95    0.21
  -8   5   6    2.66    0.24
  -8   5   6    2.66    0.26
  -7  -5   6    2.52    0.24
  -7  -5   6    2.74    0.24
  -7  -5   6    2.13    0.23
  -7  -5   6    2.56    0.25
  -7   5   6    2.72    0.27
  -7   5   6    1.85    0.19
  -7   5   6    1.81    0.20
  -7   5   6    2.07    0.21
   6  -5  -6    0.25    0.24
  -6  -5   6    0.08    0.10
  -6  -5   6    0.15    0.10
  -6  -5   6    0.15    0.08
  -6  -5   6    0.21    0.10
  -6  -5   6    0.23    0.25
  -6   5   6    0.19    0.21
  -6   5   6    0.08    0.10
   6   5  -6   -0.11    0.20
  -6   5   6    0.10    0.09
  -6   5   6    0.07    0.09
  -6   5   6    0.05    0.07
  -5  -5   6    0.68    0.14
  -5  -5   6    0.67    0.29
   5  -5  -6    0.97    0.35
  -5  -5   6    1.06    0.18
   5  -5  -6    0.82    0.29
  -5  -5   6    0.87    0.14
  -5  -5   6    0.74    0.13
  -5   5   6    0.44    0.22
  -5   5   6    0.93    0.18
  -5   5   6    0.52    0.13
  -5   5   6    0.77    0.14
   5   5  -6    0.78    0.29
  -5   5   6    0.74    0.14
  -5   5   6    0.74    0.13
  -4  -5   6    2.84    0.43
   4  -5  -6    1.93    0.33
  -4  -5   6    1.88    0.20
   4  -5  -6    1.80    0.38
  -4  -5   6    1.94    0.18
  -4  -5   6    2.37    0.23
  -4  -5   6    2.25    0.42
  -4   5   6    2.67    0.20
  -4   5   6    2.09    0.22
  -4   5   6    1.81    0.33
  -4   5   6    2.69    0.26
  -4   5   6    2.46    0.22
  -3  -5   6    7.60    0.36
  -3  -5   6    7.92    0.36
  -3  -5   6    8.17    0.62
   3  -5  -6    7.32    0.73
  -3  -5   6    7.85    0.34
  -3   5   6    8.21    0.36
  -3   5   6    7.85    0.35
  -3   5   6    7.92    0.63
  -3   5   6    7.31    0.37
   3   5  -6    8.84    0.77
  -3   5   6    8.16    0.59
  -2  -5   6    0.38    0.09
   2  -5  -6    0.21    0.26
  -2  -5   6    0.73    0.25
  -2   5   6    0.46    0.11
   2   5  -6    0.16    0.25
  -2   5   6    0.73    0.22
  -2   5   6    0.92    0.23
  -1  -5   6    0.23    0.09
   1  -5  -6    0.09    0.19
  -1  -5   6    0.24    0.20
  -1   5   6    0.15    0.18
   1   5  -6   -0.07    0.18
  -1   5   6    0.18    0.15
   0  -5   6    4.26    0.50
   0  -5   6    3.95    0.24
   0  -5  -6    4.31    0.60
   0   5   6    4.91    0.49
   0   5   6    4.57    0.46
   0   5  -6    4.14    0.51
   1  -5   6   19.11    0.96
   1  -5   6   18.33    0.56
  -1  -5  -6   17.79    0.56
   1  -5   6   17.41    0.57
   1  -5   6   17.87    0.52
  -1  -5  -6   18.08    1.03
   1   5   6   17.56    0.53
  -1   5  -6   19.89    0.99
  -2  -5  -6    4.36    0.60
   2  -5   6    3.70    0.24
   2  -5   6    3.72    0.24
   2  -5   6    3.56    0.50
  -2  -5  -6    4.47    0.31
   2  -5   6    3.83    0.26
  -2  -5  -6    3.77    0.28
   2   5   6    4.29    0.26
  -2   5  -6    4.12    0.53
   3  -5   6    0.49    0.12
   3  -5   6    0.28    0.11
  -3  -5  -6    0.34    0.14
   3  -5   6    0.57    0.14
   3  -5   6    0.53    0.12
  -3  -5  -6    0.33    0.12
   3  -5   6    0.29    0.24
  -3  -5  -6    0.00    0.27
  -3   5  -6    0.29    0.12
   3   5   6    0.21    0.10
  -3   5  -6    0.51    0.29
   3   5   6    0.49    0.11
   4  -5   6    0.05    0.08
  -4  -5  -6   -0.08    0.08
   4  -5   6    0.00    0.08
  -4  -5  -6    0.05    0.12
   4  -5   6    0.10    0.27
  -4   5  -6    0.04    0.11
   4   5   6   -0.02    0.08
   4   5   6   -0.07    0.08
   5  -5   6    0.59    0.13
  -5  -5  -6    0.61    0.15
  -5  -5  -6    0.57    0.15
   5  -5   6    0.38    0.11
  -5   5  -6    0.26    0.12
   5   5   6    0.60    0.13
   5   5   6    0.61    0.14
  -5   5  -6    0.75    0.15
   6  -5   6    2.37    0.23
  -6  -5  -6    1.60    0.20
   6   5   6    1.60    0.19
  -6   5  -6    1.60    0.18
   6   5   6    1.88    0.22
  -6   5  -6    2.10    0.24
   7  -5   6    1.28    0.17
  -7  -5  -6    1.06    0.17
  -7   5  -6    1.12    0.15
   7   5   6    1.38    0.18
   7   5   6    1.13    0.15
  -7   5  -6    1.34    0.19
  -8  -5  -6    0.16    0.09
   8  -5   6    0.01    0.08
  -8   5  -6    0.01    0.07
   8   5   6   -0.05    0.07
   8   5   6    0.01    0.07
  -9  -5  -6    0.05    0.07
   9  -5   6    0.21    0.09
  -9   5  -6    0.07    0.08
   9   5   6    0.25    0.10
   9   5   6    0.14    0.08
  10  -5   6   -0.03    0.06
 -10  -5  -6    0.05    0.07
  10   5   6    0.05    0.07
  10   5   6    0.06    0.06
 -10   5  -6   -0.02    0.05
 -12  -6   6    0.22    0.07
 -12  -6   6    0.18    0.08
  12  -6  -6    0.21    0.08
 -12  -6   6    0.13    0.06
 -12   6   6    0.21    0.08
 -12   6   6    0.14    0.07
 -11  -6   6    5.23    0.27
 -11  -6   6    4.09    0.24
  11  -6  -6    5.22    0.26
 -11  -6   6    4.47    0.24
 -11   6   6    4.86    0.25
 -11   6   6    4.94    0.26
 -10  -6   6    3.77    0.25
 -10  -6   6    4.04    0.25
 -10  -6   6    4.18    0.27
 -10   6   6    4.51    0.27
 -10   6   6    4.35    0.26
 -10   6   6    3.75    0.24
  -9  -6   6   -0.02    0.08
  -9  -6   6    0.03    0.08
  -9  -6   6   -0.03    0.09
  -9  -6   6   -0.01    0.07
  -9   6   6   -0.02    0.08
  -9   6   6   -0.10    0.08
  -9   6   6    0.03    0.09
  -9   6   6    0.15    0.10
  -8  -6   6    0.62    0.14
  -8  -6   6    0.96    0.17
  -8  -6   6    0.77    0.14
  -8  -6   6    0.54    0.13
  -8   6   6    0.74    0.14
  -8   6   6    0.95    0.17
  -8   6   6    0.97    0.18
  -8   6   6    0.58    0.13
  -7  -6   6    7.19    0.38
  -7  -6   6    7.41    0.36
   7  -6  -6    6.74    0.37
  -7  -6   6    6.99    0.34
  -7  -6   6    7.82    0.38
  -7   6   6    7.22    0.35
  -7   6   6    7.24    0.37
  -7   6   6    6.80    0.35
  -7   6   6    7.16    0.37
  -6  -6   6    1.89    0.22
  -6  -6   6    2.09    0.23
  -6  -6   6    1.92    0.20
   6  -6  -6    1.48    0.20
  -6  -6   6    1.55    0.19
  -6   6   6    1.40    0.18
  -6   6   6    1.38    0.20
  -6   6   6    1.63    0.19
  -6   6   6    1.28    0.17
  -5  -6   6    0.98    0.17
  -5  -6   6    0.56    0.13
  -5  -6   6    1.05    0.16
  -5  -6   6    0.70    0.14
  -5  -6   6    0.69    0.12
   5  -6  -6    0.81    0.15
  -5   6   6    0.77    0.13
  -5   6   6    0.86    0.16
  -5   6   6    0.81    0.15
  -4  -6   6   -0.07    0.09
  -4  -6   6    0.19    0.11
  -4  -6   6   -0.15    0.27
  -4  -6   6    0.05    0.09
  -4  -6   6    0.07    0.08
   4  -6  -6    0.09    0.28
  -4  -6   6    0.03    0.08
  -4   6   6   -0.04    0.09
  -4   6   6    0.00    0.09
  -4   6   6   -0.03    0.08
  -4   6   6    0.10    0.07
   3  -6  -6    3.02    0.25
  -3  -6   6    2.64    0.23
  -3  -6   6    3.43    0.25
  -3  -6   6    2.69    0.23
  -3  -6   6    3.11    0.25
  -3  -6   6    2.94    0.44
  -3  -6   6    3.13    0.25
   3  -6  -6    2.85    0.51
  -3   6   6    3.36    0.27
   3   6  -6    2.44    0.47
  -3   6   6    2.87    0.23
  -3   6   6    3.89    0.28
  -2  -6   6   -0.01    0.07
   2  -6  -6    0.01    0.11
  -2  -6   6    0.02    0.08
  -2  -6   6    0.02    0.09
  -2  -6   6    0.18    0.23
  -2  -6   6   -0.11    0.07
  -2  -6   6   -0.06    0.08
   2  -6  -6   -0.25    0.20
  -2   6   6   -0.05    0.08
  -2   6   6    0.10    0.19
  -2   6   6   -0.07    0.08
   2   6  -6    0.26    0.26
  -1  -6   6    4.27    0.26
  -1  -6   6    4.28    0.26
   1  -6  -6    4.56    0.30
  -1  -6   6    4.26    0.28
  -1  -6   6    4.68    0.58
  -1  -6   6    4.42    0.29
  -1  -6   6    4.48    0.28
   1  -6  -6    4.66    0.63
   1   6  -6    3.85    0.56
  -1   6   6    3.56    0.47
  -1   6   6    3.94    0.26
  -1   6   6    4.21    0.30
   0  -6   6    2.04    0.22
   0  -6  -6    2.57    0.27
   0  -6   6    1.89    0.19
   0  -6   6    1.23    0.31
   0  -6   6    1.58    0.18
   0  -6   6    2.54    0.26
   0  -6  -6    1.95    0.41
   0  -6   6    1.98    0.20
   0   6   6    1.47    0.35
   0   6   6    1.95    0.23
   0   6  -6    1.16    0.36
   0   6   6    1.54    0.17
  -1  -6  -6   11.39    0.44
  -1  -6  -6   11.40    0.49
   1  -6   6   11.37    0.41
   1  -6   6   11.64    0.41
   1  -6   6   11.11    0.45
   1  -6   6   11.22    0.81
   1  -6   6   12.52    0.48
  -1  -6  -6   10.54    0.87
   1  -6   6   12.33    0.45
  -1   6  -6   11.10    0.85
   1   6   6   10.97    0.42
   1   6   6   10.80    0.46
  -2  -6  -6   15.53    0.58
   2  -6   6   15.33    0.55
  -2  -6  -6   16.08    0.54
   2  -6   6   15.80    0.53
   2  -6   6   15.65    0.56
   2  -6   6   15.14    0.49
  -2   6  -6   15.60    0.53
   2   6   6   16.38    0.52
  -3  -6  -6   17.11    0.60
   3  -6   6   15.45    0.55
   3  -6   6   16.29    0.53
   3  -6   6   15.88    0.56
  -3  -6  -6   15.91    0.54
   3   6   6   15.42    0.52
  -4  -6  -6   -0.02    0.10
  -4  -6  -6    0.07    0.09
   4  -6   6   -0.02    0.08
   4   6   6    0.18    0.09
  -4   6  -6   -0.02    0.10
   5  -6   6    3.32    0.27
  -5  -6  -6    3.72    0.28
  -5  -6  -6    3.54    0.26
  -5   6  -6    3.26    0.26
  -5   6  -6    3.25    0.26
   5   6   6    3.57    0.27
   6  -6   6    4.76    0.29
  -6  -6  -6    5.06    0.32
  -6  -6  -6    5.13    0.30
  -6   6  -6    4.95    0.31
   6   6   6    5.02    0.29
  -6   6  -6    4.41    0.26
   7  -6   6    0.40    0.11
  -7  -6  -6    0.25    0.10
  -7   6  -6    0.13    0.10
   7   6   6    0.45    0.12
  -7   6  -6    0.37    0.12
  -8  -6  -6    0.05    0.07
   8  -6   6    0.16    0.09
  -8   6  -6    0.10    0.08
   8   6   6    0.00    0.07
  -8   6  -6    0.20    0.09
  -9  -6  -6    0.06    0.06
   9  -6   6    0.00    0.07
   9   6   6    0.12    0.07
  -9   6  -6    0.08    0.07
 -10   6  -6   -0.01    0.05
  10   6   6   -0.01    0.05
 -11  -7   6    0.00    0.05
 -11  -7   6    0.00    0.05
 -11  -7   6    0.07    0.07
 -11   7   6   -0.06    0.06
 -10  -7   6    2.00    0.18
 -10  -7   6    2.12    0.19
  10  -7  -6    2.31    0.18
 -10  -7   6    2.25    0.17
 -10   7   6    2.24    0.18
  -9  -7   6    0.08    0.08
  -9  -7   6    0.23    0.10
  -9  -7   6    0.13    0.08
  -9  -7   6    0.19    0.09
  -9   7   6    0.16    0.09
  -8  -7   6    0.28    0.11
  -8  -7   6    0.46    0.10
  -8  -7   6    0.26    0.10
  -8  -7   6    0.29    0.10
  -8   7   6    0.31    0.10
  -8   7   6    0.21    0.10
  -7  -7   6    0.00    0.09
  -7  -7   6    0.00    0.08
   7  -7  -6    0.00    0.09
  -7  -7   6    0.02    0.08
  -7  -7   6    0.00    0.08
  -7   7   6    0.12    0.09
  -7   7   6    0.01    0.10
  -7   7   6    0.13    0.10
  -6  -7   6    0.33    0.12
  -6  -7   6    0.20    0.11
   6  -7  -6    0.18    0.11
  -6  -7   6    0.29    0.11
  -6  -7   6    0.24    0.09
  -6  -7   6    0.25    0.10
  -6   7   6    0.07    0.10
  -6   7   6    0.24    0.10
  -6   7   6    0.15    0.10
   5  -7  -6    0.61    0.14
  -5  -7   6    0.64    0.14
  -5  -7   6    0.67    0.15
  -5  -7   6    0.61    0.13
  -5  -7   6    0.63    0.14
  -5  -7   6    0.74    0.14
  -5   7   6    0.47    0.12
  -5   7   6    0.89    0.15
  -4  -7   6    0.52    0.12
  -4  -7   6    0.39    0.12
  -4  -7   6    0.51    0.13
  -4  -7   6    0.72    0.14
   4  -7  -6    0.38    0.12
  -4  -7   6    0.59    0.13
  -4   7   6    0.41    0.10
  -4   7   6    0.52    0.13
   3  -7  -6    1.19    0.18
  -3  -7   6    1.48    0.20
  -3  -7   6    1.20    0.16
  -3  -7   6    1.06    0.17
  -3  -7   6    1.21    0.17
   3  -7  -6    1.39    0.18
  -3   7   6    1.32    0.16
  -3   7   6    1.80    0.20
  -2  -7   6    0.47    0.13
  -2  -7   6    0.47    0.13
  -2  -7   6    0.45    0.12
  -2  -7   6    0.33    0.11
   2  -7  -6    0.57    0.15
  -2  -7   6    0.54    0.13
   2  -7  -6    0.52    0.14
   2   7  -6    0.43    0.13
  -2   7   6    0.29    0.11
   1  -7  -6    5.85    0.34
  -1  -7   6    5.46    0.31
  -1  -7   6    5.26    0.32
  -1  -7   6    5.44    0.30
  -1  -7   6    5.41    0.32
   1  -7  -6    4.99    0.31
  -1  -7   6    5.73    0.29
  -1   7   6    5.15    0.29
   0  -7   6    0.17    0.12
   0  -7  -6    0.23    0.11
   0  -7   6    0.15    0.11
   0  -7   6    0.08    0.08
   0  -7  -6    0.16    0.12
   0  -7   6    0.14    0.10
   0  -7   6    0.14    0.10
   0   7   6    0.15    0.10
  -1  -7  -6   12.19    0.50
   1  -7   6   11.43    0.45
   1  -7   6   11.84    0.47
   1  -7   6   11.47    0.47
   1  -7   6   10.97    0.42
  -1  -7  -6   11.72    0.46
   1   7   6   11.96    0.44
  -2  -7  -6   11.19    0.48
   2  -7   6   11.31    0.47
   2  -7   6   10.69    0.43
  -2  -7  -6   11.75    0.45
   2  -7   6   12.30    0.48
   2   7   6   12.51    0.45
  -2   7  -6   11.28    0.46
  -3  -7  -6   -0.06    0.08
  -3  -7  -6    0.04    0.09
   3  -7   6    0.12    0.09
   3  -7   6   -0.02    0.08
   3  -7   6    0.04    0.08
   3   7   6    0.06    0.09
  -3   7  -6    0.15    0.12
  -4  -7  -6    0.09    0.09
   4  -7   6    0.08    0.09
  -4  -7  -6    0.05    0.09
  -4   7  -6   -0.16    0.09
  -4   7  -6    0.07    0.10
   4   7   6   -0.06    0.09
  -5  -7  -6    0.09    0.09
  -5  -7  -6   -0.04    0.07
   5  -7   6    0.02    0.07
   5   7   6   -0.15    0.07
  -5   7  -6   -0.04    0.09
  -5   7  -6   -0.04    0.09
  -6  -7  -6    0.10    0.08
   6  -7   6    0.15    0.09
  -6  -7  -6    0.15    0.09
  -6   7  -6    0.00    0.08
   6   7   6    0.09    0.08
  -6   7  -6    0.12    0.09
  -7  -7  -6    0.29    0.09
  -7   7  -6    0.27    0.10
   7   7   6    0.21    0.09
  -7   7  -6    0.17    0.08
  -8  -7  -6    0.09    0.07
  -8   7  -6    0.16    0.08
  -8   7  -6    0.23    0.07
   8   7   6    0.08    0.07
   9   7   6    0.10    0.06
 -10  -8   6    0.58    0.08
 -10  -8   6    0.39    0.07
  -9  -8   6    0.86    0.11
  -9  -8   6    0.81    0.12
  -9  -8   6    1.05    0.13
   9  -8  -6    1.08    0.14
  -9  -8   6    0.88    0.11
  -9   8   6    0.98    0.12
  -8  -8   6    0.11    0.07
  -8  -8   6    0.17    0.08
  -8  -8   6    0.11    0.08
  -8  -8   6   -0.04    0.07
  -8   8   6   -0.01    0.07
  -7  -8   6    2.02    0.19
  -7  -8   6    2.29    0.19
   7  -8  -6    2.10    0.21
  -7  -8   6    2.23    0.21
  -7  -8   6    2.09    0.20
  -7   8   6    2.10    0.19
   6  -8  -6    0.56    0.14
  -6  -8   6    0.67    0.12
  -6  -8   6    0.59    0.12
  -6  -8   6    0.56    0.13
  -6  -8   6    0.67    0.12
  -6   8   6    0.65    0.12
  -5  -8   6    0.78    0.15
  -5  -8   6    0.62    0.13
   5  -8  -6    0.76    0.16
  -5  -8   6    0.56    0.12
  -5  -8   6    0.66    0.13
  -5   8   6    0.45    0.12
   4  -8  -6    0.89    0.17
  -4  -8   6    1.10    0.16
  -4  -8   6    0.85    0.15
  -4  -8   6    1.06    0.16
  -4  -8   6    1.08    0.16
   4   8  -6    1.05    0.17
  -4   8   6    1.25    0.16
  -3  -8   6    0.06    0.08
  -3  -8   6    0.06    0.09
   3  -8  -6   -0.03    0.10
  -3  -8   6    0.04    0.08
   3  -8  -6    0.09    0.10
  -3  -8   6    0.02    0.09
   3   8  -6    0.02    0.10
  -3   8   6    0.08    0.10
  -3   8   6    0.15    0.08
  -2  -8   6    0.63    0.13
  -2  -8   6    0.92    0.16
  -2  -8   6    0.35    0.11
   2  -8  -6    0.57    0.14
   2  -8  -6    0.24    0.12
  -2  -8   6    0.45    0.11
  -2  -8   6    0.47    0.12
   2   8  -6    0.65    0.15
  -2   8   6    0.32    0.12
  -1  -8   6   15.17    0.49
  -1  -8   6   13.85    0.50
   1  -8  -6   14.54    0.56
  -1  -8   6   14.87    0.49
  -1  -8   6   14.68    0.52
   1  -8  -6   14.76    0.54
  -1  -8   6   15.11    0.55
  -1   8   6   14.33    0.48
   0  -8  -6    0.76    0.15
   0  -8   6    0.60    0.13
   0  -8   6    0.51    0.12
   0  -8  -6    0.89    0.17
   0  -8   6    0.88    0.15
   0  -8   6    0.61    0.13
   0  -8   6    0.59    0.13
   0   8   6    0.57    0.12
  -1  -8  -6    0.56    0.14
   1  -8   6    0.58    0.13
   1  -8   6    0.42    0.12
   1  -8   6    0.41    0.11
   1  -8   6    0.30    0.11
  -1  -8  -6    0.67    0.15
   1   8   6    0.60    0.13
  -1   8  -6    0.31    0.12
  -2  -8  -6    0.04    0.09
  -2  -8  -6    0.13    0.09
   2  -8   6    0.07    0.08
   2  -8   6    0.13    0.09
   2  -8   6    0.15    0.10
   2   8   6    0.06    0.09
  -2   8  -6   -0.02    0.10
  -3  -8  -6    0.30    0.11
   3  -8   6    0.16    0.10
   3  -8   6    0.29    0.11
  -3  -8  -6    0.24    0.10
  -3   8  -6    0.26    0.11
   3   8   6    0.30    0.10
  -4  -8  -6    4.28    0.27
   4  -8   6    4.59    0.28
  -4  -8  -6    4.52    0.27
  -4   8  -6    4.00    0.25
   4   8   6    4.55    0.25
  -4   8  -6    3.32    0.25
  -5  -8  -6    1.89    0.19
   5  -8   6    1.95    0.19
  -5  -8  -6    1.60    0.18
  -5   8  -6    1.27    0.16
   5   8   6    1.94    0.18
  -5   8  -6    1.96    0.18
  -6  -8  -6    0.09    0.07
  -6  -8  -6    0.07    0.08
   6  -8   6    0.00    0.07
  -6   8  -6    0.03    0.07
   6   8   6    0.07    0.06
  -6   8  -6    0.01    0.07
  -7  -8  -6    0.02    0.06
   7   8   6    0.03    0.05
  -7   8  -6   -0.06    0.06
  -7   8  -6    0.07    0.06
  -9  -9   6    0.02    0.05
  -8  -9   6    0.48    0.08
  -8  -9   6    0.39    0.07
  -7  -9   6    0.08    0.06
   7  -9  -6    0.12    0.08
  -7  -9   6    0.10    0.06
  -7  -9   6    0.10    0.07
   7   9  -6    0.02    0.08
  -7   9   6    0.04    0.07
  -6  -9   6    0.41    0.09
   6  -9  -6    0.29    0.10
  -6  -9   6    0.19    0.07
  -6  -9   6    0.14    0.07
  -6  -9   6    0.20    0.08
  -6   9   6    0.09    0.08
   6   9  -6    0.11    0.09
  -5  -9   6    0.24    0.09
   5  -9  -6    0.21    0.10
  -5  -9   6    0.13    0.08
  -5  -9   6    0.19    0.08
  -5  -9   6    0.20    0.08
  -5   9   6    0.16    0.08
   5   9  -6    0.21    0.10
  -4  -9   6    0.84    0.13
  -4  -9   6    0.76    0.13
  -4  -9   6    0.76    0.12
   4  -9  -6    0.88    0.16
  -4  -9   6    0.84    0.13
   4   9  -6    1.07    0.15
  -4   9   6    0.79    0.13
   3  -9  -6    0.05    0.10
  -3  -9   6    0.15    0.08
  -3  -9   6    0.07    0.07
   3  -9  -6    0.37    0.11
  -3  -9   6    0.09    0.08
  -3  -9   6    0.14    0.08
  -3   9   6    0.16    0.09
   3   9  -6    0.26    0.11
  -2  -9   6    0.08    0.08
   2  -9  -6    0.05    0.08
  -2  -9   6    0.01    0.08
  -2  -9   6    0.05    0.07
  -2  -9   6    0.18    0.09
   2  -9  -6    0.15    0.10
  -2  -9   6    0.01    0.07
   2   9  -6    0.03    0.10
   1  -9  -6    0.72    0.14
  -1  -9   6    0.60    0.13
  -1  -9   6    0.37    0.11
  -1  -9   6    0.39    0.10
   1  -9  -6    0.53    0.13
  -1  -9   6    0.40    0.11
   0  -9  -6    1.33    0.17
   0  -9   6    1.65    0.18
   0  -9   6    1.41    0.16
   0  -9   6    1.32    0.16
   0  -9   6    1.47    0.17
   0  -9  -6    1.90    0.20
   0   9  -6    1.35    0.17
   0   9   6    1.34    0.16
  -1  -9  -6   -0.06    0.09
  -1  -9  -6   -0.03    0.08
   1  -9   6    0.08    0.08
   1  -9   6   -0.04    0.07
   1  -9   6   -0.06    0.06
  -1   9  -6   -0.12    0.08
   1   9   6    0.01    0.08
  -2  -9  -6    0.03    0.08
   2  -9   6    0.11    0.08
   2  -9   6    0.00    0.07
   2   9   6    0.00    0.06
  -2   9  -6    0.12    0.09
   3  -9   6    0.06    0.08
  -3  -9  -6    0.02    0.07
   3   9   6    0.06    0.06
  -3   9  -6   -0.05    0.08
  -3   9  -6    0.11    0.09
  -4  -9  -6    0.22    0.09
  -4  -9  -6    0.10    0.07
   4  -9   6    0.12    0.08
   4   9   6    0.15    0.06
  -4   9  -6    0.18    0.08
  -4   9  -6    0.09    0.08
  -5  -9  -6    0.34    0.08
   5  -9   6    0.37    0.09
  -5  -9  -6    0.43    0.09
  -5   9  -6    0.49    0.09
   5   9   6    0.33    0.07
  -5   9  -6    0.20    0.08
  -6   9  -6    0.02    0.05
  -6 -10   6    0.28    0.06
   6 -10  -6    0.26    0.09
  -5 -10   6    0.32    0.08
   5 -10  -6    0.49    0.10
  -5 -10   6    0.31    0.07
  -5 -10   6    0.22    0.06
  -5 -10   6    0.27    0.07
  -4 -10   6    0.81    0.10
  -4 -10   6    0.78    0.10
   4 -10  -6    0.89    0.13
  -4 -10   6    0.74    0.11
  -4 -10   6    1.05    0.12
   4  10  -6    0.84    0.12
  -3 -10   6    2.71    0.17
  -3 -10   6    3.54    0.19
   3 -10  -6    3.70    0.22
  -3 -10   6    3.26    0.19
   3  10  -6    3.52    0.21
  -2 -10   6    0.03    0.05
   2 -10  -6   -0.04    0.07
   2 -10  -6   -0.01    0.07
  -2 -10   6    0.01    0.05
  -2 -10   6    0.04    0.07
   2  10  -6    0.03    0.07
   1 -10  -6    0.45    0.10
  -1 -10   6    0.40    0.08
  -1 -10   6    0.54    0.10
   1 -10  -6    0.48    0.10
  -1 -10   6    0.51    0.10
   1  10  -6    0.63    0.11
   0 -10   6    0.62    0.09
   0 -10  -6    0.96    0.13
   0 -10   6    0.83    0.11
   0 -10   6    0.65    0.10
   0 -10  -6    0.86    0.13
   0  10  -6    0.90    0.12
   1 -10   6    0.51    0.10
   1 -10   6    0.48    0.10
  -1 -10  -6    0.38    0.09
  -1  10  -6    0.29    0.09
  -1  10  -6    0.42    0.09
  -2 -10  -6    0.05    0.06
   2 -10   6    0.03    0.06
   2 -10   6    0.04    0.06
  -2  10  -6   -0.04    0.06
  -2  10  -6    0.01    0.07
  -3 -10  -6    1.01    0.12
   3 -10   6    1.17    0.13
  -3  10  -6    0.91    0.10
  -4 -10  -6    0.17    0.06
  -4  10  -6    0.27    0.07
 -14   0   7    0.03    0.05
 -14   0   7   -0.05    0.07
 -14   0   7   -0.04    0.05
 -13   0   7    0.01    0.06
 -13   0   7    0.01    0.08
 -13   0   7   -0.05    0.06
 -13   0   7   -0.04    0.06
 -12   0   7   -0.01    0.07
 -12   0   7   -0.04    0.07
 -12   0   7    0.00    0.08
 -12   0   7   -0.10    0.08
 -11   0   7    0.03    0.08
 -11   0   7    0.08    0.09
 -11   0   7   -0.06    0.07
 -11   0   7    0.07    0.08
 -10   0   7   -0.06    0.09
 -10   0   7   -0.07    0.07
 -10   0   7    0.09    0.09
 -10   0   7    0.03    0.07
  -9   0   7    0.03    0.08
  -9   0   7    0.04    0.08
  -9   0   7    0.01    0.08
  -9   0   7   -0.06    0.09
  -8   0   7   -0.06    0.08
  -8   0   7    0.03    0.09
  -8   0   7   -0.01    0.06
  -8   0   7    0.18    0.19
   8   0  -7    0.01    0.21
   7   0  -7   -0.09    0.13
  -7   0   7    0.05    0.07
  -7   0   7    0.03    0.08
  -7   0   7   -0.06    0.14
   6   0  -7    0.14    0.14
  -6   0   7    0.08    0.12
  -5   0   7   -0.02    0.11
  -5   0   7   -0.15    0.12
   5   0  -7   -0.04    0.14
  -4   0   7    0.03    0.11
  -4   0   7    0.02    0.09
   4   0  -7   -0.10    0.11
   3   0  -7    0.06    0.12
  -3   0   7   -0.01    0.10
  -2   0   7    0.05    0.10
   2   0  -7   -0.04    0.08
   1   0  -7    0.06    0.09
  -1   0   7    0.02    0.11
  -1   0   7   -0.03    0.09
   0   0   7    0.10    0.12
   0   0   7    0.04    0.10
   0   0  -7   -0.02    0.10
   1   0   7    0.20    0.13
  -1   0  -7   -0.08    0.12
  -2   0  -7    0.13    0.14
   2   0   7    0.26    0.16
  -2   0  -7   -0.05    0.13
   3   0   7   -0.15    0.12
   3   0   7   -0.03    0.07
  -3   0  -7    0.21    0.18
  -3   0  -7    0.12    0.19
   3   0   7    0.06    0.08
   4   0   7   -0.03    0.07
  -4   0  -7    0.20    0.23
  -4   0  -7    0.15    0.18
   4   0   7   -0.07    0.06
   4   0   7    0.12    0.17
   5   0   7    0.05    0.17
  -5   0  -7   -0.05    0.18
   5   0   7    0.10    0.09
   5   0   7    0.01    0.07
   5   0   7   -0.01    0.06
   6   0   7   -0.04    0.09
  -6   0  -7   -0.07    0.25
   6   0   7   -0.03    0.07
  -7   0  -7   -0.02    0.08
   7   0   7   -0.02    0.07
   7   0   7    0.15    0.09
  -7   0  -7   -0.03    0.09
  -8   0  -7   -0.10    0.08
   8   0   7    0.00    0.08
   8   0   7    0.00    0.07
  -9   0  -7   -0.04    0.07
   9   0   7    0.02    0.08
   9   0   7   -0.01    0.07
 -10   0  -7   -0.08    0.07
  10   0   7    0.00    0.07
  10   0   7    0.09    0.08
 -11   0  -7   -0.08    0.06
  11   0   7   -0.01    0.06
 -14  -1   7    0.08    0.06
 -14  -1   7    0.06    0.06
 -14  -1   7   -0.06    0.07
 -14   1   7    0.13    0.08
 -14   1   7    0.04    0.06
 -14   1   7    0.08    0.06
 -14   1   7    0.05    0.05
 -13  -1   7    0.86    0.14
 -13  -1   7    0.65    0.12
 -13  -1   7    0.55    0.10
 -13  -1   7    0.71    0.12
 -13   1   7    0.58    0.11
 -13   1   7    0.51    0.10
 -13   1   7    0.57    0.12
 -13   1   7    0.60    0.11
 -12  -1   7   -0.06    0.08
 -12  -1   7    0.04    0.08
 -12  -1   7    0.05    0.08
 -12  -1   7    0.04    0.08
 -12   1   7   -0.06    0.07
 -12   1   7    0.05    0.08
 -12   1   7   -0.03    0.07
 -12   1   7   -0.02    0.08
 -11  -1   7    0.21    0.11
 -11  -1   7    0.19    0.10
 -11  -1   7    0.27    0.10
 -11  -1   7    0.24    0.11
 -11   1   7    0.14    0.11
 -11   1   7    0.27    0.11
 -11   1   7    0.28    0.10
 -11   1   7    0.20    0.10
 -11   1   7    0.16    0.10
 -10  -1   7    0.00    0.08
 -10  -1   7    0.00    0.07
 -10  -1   7   -0.01    0.08
 -10  -1   7    0.10    0.09
 -10   1   7   -0.03    0.08
 -10   1   7    0.04    0.08
 -10   1   7   -0.17    0.06
 -10   1   7   -0.07    0.08
 -10   1   7    0.02    0.08
  -9  -1   7    0.68    0.14
  -9  -1   7    0.39    0.12
  -9  -1   7    0.33    0.10
  -9  -1   7    0.40    0.10
  -9   1   7    0.24    0.11
  -9   1   7    0.35    0.11
  -9   1   7    0.43    0.12
  -9   1   7    0.54    0.12
  -9   1   7    0.45    0.11
  -8  -1   7    0.51    0.12
  -8  -1   7    0.48    0.13
  -8  -1   7    0.48    0.10
  -8  -1   7    0.42    0.23
   8  -1  -7    0.26    0.23
  -8   1   7    0.62    0.13
  -8   1   7    0.54    0.12
  -8   1   7    0.79    0.16
  -8   1   7    0.41    0.10
  -8   1   7    0.28    0.22
  -7  -1   7    1.55    0.31
   7  -1  -7    1.46    0.29
  -7  -1   7    1.25    0.15
  -7   1   7    1.10    0.28
  -7   1   7    1.38    0.16
  -7   1   7    0.94    0.14
  -7   1   7    1.43    0.16
  -6  -1   7    6.76    0.46
   6  -1  -7    7.90    0.61
  -6   1   7    6.39    0.31
  -6   1   7    6.52    0.48
   6   1  -7    5.95    0.50
  -5  -1   7    5.90    0.42
  -5  -1   7    5.44    0.47
   5  -1  -7    5.58    0.52
  -5   1   7    6.18    0.53
  -5   1   7    5.94    0.41
   5   1  -7    6.36    0.49
   4  -1  -7    3.31    0.39
  -4  -1   7    3.44    0.33
  -4  -1   7    3.63    0.34
  -4  -1   7    4.76    0.45
  -4   1   7    3.93    0.35
  -4   1   7    3.64    0.39
   4   1  -7    3.67    0.39
  -3  -1   7    2.70    0.30
  -3  -1   7    2.79    0.35
   3  -1  -7    2.18    0.32
   3   1  -7    2.43    0.31
  -3   1   7    2.85    0.33
  -3   1   7    2.45    0.27
  -2  -1   7    0.44    0.15
   2  -1  -7    0.57    0.19
  -2  -1   7    0.53    0.19
  -2   1   7    0.46    0.15
   2   1  -7    0.44    0.16
  -1  -1   7    0.07    0.10
   1  -1  -7    0.25    0.15
  -1  -1   7    0.25    0.16
  -1   1   7    0.29    0.14
   1   1  -7    0.31    0.15
   0  -1   7    4.50    0.44
   0  -1  -7    4.66    0.48
   0  -1   7    3.80    0.36
   0   1   7    4.00    0.40
   0   1  -7    3.95    0.40
  -1  -1  -7   15.78    0.79
   1  -1   7   15.32    0.64
  -1  -1  -7   16.59    0.68
   1  -1   7   16.35    0.76
  -1   1  -7   14.65    0.69
   1   1   7   14.75    0.66
  -2  -1  -7    0.32    0.18
  -2  -1  -7    0.11    0.16
   2  -1   7    0.15    0.14
   2  -1   7    0.33    0.16
  -2   1  -7    0.36    0.18
   2   1   7    0.43    0.17
  -3  -1  -7    2.35    0.39
   3  -1   7    2.42    0.37
  -3  -1  -7    2.07    0.34
   3  -1   7    2.59    0.21
   3  -1   7    1.76    0.30
   3  -1   7    2.77    0.23
   3   1   7    2.07    0.19
   3   1   7    2.25    0.34
   3   1   7    1.91    0.17
  -3   1  -7    2.72    0.40
   4  -1   7    1.08    0.28
  -4  -1  -7    1.38    0.30
  -4  -1  -7    1.51    0.32
   4  -1   7    1.12    0.14
   4  -1   7    1.71    0.19
   4   1   7    1.24    0.16
   4   1   7    1.23    0.29
   4   1   7    1.02    0.13
  -4   1  -7    1.59    0.34
  -4   1  -7    1.44    0.35
   5  -1   7    5.41    0.29
  -5  -1  -7    6.09    0.63
   5  -1   7    6.78    0.62
   5  -1   7    5.93    0.29
   5   1   7    5.37    0.30
  -5   1  -7    5.92    0.65
  -5   1  -7    6.16    0.32
   5   1   7    6.94    0.66
   5   1   7    5.80    0.31
   6  -1   7    0.20    0.09
  -6  -1  -7    0.30    0.12
   6  -1   7    0.22    0.09
   6  -1   7    0.28    0.11
   6   1   7    0.13    0.10
  -6   1  -7    0.24    0.11
   6   1   7    0.38    0.12
  -7  -1  -7    0.24    0.11
   7  -1   7    0.48    0.13
   7  -1   7    0.33    0.11
  -7   1  -7    0.24    0.10
   7   1   7    0.37    0.12
   7   1   7    0.52    0.13
  -8  -1  -7    2.28    0.24
   8  -1   7    2.05    0.23
   8  -1   7    2.20    0.22
  -8   1  -7    2.21    0.24
   8   1   7    2.17    0.23
   8   1   7    1.61    0.19
   9  -1   7    0.59    0.12
   9  -1   7    0.45    0.11
  -9   1  -7    0.62    0.13
   9   1   7    0.63    0.13
   9   1   7    0.73    0.14
  10  -1   7    0.14    0.08
  10  -1   7    0.27    0.09
  10   1   7    0.17    0.09
 -10   1  -7    0.41    0.10
  11  -1   7   -0.01    0.07
  11  -1   7    0.05    0.06
  11   1   7    0.02    0.06
 -11   1  -7    0.04    0.07
 -14  -2   7    0.03    0.06
 -14  -2   7    0.04    0.06
 -14   2   7   -0.02    0.05
 -14   2   7   -0.09    0.07
 -14   2   7    0.01    0.06
 -14   2   7    0.03    0.05
 -13  -2   7    0.69    0.12
 -13  -2   7    0.50    0.10
 -13  -2   7    0.62    0.12
 -13  -2   7    0.42    0.10
 -13   2   7    0.57    0.12
 -13   2   7    0.45    0.09
 -13   2   7    0.54    0.10
 -13   2   7    0.56    0.11
 -12  -2   7    0.26    0.08
 -12  -2   7    0.14    0.09
 -12  -2   7    0.14    0.09
  12  -2  -7   -0.05    0.07
 -12  -2   7    0.14    0.09
 -12   2   7    0.08    0.09
 -12   2   7    0.11    0.08
 -12   2   7    0.13    0.09
 -12   2   7    0.11    0.08
 -11  -2   7    1.22    0.15
 -11  -2   7    1.45    0.18
 -11  -2   7    1.23    0.16
 -11  -2   7    1.24    0.17
 -11   2   7    1.83    0.20
 -11   2   7    1.63    0.19
 -11   2   7    1.67    0.20
 -11   2   7    1.71    0.17
 -11   2   7    1.41    0.19
 -10  -2   7    1.13    0.16
 -10  -2   7    1.25    0.16
 -10  -2   7    1.30    0.16
 -10  -2   7    1.51    0.20
 -10   2   7    1.59    0.19
 -10   2   7    1.55    0.20
 -10   2   7    1.60    0.19
 -10   2   7    1.86    0.20
 -10   2   7    1.68    0.21
  -9  -2   7    7.48    0.34
  -9  -2   7    6.71    0.34
  -9  -2   7    6.67    0.35
  -9  -2   7    7.32    0.34
  -9   2   7    7.14    0.37
  -9   2   7    7.02    0.34
  -9   2   7    7.13    0.34
  -9   2   7    7.04    0.35
  -8  -2   7    0.49    0.13
  -8  -2   7    0.44    0.11
  -8  -2   7    0.41    0.11
   8  -2  -7    0.45    0.27
  -8  -2   7    0.33    0.12
  -8   2   7    0.49    0.12
  -8   2   7    0.56    0.13
  -8   2   7    0.50    0.12
  -8   2   7    0.37    0.10
   8   2  -7    0.37    0.22
  -8   2   7    0.49    0.21
  -7  -2   7   13.51    0.47
   7  -2  -7   13.43    0.72
  -7  -2   7   14.06    0.81
  -7  -2   7   13.42    0.48
  -7   2   7   12.96    0.71
   7   2  -7   13.47    0.69
  -7   2   7   13.57    0.47
  -7   2   7   12.67    0.44
  -7   2   7   13.14    0.44
  -6  -2   7    0.26    0.20
  -6  -2   7    0.13    0.09
   6  -2  -7    0.13    0.15
  -6   2   7    0.18    0.15
  -6   2   7    0.26    0.09
  -6   2   7    0.21    0.10
   6   2  -7    0.40    0.18
  -5  -2   7    1.39    0.28
   5  -2  -7    0.83    0.27
   5   2  -7    1.42    0.25
  -5   2   7    1.68    0.27
  -5   2   7    1.29    0.17
  -5   2   7    1.22    0.29
   4  -2  -7    1.73    0.32
  -4  -2   7    1.99    0.32
  -4   2   7    1.97    0.28
  -4   2   7    1.85    0.30
   3  -2  -7   36.35    1.25
  -3  -2   7   34.15    1.14
  -3   2   7   35.40    1.08
  -3   2   7   34.53    0.98
   3   2  -7   34.59    1.14
  -2  -2   7    5.81    0.38
  -2  -2   7    5.88    0.46
   2  -2  -7    4.92    0.49
   2   2  -7    5.85    0.52
  -2   2   7    5.33    0.46
  -1  -2   7   16.20    0.62
  -1  -2   7   16.74    0.78
   1  -2  -7   17.08    0.82
   1   2  -7   15.93    0.73
  -1   2   7   17.22    0.70
   0  -2   7    7.38    0.44
   0  -2  -7    8.58    0.58
   0  -2   7    7.02    0.52
   0   2   7    7.96    0.49
   0   2  -7    6.85    0.50
   1  -2   7    2.20    0.29
   1  -2   7    2.70    0.37
  -1  -2  -7    1.96    0.33
  -1   2  -7    2.43    0.35
   1   2   7    1.68    0.27
   2  -2   7    9.74    0.54
  -2  -2  -7   10.99    0.67
   2  -2   7    9.77    0.65
  -2   2  -7   10.57    0.65
   2   2   7    9.55    0.57
   3  -2   7    2.97    0.42
   3  -2   7    3.40    0.40
   3  -2   7    3.09    0.22
   3  -2   7    3.10    0.21
  -3  -2  -7    3.23    0.46
   3   2   7    2.91    0.21
   3   2   7    3.12    0.23
  -3   2  -7    2.96    0.44
   3   2   7    3.13    0.41
   4  -2   7    6.27    0.30
   4  -2   7    7.40    0.62
  -4  -2  -7    6.36    0.32
   4  -2   7    7.49    0.68
   4  -2   7    5.87    0.28
  -4   2  -7    6.70    0.33
  -4   2  -7    6.62    0.66
   4   2   7    6.53    0.31
   4   2   7    6.55    0.58
   5  -2   7    0.03    0.07
   5  -2   7   -0.10    0.18
   5  -2   7    0.06    0.08
  -5  -2  -7    0.08    0.09
   5   2   7    0.05    0.08
   5   2   7   -0.02    0.08
  -5   2  -7   -0.11    0.23
   5   2   7    0.01    0.21
  -5   2  -7   -0.06    0.09
   5   2   7   -0.03    0.08
   6  -2   7    9.42    0.39
   6  -2   7    8.70    0.40
  -6  -2  -7    9.39    0.43
   6   2   7    8.57    0.38
   6   2   7    9.14    0.40
   6   2   7    9.26    0.36
  -6   2  -7    9.31    0.41
   7  -2   7    0.19    0.09
  -7  -2  -7    0.20    0.10
   7   2   7    0.23    0.10
   7   2   7    0.06    0.08
   7   2   7    0.18    0.10
  -7   2  -7    0.22    0.10
   8  -2   7    1.35    0.18
  -8  -2  -7    1.33    0.19
   8  -2   7    2.14    0.21
   8   2   7    1.24    0.18
  -8   2  -7    1.46    0.19
   9  -2   7    0.06    0.08
  -9  -2  -7    0.00    0.09
   9  -2   7    0.03    0.08
  -9   2  -7    0.02    0.07
   9   2   7   -0.06    0.07
  10  -2   7    0.13    0.08
  10  -2   7    0.09    0.07
  10   2   7    0.16    0.09
 -10   2  -7    0.12    0.08
  11  -2   7    0.52    0.10
 -11   2  -7    0.40    0.09
  11   2   7    0.47    0.09
 -14  -3   7    0.00    0.05
 -14   3   7    0.00    0.04
  13  -3  -7    0.01    0.06
 -13  -3   7    0.02    0.06
 -13  -3   7    0.09    0.07
 -13  -3   7   -0.10    0.06
 -13  -3   7   -0.01    0.06
 -13   3   7   -0.03    0.06
 -13   3   7    0.05    0.06
 -13   3   7    0.12    0.08
 -13   3   7    0.00    0.06
 -12  -3   7    0.20    0.10
 -12  -3   7    0.16    0.08
 -12  -3   7    0.19    0.09
 -12  -3   7    0.12    0.08
  12  -3  -7    0.04    0.07
 -12   3   7    0.23    0.08
 -12   3   7    0.18    0.09
 -12   3   7    0.08    0.08
 -12   3   7    0.13    0.09
 -11  -3   7    0.44    0.12
 -11  -3   7    0.41    0.11
 -11  -3   7    0.58    0.13
 -11  -3   7    0.64    0.12
 -11   3   7    0.54    0.13
 -11   3   7    0.59    0.14
 -11   3   7    0.36    0.12
 -11   3   7    0.52    0.11
 -10  -3   7    5.71    0.32
 -10  -3   7    5.64    0.31
 -10  -3   7    5.66    0.32
 -10  -3   7    5.76    0.29
 -10   3   7    5.39    0.32
 -10   3   7    5.49    0.31
 -10   3   7    5.54    0.31
 -10   3   7    4.96    0.31
  -9  -3   7    3.83    0.26
  -9  -3   7    2.97    0.26
  -9  -3   7    3.47    0.25
  -9   3   7    3.85    0.26
  -9   3   7    3.80    0.26
  -9   3   7    3.78    0.28
  -9   3   7    3.69    0.27
  -8  -3   7    0.61    0.13
  -8  -3   7    0.59    0.14
  -8  -3   7    0.55    0.13
  -8   3   7    0.55    0.14
  -8   3   7    0.52    0.12
  -8   3   7    0.74    0.13
  -8   3   7    0.55    0.13
  -7  -3   7    1.94    0.21
  -7  -3   7    2.44    0.43
   7  -3  -7    2.23    0.37
  -7  -3   7    2.35    0.23
  -7  -3   7    1.95    0.21
  -7   3   7    2.08    0.23
  -7   3   7    2.08    0.20
  -7   3   7    1.95    0.20
  -7   3   7    2.07    0.22
   7   3  -7    1.63    0.32
  -7   3   7    1.70    0.34
  -6  -3   7    4.16    0.26
   6  -3  -7    3.89    0.46
  -6  -3   7    3.20    0.45
  -6  -3   7    4.06    0.26
  -6   3   7    3.91    0.27
  -6   3   7    3.78    0.24
  -6   3   7    4.04    0.25
  -6   3   7    3.40    0.41
   6   3  -7    3.25    0.40
  -5  -3   7    1.01    0.26
  -5  -3   7    1.24    0.16
   5  -3  -7    1.33    0.36
   5   3  -7    1.29    0.25
  -5   3   7    0.82    0.22
  -5   3   7    0.81    0.25
  -5   3   7    1.21    0.16
  -4  -3   7    7.15    0.53
   4  -3  -7    5.57    0.60
  -4   3   7    6.19    0.30
  -4   3   7    6.40    0.55
  -4   3   7    6.33    0.45
   3  -3  -7    5.89    0.60
  -3  -3   7    7.31    0.52
  -3   3   7    5.56    0.50
   3   3  -7    7.12    0.63
  -3   3   7    6.25    0.43
   2  -3  -7    0.87    0.26
  -2  -3   7    1.14    0.26
  -2   3   7    1.29    0.27
  -2   3   7    1.49    0.24
   2   3  -7    1.61    0.31
  -1  -3   7    2.67    0.38
   1  -3  -7    2.38    0.39
  -1   3   7    2.31    0.32
   1   3  -7    3.06    0.42
   0  -3  -7    3.32    0.46
   0  -3   7    3.66    0.46
   0   3  -7    2.86    0.40
   0   3   7    3.46    0.39
   1  -3   7    2.41    0.37
  -1  -3  -7    2.42    0.40
   1  -3   7    2.40    0.19
   1   3   7    2.74    0.36
  -1   3  -7    2.56    0.39
  -2  -3  -7    0.81    0.28
   2  -3   7    1.08    0.28
  -2  -3  -7    1.00    0.16
   2  -3   7    1.19    0.16
   2  -3   7    0.98    0.14
   2   3   7    1.02    0.14
  -2   3  -7    1.12    0.29
   2   3   7    1.10    0.26
  -3  -3  -7    1.60    0.38
   3  -3   7    2.19    0.20
   3  -3   7    1.97    0.21
   3  -3   7    2.12    0.32
  -3  -3  -7    1.96    0.21
   3  -3   7    1.89    0.37
   3  -3   7    2.03    0.19
   3  -3   7    2.29    0.20
   3   3   7    1.65    0.18
  -3   3  -7    2.55    0.43
   3   3   7    1.99    0.33
   3   3   7    1.86    0.19
   4  -3   7    0.31    0.11
   4  -3   7    0.10    0.20
   4  -3   7    0.27    0.10
  -4  -3  -7    0.10    0.09
   4  -3   7    0.45    0.27
   4  -3   7    0.26    0.10
   4   3   7    0.39    0.25
   4   3   7    0.27    0.10
   4   3   7    0.21    0.09
  -4   3  -7    0.48    0.27
  -4   3  -7    0.56    0.14
   4   3   7    0.14    0.09
   4   3   7    0.38    0.12
   5  -3   7    3.81    0.25
   5  -3   7    2.41    0.41
  -5  -3  -7    2.98    0.26
   5  -3   7    3.71    0.25
  -5   3  -7    3.48    0.26
   5   3   7    3.41    0.27
   5   3   7    3.43    0.25
   6  -3   7    1.42    0.18
  -6  -3  -7    1.39    0.20
  -6   3  -7    1.24    0.19
   6   3   7    1.25    0.17
   6   3   7    1.18    0.16
   7  -3   7    0.22    0.10
  -7  -3  -7    0.05    0.09
  -7   3  -7    0.27    0.12
   7   3   7    0.27    0.10
   7   3   7    0.28    0.11
  -8  -3  -7    0.85    0.15
   8  -3   7    1.07    0.16
  -8   3  -7    1.14    0.17
   8   3   7    1.01    0.16
   8   3   7    1.06    0.14
  -9  -3  -7    0.68    0.12
   9  -3   7    1.14    0.16
  -9   3  -7    0.50    0.11
   9   3   7    0.70    0.13
   9   3   7    0.89    0.13
  10  -3   7    0.41    0.10
 -10   3  -7    0.23    0.08
  10   3   7    0.33    0.10
  10   3   7    0.25    0.09
 -11   3  -7    0.08    0.06
  11   3   7    0.02    0.06
  13  -4  -7    0.86    0.12
 -13  -4   7    0.83    0.10
 -13  -4   7    0.86    0.12
 -13  -4   7    0.99    0.11
 -13   4   7    0.85    0.10
 -13   4   7    0.75    0.10
 -13   4   7    0.80    0.11
 -12  -4   7    0.06    0.08
  12  -4  -7    0.01    0.07
 -12  -4   7   -0.06    0.06
 -12  -4   7    0.04    0.07
 -12   4   7    0.04    0.08
 -12   4   7    0.03    0.07
 -12   4   7    0.00    0.07
 -11  -4   7    1.45    0.18
 -11  -4   7    1.56    0.18
 -11  -4   7    1.37    0.17
 -11   4   7    1.64    0.17
 -11   4   7    1.14    0.16
 -11   4   7    1.44    0.19
 -11   4   7    1.75    0.20
 -10  -4   7    0.22    0.10
 -10  -4   7    0.17    0.10
 -10  -4   7    0.02    0.09
 -10   4   7    0.11    0.10
 -10   4   7    0.29    0.11
 -10   4   7    0.09    0.09
 -10   4   7    0.10    0.09
  -9  -4   7    6.52    0.33
  -9  -4   7    6.11    0.33
  -9  -4   7    6.45    0.35
  -9   4   7    6.54    0.33
  -9   4   7    6.21    0.34
  -9   4   7    5.85    0.34
  -9   4   7    6.31    0.32
  -8  -4   7    7.33    0.37
  -8  -4   7    7.02    0.36
  -8  -4   7    7.59    0.36
  -8   4   7    7.16    0.36
  -8   4   7    7.45    0.37
  -8   4   7    7.40    0.34
  -8   4   7    7.29    0.37
  -7  -4   7    0.13    0.08
  -7  -4   7   -0.07    0.08
  -7  -4   7    0.15    0.09
  -7  -4   7   -0.06    0.08
  -7   4   7    0.04    0.09
  -7   4   7    0.03    0.09
  -7   4   7    0.20    0.10
  -7   4   7   -0.05    0.06
  -6  -4   7    4.04    0.53
  -6  -4   7    4.71    0.27
   6  -4  -7    3.95    0.49
  -6  -4   7    4.75    0.30
  -6  -4   7    4.57    0.28
  -6  -4   7    4.95    0.30
  -6   4   7    5.10    0.53
  -6   4   7    5.04    0.33
  -6   4   7    5.45    0.28
  -6   4   7    4.79    0.30
   6   4  -7    3.89    0.47
  -6   4   7    5.01    0.28
  -6   4   7    4.69    0.28
  -5  -4   7    0.25    0.09
   5  -4  -7   -0.04    0.24
  -5  -4   7    0.02    0.20
  -5  -4   7    0.24    0.10
   5  -4  -7    0.02    0.19
  -5  -4   7    0.30    0.11
  -5   4   7    0.03    0.09
  -5   4   7    0.30    0.11
  -5   4   7    0.17    0.10
  -5   4   7    0.13    0.19
   4  -4  -7   14.65    0.95
  -4  -4   7   14.28    0.46
  -4  -4   7   15.20    0.82
  -4  -4   7   16.65    0.55
  -4   4   7   15.25    0.78
  -4   4   7   14.71    0.56
  -4   4   7   13.85    0.46
  -4   4   7   15.68    0.50
   4   4  -7   13.87    0.87
   3  -4  -7    1.55    0.38
  -3  -4   7    1.92    0.35
  -3  -4   7    2.07    0.19
   3   4  -7    2.14    0.39
  -3   4   7    2.16    0.21
  -3   4   7    1.56    0.28
  -3   4   7    2.44    0.38
  -2  -4   7    7.18    0.65
   2  -4  -7    6.13    0.68
  -2  -4   7    6.14    0.29
   2   4  -7    5.86    0.61
  -2   4   7    6.92    0.47
  -2   4   7    6.47    0.31
  -2   4   7    6.99    0.58
   1  -4  -7    0.17    0.23
  -1  -4   7   -0.09    0.15
  -1  -4   7    0.07    0.07
   1   4  -7   -0.13    0.18
  -1   4   7    0.02    0.07
  -1   4   7    0.06    0.16
   0  -4   7    3.18    0.22
   0  -4  -7    2.43    0.45
   0  -4   7    3.23    0.45
   0   4   7    3.23    0.23
   0   4   7    3.04    0.38
   0   4  -7    3.38    0.48
   1  -4   7   15.32    0.86
   1  -4   7   13.83    0.48
  -1  -4  -7   15.56    0.99
   1  -4   7   13.94    0.49
   1  -4   7   13.64    0.44
  -1  -4  -7   12.87    0.48
   1   4   7   13.42    0.45
   1   4   7   12.61    0.45
  -1   4  -7   14.38    0.83
   1   4   7   14.23    0.72
   2  -4   7    1.20    0.17
  -2  -4  -7    0.96    0.15
  -2  -4  -7    1.17    0.39
   2  -4   7    0.82    0.29
   2  -4   7    1.18    0.16
   2  -4   7    0.99    0.15
   2   4   7    1.25    0.16
  -2   4  -7    1.20    0.33
   2   4   7    0.91    0.27
  -3  -4  -7    7.83    0.82
  -3  -4  -7    7.88    0.38
   3  -4   7    9.60    0.72
   3  -4   7    8.96    0.36
   3  -4   7    8.58    0.38
   3  -4   7    8.04    0.34
   3  -4   7    7.97    0.38
   3  -4   7    8.77    0.35
   3   4   7    8.52    0.39
  -3   4  -7    8.40    0.75
   3   4   7    8.65    0.63
   3   4   7    7.80    0.38
   3   4   7    7.78    0.34
  -4  -4  -7   -0.04    0.08
   4  -4   7    0.09    0.08
   4  -4   7    0.11    0.08
   4  -4   7   -0.03    0.07
   4   4   7    0.10    0.08
   4   4   7    0.10    0.10
   4   4   7    0.02    0.08
   4   4   7    0.03    0.25
  -5  -4  -7    1.77    0.21
  -5  -4  -7    1.00    0.16
   5  -4   7    1.64    0.21
   5  -4   7    1.93    0.20
   5   4   7    1.14    0.18
  -5   4  -7    1.15    0.18
   5   4   7    1.14    0.15
  -6  -4  -7    0.01    0.09
   6  -4   7    0.03    0.08
  -6   4  -7    0.00    0.09
   6   4   7   -0.06    0.07
   6   4   7    0.04    0.09
  -7  -4  -7    0.89    0.17
   7  -4   7    0.80    0.14
  -7   4  -7    0.97    0.17
   7   4   7    0.46    0.12
   7   4   7    0.86    0.14
   8  -4   7    0.92    0.14
  -8  -4  -7    0.57    0.12
  -8   4  -7    0.49    0.12
   8   4   7    0.77    0.12
   8   4   7    0.63    0.13
  -9  -4  -7    1.81    0.18
   9  -4   7    2.16    0.19
  -9   4  -7    1.78    0.19
   9   4   7    1.53    0.17
   9   4   7    1.62    0.16
  10  -4   7    0.11    0.07
  10   4   7    0.02    0.06
 -10   4  -7    0.14    0.07
  10   4   7    0.06    0.07
 -13  -5   7    0.21    0.06
 -13   5   7    0.30    0.07
 -12  -5   7    0.06    0.06
  12  -5  -7   -0.01    0.06
 -12  -5   7   -0.02    0.07
 -12  -5   7    0.00    0.06
 -12   5   7    0.06    0.07
 -12   5   7    0.06    0.07
 -12   5   7    0.05    0.06
 -11  -5   7    1.56    0.17
 -11  -5   7    2.03    0.18
 -11  -5   7    2.18    0.21
 -11   5   7    1.65    0.16
 -11   5   7    1.50    0.17
 -11   5   7    1.60    0.17
 -10  -5   7   10.13    0.42
 -10  -5   7   10.57    0.43
 -10  -5   7   10.12    0.40
 -10   5   7   11.14    0.44
 -10   5   7   11.44    0.41
 -10   5   7   10.95    0.41
 -10   5   7   11.07    0.43
  -9  -5   7    4.27    0.28
  -9  -5   7    3.90    0.26
  -9  -5   7    3.60    0.28
  -9   5   7    3.79    0.25
  -9   5   7    4.37    0.29
  -9   5   7    3.83    0.27
  -9   5   7    4.01    0.28
  -8  -5   7    0.55    0.13
  -8  -5   7    1.01    0.17
  -8  -5   7    0.77    0.14
  -8  -5   7    0.60    0.13
  -8   5   7    0.80    0.16
  -8   5   7    0.80    0.16
  -8   5   7    0.72    0.13
  -8   5   7    0.82    0.15
  -7  -5   7    2.23    0.21
  -7  -5   7    2.20    0.22
  -7  -5   7    1.89    0.20
   7  -5  -7    2.11    0.22
  -7  -5   7    1.89    0.22
  -7   5   7    2.31    0.23
  -7   5   7    1.78    0.18
  -7   5   7    1.90    0.20
  -7   5   7    1.94    0.21
  -6  -5   7    0.09    0.09
  -6  -5   7    0.33    0.12
  -6  -5   7    0.28    0.11
  -6  -5   7    0.27    0.10
  -6   5   7    0.44    0.13
  -6   5   7    0.25    0.11
  -6   5   7    0.37    0.12
  -6   5   7    0.34    0.11
  -6   5   7    0.35    0.12
  -5  -5   7    1.05    0.14
  -5  -5   7    1.26    0.16
  -5  -5   7    1.38    0.18
  -5  -5   7    1.15    0.17
  -5  -5   7    1.39    0.18
   5  -5  -7    0.78    0.30
  -5   5   7    1.25    0.16
  -5   5   7    1.02    0.13
  -5   5   7    0.79    0.28
  -5   5   7    1.53    0.19
  -5   5   7    1.47    0.20
  -5   5   7    1.33    0.19
  -4  -5   7    7.45    0.33
  -4  -5   7    7.52    0.35
   4  -5  -7    8.15    0.82
  -4  -5   7    7.35    0.35
  -4  -5   7    7.45    0.37
   4  -5  -7    7.60    0.67
  -4  -5   7    7.63    0.71
  -4   5   7    7.36    0.34
  -4   5   7    7.23    0.36
  -4   5   7    7.36    0.38
   4   5  -7    7.67    0.76
  -4   5   7    8.18    0.69
  -4   5   7    7.19    0.35
  -3  -5   7   -0.23    0.17
  -3  -5   7   -0.09    0.08
  -3  -5   7    0.12    0.09
  -3  -5   7    0.02    0.09
   3  -5  -7    0.25    0.27
  -3  -5   7    0.09    0.07
  -3  -5   7    0.13    0.10
  -3   5   7   -0.02    0.08
  -3   5   7   -0.03    0.08
   3   5  -7   -0.11    0.26
  -3   5   7    0.14    0.20
  -3   5   7   -0.02    0.10
  -3   5   7   -0.08    0.19
  -3   5   7   -0.01    0.08
  -2  -5   7    1.41    0.35
  -2  -5   7    2.45    0.23
  -2  -5   7    2.12    0.20
   2  -5  -7    2.87    0.54
  -2  -5   7    1.88    0.18
  -2  -5   7    2.35    0.22
  -2   5   7    2.86    0.41
   2   5  -7    1.76    0.38
  -2   5   7    2.01    0.19
  -2   5   7    2.16    0.22
  -2   5   7    2.61    0.39
  -2   5   7    2.11    0.19
  -1  -5   7    1.99    0.40
   1  -5  -7    2.39    0.47
  -1  -5   7    2.47    0.24
  -1  -5   7    2.40    0.22
  -1  -5   7    1.74    0.18
  -1  -5   7    2.23    0.22
  -1   5   7    2.36    0.38
  -1   5   7    2.06    0.19
  -1   5   7    2.11    0.22
   1   5  -7    1.88    0.39
  -1   5   7    1.61    0.17
  -1   5   7    2.15    0.22
   0  -5  -7    1.12    0.34
   0  -5   7    1.07    0.15
   0  -5   7    2.08    0.39
   0  -5   7    1.74    0.19
   0  -5   7    2.09    0.23
   0  -5   7    1.56    0.18
   0   5   7    1.25    0.15
   0   5   7    1.03    0.15
   0   5   7    1.36    0.18
   0   5  -7    1.49    0.40
   0   5   7    1.25    0.32
   1  -5   7   -0.01    0.21
  -1  -5  -7    0.17    0.29
   1  -5   7   -0.01    0.08
   1  -5   7    0.04    0.08
   1  -5   7    0.04    0.08
   1  -5   7    0.15    0.09
   1  -5   7    0.06    0.09
  -1  -5  -7   -0.04    0.09
   1   5   7   -0.05    0.08
   1   5   7    0.12    0.10
   1   5   7    0.16    0.10
   1   5   7   -0.01    0.23
   1   5   7    0.02    0.08
  -1   5  -7   -0.08    0.24
   2  -5   7    3.62    0.26
   2  -5   7    3.09    0.26
   2  -5   7    3.29    0.23
  -2  -5  -7    3.69    0.29
   2  -5   7    3.49    0.24
   2  -5   7    4.10    0.58
  -2  -5  -7    2.82    0.51
  -2   5  -7    3.84    0.58
   2   5   7    3.15    0.27
   2   5   7    2.96    0.25
  -2   5  -7    3.37    0.27
   2   5   7    3.59    0.25
   3  -5   7    2.54    0.22
  -3  -5  -7    2.58    0.26
   3  -5   7    2.24    0.21
   3  -5   7    1.80    0.19
  -3  -5  -7    3.08    0.30
   3  -5   7    2.63    0.25
   3   5   7    2.53    0.24
   3   5   7    2.01    0.20
  -4  -5  -7    0.10    0.11
  -4  -5  -7   -0.09    0.11
   4  -5   7    0.13    0.09
   4   5   7   -0.04    0.08
   4   5   7    0.02    0.08
  -5  -5  -7    0.57    0.14
   5  -5   7    0.40    0.11
   5  -5   7    0.27    0.11
  -5  -5  -7    0.30    0.11
  -5   5  -7    0.34    0.14
   5   5   7    0.27    0.10
   5   5   7    0.30    0.11
  -6  -5  -7    0.57    0.14
   6  -5   7    0.53    0.11
   6   5   7    0.52    0.13
  -6   5  -7    0.47    0.14
   6   5   7    0.32    0.11
  -7  -5  -7   -0.02    0.07
   7  -5   7    0.05    0.08
  -7   5  -7    0.03    0.08
   7   5   7   -0.03    0.07
   7   5   7    0.02    0.07
  -8  -5  -7    0.13    0.08
   8  -5   7    0.03    0.08
  -8   5  -7    0.12    0.09
   8   5   7    0.00    0.07
   8   5   7    0.19    0.08
  -9  -5  -7    0.52    0.10
   9  -5   7    0.67    0.11
  -9   5  -7    0.60    0.11
   9   5   7    0.40    0.10
   9   5   7    0.36    0.08
 -10   5  -7    0.08    0.06
 -12  -6   7    1.13    0.12
 -12  -6   7    1.22    0.11
 -11  -6   7    0.66    0.10
 -11  -6   7    0.66    0.12
  11  -6  -7    0.47    0.10
 -11  -6   7    0.78    0.11
 -11   6   7    0.95    0.13
 -11   6   7    0.57    0.11
 -11   6   7    0.54    0.10
 -10  -6   7    0.93    0.15
 -10  -6   7    0.73    0.12
 -10  -6   7    0.80    0.13
 -10   6   7    0.87    0.14
 -10   6   7    0.61    0.12
 -10   6   7    0.85    0.14
 -10   6   7    0.71    0.12
  -9  -6   7    0.61    0.13
  -9  -6   7    0.84    0.15
  -9  -6   7    0.76    0.14
  -9   6   7    0.96    0.15
  -9   6   7    1.04    0.15
  -9   6   7    1.15    0.16
  -9   6   7    0.87    0.15
  -8  -6   7    0.77    0.15
  -8  -6   7    1.00    0.16
  -8  -6   7    0.86    0.13
  -8  -6   7    1.08    0.16
  -8   6   7    0.68    0.12
  -8   6   7    0.80    0.14
  -8   6   7    0.92    0.15
  -8   6   7    1.40    0.18
  -7  -6   7    0.46    0.13
   7  -6  -7    0.86    0.16
  -7  -6   7    1.06    0.15
  -7  -6   7    0.88    0.16
  -7  -6   7    0.99    0.15
  -7   6   7    0.87    0.16
  -7   6   7    0.68    0.14
  -7   6   7    0.98    0.16
  -7   6   7    0.93    0.14
  -6  -6   7    0.58    0.12
  -6  -6   7    0.46    0.12
   6  -6  -7    0.50    0.13
  -6  -6   7    0.46    0.13
  -6  -6   7    0.69    0.15
  -6   6   7    0.34    0.11
  -6   6   7    0.69    0.13
  -6   6   7    0.68    0.15
  -6   6   7    0.55    0.14
  -5  -6   7    0.80    0.14
  -5  -6   7    0.93    0.16
  -5  -6   7    0.78    0.14
  -5  -6   7    0.50    0.13
  -5  -6   7    0.88    0.15
  -5   6   7    0.78    0.15
  -5   6   7    0.61    0.12
  -5   6   7    0.75    0.13
  -5   6   7    0.78    0.15
  -4  -6   7    0.93    0.15
  -4  -6   7    1.09    0.16
  -4  -6   7    1.09    0.17
  -4  -6   7    1.09    0.17
  -4  -6   7    0.77    0.14
  -4   6   7    0.88    0.15
  -4   6   7    0.87    0.15
  -4   6   7    1.23    0.19
  -4   6   7    0.94    0.16
  -3  -6   7    1.08    0.17
  -3  -6   7    1.04    0.16
   3  -6  -7    1.35    0.20
  -3  -6   7    0.98    0.15
  -3  -6   7    1.15    0.17
  -3  -6   7    0.88    0.16
  -3   6   7    0.99    0.17
  -3   6   7    0.68    0.15
  -3   6   7    0.98    0.16
  -3   6   7    0.64    0.14
  -2  -6   7    0.88    0.15
  -2  -6   7    1.31    0.16
  -2  -6   7    1.09    0.16
  -2  -6   7    1.33    0.18
  -2  -6   7    1.08    0.16
   2  -6  -7    1.38    0.21
  -2   6   7    0.92    0.15
  -2   6   7    0.99    0.14
  -2   6   7    1.03    0.17
  -1  -6   7    6.16    0.33
  -1  -6   7    5.66    0.30
   1  -6  -7    6.13    0.37
  -1  -6   7    5.60    0.32
  -1  -6   7    5.29    0.28
  -1  -6   7    5.83    0.31
  -1   6   7    5.54    0.32
  -1   6   7    5.66    0.34
  -1   6   7    5.70    0.30
   0  -6   7    0.81    0.15
   0  -6   7    0.61    0.13
   0  -6   7    0.38    0.11
   0  -6  -7    0.44    0.14
   0  -6   7    0.61    0.13
   0  -6   7    0.71    0.15
   0   6   7    0.55    0.12
   0   6   7    0.57    0.14
   0   6   7    0.38    0.12
  -1  -6  -7   18.72    0.68
   1  -6   7   19.48    0.61
   1  -6   7   20.15    0.65
   1  -6   7   19.45    0.63
  -1  -6  -7   19.72    0.61
   1  -6   7   19.15    0.57
   1   6   7   19.62    0.64
   1   6   7   18.49    0.57
   1   6   7   19.02    0.61
   2  -6   7    0.10    0.09
  -2  -6  -7    0.05    0.10
   2  -6   7    0.06    0.09
  -2  -6  -7    0.09    0.12
   2  -6   7    0.15    0.10
   2  -6   7    0.02    0.08
   2   6   7    0.07    0.11
  -2   6  -7   -0.09    0.11
   2   6   7    0.25    0.11
   2   6   7   -0.05    0.08
   3  -6   7    0.10    0.09
  -3  -6  -7    0.03    0.10
  -3  -6  -7    0.12    0.10
   3  -6   7    0.10    0.08
   3  -6   7   -0.05    0.08
   3   6   7    0.05    0.10
  -3   6  -7    0.04    0.11
   3   6   7    0.04    0.09
   4  -6   7    0.17    0.09
  -4  -6  -7    0.18    0.11
  -4  -6  -7    0.28    0.11
  -4   6  -7    0.29    0.13
   4   6   7    0.15    0.10
  -4   6  -7    0.21    0.12
   4   6   7    0.03    0.09
   5  -6   7    0.07    0.09
  -5  -6  -7    0.00    0.08
  -5  -6  -7   -0.03    0.09
  -5   6  -7    0.15    0.10
   5   6   7    0.11    0.10
  -5   6  -7    0.10    0.10
   5   6   7    0.08    0.08
  -6  -6  -7    0.43    0.12
  -6  -6  -7    0.40    0.11
   6  -6   7    0.42    0.12
   6   6   7    0.35    0.11
  -6   6  -7    0.34    0.12
  -6   6  -7    0.17    0.10
   6   6   7    0.28    0.10
   7  -6   7    0.05    0.09
  -7  -6  -7    0.08    0.08
   7   6   7   -0.14    0.07
   7   6   7    0.03    0.07
  -7   6  -7   -0.04    0.07
  -8  -6  -7   -0.05    0.06
   8  -6   7    0.02    0.07
   8   6   7    0.05    0.07
  -8   6  -7    0.03    0.07
   9   6   7   -0.01    0.05
  -9   6  -7   -0.06    0.05
 -11  -7   7    0.06    0.05
 -11  -7   7    0.02    0.05
  10  -7  -7    0.12    0.08
 -10  -7   7    0.05    0.07
 -10  -7   7    0.09    0.07
 -10  -7   7    0.06    0.06
 -10   7   7    0.01    0.07
  -9  -7   7    0.10    0.07
  -9  -7   7    0.13    0.08
  -9  -7   7    0.12    0.09
  -9  -7   7    0.26    0.08
  -9   7   7    0.08    0.08
  -9   7   7    0.20    0.09
  -8  -7   7    0.49    0.11
  -8  -7   7    0.63    0.13
  -8  -7   7    0.52    0.12
  -8  -7   7    0.56    0.11
  -8   7   7    0.53    0.12
  -8   7   7    0.48    0.12
  -8   7   7    0.69    0.13
  -7  -7   7    0.00    0.08
  -7  -7   7    0.10    0.10
  -7  -7   7    0.17    0.09
  -7  -7   7    0.15    0.08
   7  -7  -7    0.10    0.10
  -7   7   7   -0.06    0.08
  -7   7   7    0.09    0.08
  -7   7   7    0.13    0.09
  -6  -7   7    0.37    0.12
  -6  -7   7    0.29    0.11
  -6  -7   7    0.31    0.11
  -6  -7   7    0.34    0.11
  -6  -7   7    0.40    0.11
   6  -7  -7    0.32    0.11
  -6   7   7    0.29    0.10
  -6   7   7    0.12    0.10
  -6   7   7    0.26    0.11
  -5  -7   7   -0.07    0.07
  -5  -7   7    0.09    0.09
  -5  -7   7    0.03    0.08
  -5  -7   7   -0.08    0.08
   5  -7  -7   -0.07    0.08
  -5  -7   7   -0.03    0.08
  -5   7   7   -0.04    0.08
  -5   7   7    0.03    0.08
  -5   7   7    0.08    0.09
  -4  -7   7    0.07    0.08
   4  -7  -7    0.25    0.11
  -4  -7   7    0.15    0.10
  -4  -7   7    0.04    0.09
  -4  -7   7    0.08    0.09
  -4   7   7    0.07    0.09
   3  -7  -7    0.43    0.14
  -3  -7   7    0.58    0.14
  -3  -7   7    0.32    0.10
   3  -7  -7    0.40    0.13
  -3  -7   7    0.48    0.12
  -3  -7   7    0.35    0.11
  -3  -7   7    0.41    0.12
  -3   7   7    0.36    0.12
  -2  -7   7    0.01    0.09
  -2  -7   7    0.10    0.08
  -2  -7   7    0.05    0.09
   2  -7  -7   -0.02    0.11
  -2  -7   7    0.04    0.08
  -2  -7   7   -0.03    0.09
  -2   7   7   -0.04    0.09
  -1  -7   7    7.86    0.37
  -1  -7   7    8.75    0.37
  -1  -7   7    8.46    0.35
  -1  -7   7    8.80    0.39
  -1  -7   7    7.62    0.38
   1  -7  -7    7.81    0.40
  -1   7   7    8.56    0.36
   0  -7   7    7.02    0.36
   0  -7   7    7.27    0.34
   0  -7   7    8.33    0.37
   0  -7  -7    7.06    0.38
   0  -7   7    7.11    0.37
   0  -7   7    7.17    0.32
   0   7   7    7.29    0.34
  -1  -7  -7    0.82    0.16
   1  -7   7    0.90    0.14
   1  -7   7    0.84    0.15
  -1  -7  -7    0.82    0.16
   1  -7   7    0.85    0.15
   1  -7   7    0.64    0.13
   1   7   7    0.88    0.15
  -1   7  -7    0.69    0.15
   2  -7   7    0.37    0.11
  -2  -7  -7    0.49    0.14
   2  -7   7    0.33    0.11
  -2  -7  -7    0.22    0.11
   2  -7   7    0.32    0.10
   2  -7   7    0.52    0.13
  -2   7  -7    0.38    0.12
   2   7   7    0.35    0.10
  -3  -7  -7    2.75    0.23
   3  -7   7    3.61    0.27
  -3  -7  -7    3.08    0.25
   3  -7   7    3.36    0.22
   3  -7   7    3.00    0.23
   3   7   7    3.69    0.25
  -4  -7  -7    0.16    0.10
   4  -7   7    0.23    0.10
  -4  -7  -7    0.19    0.09
  -4   7  -7    0.29    0.11
   4   7   7    0.35    0.10
  -4   7  -7    0.19    0.10
  -5  -7  -7   -0.01    0.07
  -5  -7  -7   -0.01    0.07
   5  -7   7    0.04    0.08
  -5   7  -7    0.02    0.08
  -5   7  -7   -0.03    0.09
   5   7   7   -0.06    0.06
   6  -7   7   -0.03    0.08
  -6  -7  -7    0.08    0.07
  -6  -7  -7    0.00    0.07
   6   7   7   -0.07    0.06
  -6   7  -7    0.00    0.08
  -6   7  -7    0.00    0.07
  -7  -7  -7   -0.02    0.06
  -7   7  -7    0.13    0.07
  -7   7  -7   -0.02    0.06
   7   7   7    0.01    0.06
  -8   7  -7    0.14    0.07
   8   7   7    0.19    0.06
 -10  -8   7    0.02    0.05
  -9  -8   7    0.00    0.05
  -9  -8   7    0.00    0.05
  -9   8   7   -0.05    0.06
  -8  -8   7    0.45    0.09
  -8  -8   7    0.41    0.09
  -8  -8   7    0.49    0.10
  -8   8   7    0.60    0.11
  -7  -8   7    0.05    0.07
  -7  -8   7    0.01    0.07
  -7  -8   7   -0.04    0.06
   7  -8  -7    0.01    0.08
  -7   8   7   -0.04    0.08
  -6  -8   7    0.12    0.08
  -6  -8   7    0.09    0.08
   6  -8  -7    0.12    0.09
  -6  -8   7    0.02    0.07
  -6  -8   7   -0.02    0.07
  -6   8   7    0.10    0.10
  -6   8   7   -0.04    0.08
  -5  -8   7    0.55    0.12
  -5  -8   7    0.54    0.12
  -5  -8   7    0.60    0.13
   5  -8  -7    0.56    0.14
  -5  -8   7    0.41    0.10
   5   8  -7    0.49    0.12
  -5   8   7    0.57    0.12
  -5   8   7    0.52    0.12
  -4  -8   7    0.27    0.10
  -4  -8   7    0.40    0.11
   4  -8  -7    0.18    0.12
  -4  -8   7    0.26    0.09
  -4  -8   7    0.23    0.10
  -4   8   7    0.29    0.11
   4   8  -7    0.38    0.13
   3  -8  -7    1.65    0.20
  -3  -8   7    1.59    0.19
  -3  -8   7    1.42    0.16
   3  -8  -7    1.62    0.20
  -3  -8   7    1.92    0.21
  -3  -8   7    1.54    0.17
  -3   8   7    1.56    0.17
   2  -8  -7    6.96    0.37
  -2  -8   7    6.99    0.33
   2  -8  -7    6.95    0.36
  -2  -8   7    6.96    0.34
  -2  -8   7    7.31    0.35
  -2  -8   7    7.04    0.32
  -2  -8   7    6.88    0.35
  -2   8   7    7.39    0.34
  -1  -8   7    4.20    0.25
   1  -8  -7    4.25    0.29
  -1  -8   7    4.50    0.28
  -1  -8   7    4.09    0.27
  -1  -8   7    4.15    0.26
  -1  -8   7    4.52    0.27
   1  -8  -7    4.26    0.28
  -1   8   7    4.11    0.26
   0  -8   7    0.10    0.08
   0  -8   7    0.08    0.09
   0  -8   7    0.04    0.08
   0  -8   7    0.06    0.09
   0  -8  -7    0.00    0.09
   0  -8  -7    0.08    0.09
   0   8   7    0.10    0.08
   0   8  -7   -0.15    0.09
   1  -8   7    0.12    0.09
  -1  -8  -7    0.14    0.10
   1  -8   7    0.06    0.07
  -1  -8  -7    0.17    0.10
   1  -8   7    0.01    0.08
   1  -8   7    0.03    0.08
   1   8   7    0.12    0.09
  -1   8  -7    0.12    0.10
   2  -8   7    0.71    0.14
   2  -8   7    0.90    0.13
  -2  -8  -7    0.89    0.16
   2  -8   7    0.95    0.15
   2   8   7    0.75    0.13
  -2   8  -7    0.90    0.15
   3  -8   7    1.70    0.17
   3  -8   7    1.96    0.20
  -3  -8  -7    1.73    0.18
  -3  -8  -7    1.67    0.19
   3   8   7    1.77    0.17
  -3   8  -7    1.55    0.19
  -3   8  -7    1.17    0.15
   4  -8   7    0.35    0.10
  -4  -8  -7    0.17    0.09
  -4  -8  -7    0.25    0.09
  -4   8  -7    0.15    0.09
  -4   8  -7    0.35    0.11
   4   8   7    0.35    0.09
  -5  -8  -7   -0.01    0.07
   5  -8   7   -0.01    0.07
  -5  -8  -7    0.04    0.06
   5   8   7    0.00    0.05
  -5   8  -7   -0.05    0.07
  -5   8  -7   -0.07    0.06
   6  -8   7    0.12    0.07
  -6  -8  -7    0.07    0.06
  -6  -8  -7    0.12    0.07
  -6   8  -7    0.17    0.07
   6   8   7    0.07    0.06
  -6   8  -7    0.07    0.06
   7   8   7    0.00    0.05
  -7   8  -7    0.03    0.06
  -8  -9   7    0.08    0.05
  -8  -9   7    0.14    0.05
  -7  -9   7    0.63    0.09
  -7  -9   7    0.39    0.08
   7  -9  -7    0.58    0.10
  -7  -9   7    0.64    0.09
  -6  -9   7    0.51    0.09
  -6  -9   7    0.83    0.11
  -6  -9   7    0.74    0.11
   6  -9  -7    0.67    0.13
  -6  -9   7    0.58    0.09
  -6   9   7    0.68    0.11
   6   9  -7    0.67    0.11
  -5  -9   7    0.48    0.09
  -5  -9   7    0.53    0.10
  -5  -9   7    0.44    0.09
  -5  -9   7    0.35    0.08
   5  -9  -7    0.74    0.14
   5   9  -7    0.63    0.11
  -4  -9   7    0.15    0.08
  -4  -9   7   -0.02    0.06
  -4  -9   7   -0.01    0.05
   4  -9  -7    0.01    0.09
  -4  -9   7   -0.01    0.06
   4   9  -7    0.02    0.09
  -3  -9   7    0.10    0.07
   3  -9  -7    0.11    0.09
  -3  -9   7    0.04    0.07
  -3  -9   7    0.04    0.06
  -3  -9   7   -0.01    0.08
   2  -9  -7    0.99    0.16
  -2  -9   7    0.86    0.13
  -2  -9   7    0.84    0.12
  -2  -9   7    1.12    0.14
  -2  -9   7    0.65    0.11
   2  -9  -7    0.80    0.13
  -2  -9   7    0.96    0.14
  -2   9   7    0.87    0.13
  -1  -9   7    1.97    0.19
  -1  -9   7    1.93    0.19
   1  -9  -7    1.75    0.19
  -1  -9   7    1.98    0.18
  -1  -9   7    1.52    0.16
   1  -9  -7    2.45    0.22
   1   9  -7    1.84    0.18
  -1   9   7    1.59    0.15
   0  -9   7    0.85    0.13
   0  -9  -7    0.68    0.13
   0  -9   7    0.63    0.12
   0  -9   7    0.76    0.12
   0  -9  -7    0.90    0.15
   0  -9   7    0.63    0.11
   0   9  -7    0.67    0.13
   0   9   7    0.66    0.11
   1  -9   7    1.23    0.15
  -1  -9  -7    1.01    0.15
   1  -9   7    1.01    0.13
   1  -9   7    0.97    0.12
  -1  -9  -7    0.96    0.14
   1   9   7    0.94    0.13
  -1   9  -7    0.99    0.14
   2  -9   7    0.12    0.07
   2  -9   7   -0.01    0.06
  -2  -9  -7    0.00    0.07
   2   9   7    0.11    0.07
  -2   9  -7    0.05    0.08
  -2   9  -7    0.08    0.08
  -3  -9  -7    0.08    0.07
   3  -9   7    0.09    0.07
   3   9   7    0.13    0.06
  -3   9  -7    0.11    0.08
  -3   9  -7    0.05    0.07
  -4  -9  -7    1.73    0.15
   4  -9   7    1.83    0.16
   4   9   7    1.19    0.11
  -4   9  -7    1.26    0.13
  -4   9  -7    1.46    0.13
  -5  -9  -7    0.23    0.06
  -5   9  -7    0.18    0.07
  -6 -10   7    0.40    0.07
  -5 -10   7    1.07    0.10
   5 -10  -7    1.44    0.13
  -4 -10   7    0.53    0.08
  -4 -10   7    0.39    0.07
   4 -10  -7    0.76    0.11
   4  10  -7    0.49    0.09
  -3 -10   7    0.02    0.05
   3 -10  -7    0.11    0.07
  -3 -10   7   -0.05    0.04
   3  10  -7    0.04    0.07
  -2 -10   7   -0.03    0.04
   2 -10  -7    0.03    0.07
  -2 -10   7   -0.01    0.04
   2 -10  -7    0.00    0.06
   2  10  -7    0.02    0.07
   1 -10  -7    0.25    0.08
   1 -10  -7    0.20    0.08
  -1 -10   7    0.20    0.06
  -1 -10   7    0.27    0.07
  -1 -10   7    0.30    0.08
   1  10  -7    0.20    0.08
   0 -10   7    0.03    0.05
   0 -10   7    0.10    0.06
   0 -10  -7    0.00    0.06
   0 -10  -7    0.07    0.06
   0  10  -7    0.06    0.07
  -1 -10  -7   -0.01    0.05
   1 -10   7    0.01    0.05
   1 -10   7    0.01    0.06
  -1  10  -7   -0.02    0.06
  -1  10  -7   -0.05    0.06
   2 -10   7    0.16    0.07
  -2 -10  -7    0.14    0.06
  -2  10  -7    0.11    0.07
  -3 -10  -7    0.07    0.05
 -14   0   8    2.98    0.16
 -14   0   8    3.29    0.17
 -13   0   8    0.87    0.12
 -13   0   8    0.67    0.10
 -13   0   8    0.75    0.11
 -13   0   8    0.96    0.14
 -12   0   8    3.02    0.23
 -12   0   8    2.52    0.21
 -12   0   8    2.80    0.22
 -12   0   8    2.63    0.20
 -11   0   8    0.31    0.10
 -11   0   8    0.55    0.12
 -11   0   8    0.37    0.11
 -11   0   8    0.43    0.12
 -10   0   8    3.68    0.25
 -10   0   8    3.68    0.26
 -10   0   8    3.59    0.27
 -10   0   8    3.73    0.25
  -9   0   8    0.04    0.07
  -9   0   8   -0.02    0.09
  -9   0   8    0.03    0.08
   8   0  -8    1.95    0.40
  -8   0   8    2.30    0.21
  -8   0   8    3.31    0.44
  -8   0   8    3.24    0.24
  -8   0   8    3.10    0.24
  -7   0   8   15.05    0.49
  -7   0   8   13.34    0.45
   7   0  -8   12.69    0.73
  -7   0   8   12.96    0.71
  -7   0   8   13.78    0.46
  -6   0   8   18.25    0.55
   6   0  -8   18.64    0.81
  -6   0   8   19.18    0.82
   5   0  -8   14.00    0.79
  -5   0   8   13.80    0.68
  -4   0   8    2.97    0.36
   4   0  -8    3.02    0.40
   3   0  -8    0.89    0.25
  -3   0   8    1.01    0.23
   2   0  -8    0.73    0.24
  -2   0   8    0.43    0.18
   1   0  -8  109.01    2.67
  -1   0   8  103.71    2.27
   0   0   8    4.77    0.45
   0   0  -8    4.61    0.51
   0   0  -8    4.92    0.45
   1   0   8    0.00    0.07
   1   0   8    0.02    0.07
  -1   0  -8   -0.06    0.17
   1   0   8    0.16    0.14
  -1   0  -8    0.03    0.14
  -2   0  -8    1.99    0.36
   2   0   8    1.64    0.30
   2   0   8    1.63    0.18
   2   0   8    1.54    0.15
  -2   0  -8    1.63    0.36
   3   0   8    6.95    0.31
  -3   0  -8    6.49    0.65
   3   0   8    6.51    0.32
   3   0   8    5.98    0.56
  -3   0  -8    6.80    0.67
  -4   0  -8   -0.04    0.25
   4   0   8    0.12    0.19
   4   0   8   -0.11    0.07
   4   0   8    0.02    0.08
   4   0   8    0.01    0.07
   5   0   8    1.04    0.15
   5   0   8    0.91    0.14
   5   0   8    0.94    0.15
   6   0   8   10.19    0.43
   6   0   8   11.53    0.45
  -6   0  -8   11.26    0.45
   7   0   8   17.42    0.57
  -7   0  -8   17.33    0.58
   7   0   8   16.41    0.56
   8   0   8    0.35    0.11
   8   0   8    0.41    0.11
   9   0   8    2.02    0.19
   9   0   8    2.08    0.21
  10   0   8    1.93    0.17
  10   0   8    1.97    0.18
  11   0   8    2.05    0.13
 -14  -1   8    1.30    0.11
 -14  -1   8    1.49    0.12
 -14   1   8    1.13    0.11
 -14   1   8    1.43    0.12
 -13  -1   8   -0.02    0.06
 -13  -1   8    0.04    0.07
 -13  -1   8    0.02    0.07
 -13   1   8   -0.12    0.06
 -13   1   8   -0.02    0.06
 -13   1   8    0.02    0.06
 -13   1   8    0.00    0.06
 -12  -1   8    0.33    0.11
 -12  -1   8    0.32    0.10
 -12  -1   8    0.45    0.11
 -12   1   8    0.22    0.09
 -12   1   8    0.25    0.10
 -12   1   8    0.34    0.10
 -12   1   8    0.47    0.12
 -11  -1   8    0.20    0.10
 -11  -1   8    0.45    0.11
 -11  -1   8    0.14    0.09
 -11   1   8    0.26    0.10
 -11   1   8    0.21    0.10
 -11   1   8    0.26    0.10
 -11   1   8    0.28    0.10
 -10  -1   8    0.26    0.09
 -10  -1   8    0.44    0.12
 -10  -1   8    0.42    0.12
 -10   1   8    0.26    0.11
 -10   1   8    0.34    0.12
 -10   1   8    0.28    0.11
 -10   1   8    0.29    0.11
  -9  -1   8    9.05    0.38
  -9  -1   8    8.30    0.38
  -9  -1   8    8.97    0.36
  -9   1   8    8.83    0.40
  -9   1   8    9.16    0.38
  -9   1   8    8.86    0.38
  -9   1   8    8.82    0.38
  -8  -1   8   16.58    0.54
  -8  -1   8   16.13    0.51
  -8   1   8   16.13    0.52
  -8   1   8   16.46    0.51
  -8   1   8   16.51    0.56
  -8   1   8   16.76    0.54
  -7  -1   8   22.31    0.63
  -7  -1   8   22.70    0.60
  -7  -1   8   22.45    0.96
   7  -1  -8   22.22    0.96
  -7   1   8   22.22    0.65
  -7   1   8   22.73    0.95
  -7   1   8   22.59    0.67
  -7   1   8   22.41    0.61
  -7   1   8   21.47    0.61
  -6  -1   8    9.06    0.57
   6  -1  -8    8.80    0.61
  -6   1   8    9.58    0.38
  -6   1   8    9.24    0.60
  -6   1   8    9.12    0.36
   5  -1  -8    3.06    0.41
  -5  -1   8    3.74    0.41
  -5   1   8    3.73    0.38
  -5   1   8    3.32    0.41
   5   1  -8    4.41    0.51
  -5   1   8    3.37    0.22
   4  -1  -8    3.67    0.46
  -4  -1   8    4.29    0.41
  -4   1   8    4.47    0.46
  -3  -1   8    0.96    0.24
  -3  -1   8    0.83    0.21
   3  -1  -8    1.00    0.26
  -3   1   8    0.74    0.21
   3   1  -8    0.96    0.24
   2  -1  -8    8.36    0.61
  -2  -1   8    7.58    0.46
  -2  -1   8    8.10    0.55
  -2   1   8    8.02    0.50
   2   1  -8    8.41    0.55
   1  -1  -8   16.13    0.84
  -1  -1   8   17.42    0.70
  -1  -1   8   17.89    0.83
  -1   1   8   17.21    0.73
   1   1  -8   17.11    0.77
   0  -1   8    0.40    0.17
   0  -1   8    0.22    0.15
   0  -1  -8    0.31    0.20
   0   1   8    0.43    0.19
   0   1  -8    0.46    0.18
   1  -1   8    6.37    0.28
  -1  -1  -8    5.71    0.58
   1  -1   8    7.38    0.65
   1  -1   8    7.22    0.57
   1  -1   8    6.68    0.30
   1   1   8    5.82    0.27
  -1   1  -8    6.95    0.60
   1   1   8    6.86    0.58
   1   1   8    5.80    0.29
   2  -1   8    0.10    0.18
   2  -1   8    0.04    0.16
   2  -1   8    0.02    0.06
  -2  -1  -8   -0.07    0.21
   2  -1   8   -0.03    0.05
   2   1   8    0.03    0.07
   2   1   8    0.02    0.14
  -2   1  -8    0.33    0.23
   2   1   8   -0.01    0.06
   3  -1   8    0.43    0.11
   3  -1   8    0.36    0.10
   3  -1   8    0.40    0.13
   3  -1   8    0.42    0.21
  -3  -1  -8    0.37    0.26
   3   1   8    0.36    0.10
  -3   1  -8    0.72    0.30
   3   1   8    0.39    0.11
   3   1   8    0.22    0.17
  -3   1  -8    0.18    0.25
   4  -1   8    0.62    0.12
   4  -1   8    0.61    0.25
   4  -1   8    0.49    0.12
   4  -1   8    0.57    0.12
   4   1   8    0.62    0.13
   4   1   8    0.47    0.13
   4   1   8    0.54    0.23
  -4   1  -8    0.50    0.29
   4   1   8    0.48    0.12
   4   1   8    0.62    0.12
  -5  -1  -8    0.93    0.16
   5  -1   8    1.65    0.19
   5  -1   8    1.34    0.17
   5  -1   8    1.31    0.16
  -5   1  -8    1.21    0.18
   5   1   8    1.35    0.18
   5   1   8    1.31    0.18
  -6  -1  -8    0.24    0.11
   6  -1   8    0.09    0.08
   6  -1   8    0.09    0.08
   6  -1   8   -0.05    0.08
   6   1   8    0.11    0.09
  -6   1  -8    0.01    0.10
   6   1   8    0.05    0.08
   7  -1   8    0.50    0.12
   7  -1   8    0.72    0.14
  -7  -1  -8    0.65    0.14
  -7   1  -8    0.56    0.13
   7   1   8    0.61    0.13
  -7   1  -8    0.76    0.16
   7   1   8    0.66    0.14
  -8  -1  -8    2.17    0.23
   8  -1   8    2.00    0.19
   8  -1   8    1.93    0.20
  -8   1  -8    1.29    0.16
   8   1   8    2.45    0.24
   8   1   8    2.28    0.23
   9  -1   8    0.05    0.07
   9  -1   8    0.09    0.08
  -9   1  -8    0.01    0.07
   9   1   8   -0.02    0.07
   9   1   8    0.08    0.08
  10  -1   8    0.05    0.07
  10  -1   8    0.00    0.06
 -10   1  -8    0.01    0.07
  10   1   8   -0.02    0.06
  11   1   8   -0.05    0.04
 -14  -2   8    0.02    0.05
 -14   2   8    0.03    0.05
 -14   2   8   -0.01    0.04
 -13  -2   8    0.08    0.07
 -13  -2   8    0.00    0.06
 -13  -2   8   -0.03    0.06
 -13   2   8    0.06    0.06
 -13   2   8   -0.04    0.07
 -13   2   8   -0.03    0.05
 -12  -2   8    0.07    0.08
 -12  -2   8    0.06    0.07
 -12  -2   8    0.16    0.09
 -12   2   8    0.04    0.07
 -12   2   8    0.06    0.08
 -12   2   8    0.04    0.08
 -11  -2   8    6.02    0.30
 -11  -2   8    6.16    0.33
 -11  -2   8    5.85    0.29
 -11   2   8    5.91    0.30
 -11   2   8    5.95    0.31
 -11   2   8    6.28    0.31
 -11   2   8    5.70    0.32
 -10  -2   8    0.17    0.09
 -10  -2   8    0.28    0.11
 -10  -2   8    0.41    0.11
 -10   2   8    0.28    0.10
 -10   2   8    0.18    0.11
 -10   2   8    0.34    0.10
 -10   2   8    0.32    0.12
  -9  -2   8    0.05    0.08
  -9  -2   8    0.00    0.09
  -9  -2   8   -0.07    0.08
  -9   2   8    0.04    0.09
  -9   2   8   -0.10    0.08
  -9   2   8    0.06    0.07
  -9   2   8    0.01    0.09
  -8  -2   8   22.04    0.64
  -8  -2   8   21.42    0.61
  -8   2   8   20.92    0.62
  -8   2   8   20.71    0.61
  -8   2   8   21.01    0.64
  -8   2   8   21.05    0.66
   7  -2  -8   -0.19    0.17
  -7  -2   8    0.07    0.08
  -7   2   8   -0.15    0.07
  -7   2   8   -0.02    0.07
   7   2  -8    0.17    0.19
  -7   2   8    0.17    0.11
  -7   2   8    0.05    0.09
  -7   2   8    0.02    0.19
   6  -2  -8   -0.13    0.15
  -6   2   8   -0.07    0.08
  -6   2   8   -0.12    0.17
  -6   2   8    0.04    0.08
   5  -2  -8    0.92    0.31
   5   2  -8    0.67    0.25
  -5   2   8    0.86    0.14
  -5   2   8    0.86    0.25
  -5   2   8    0.99    0.24
   4  -2  -8   17.57    0.92
  -4  -2   8   16.67    0.81
  -4   2   8   15.76    0.50
   4   2  -8   16.78    0.82
  -4   2   8   16.26    0.76
   3  -2  -8    9.61    0.68
  -3  -2   8    8.96    0.60
   3   2  -8    9.88    0.64
  -3   2   8    8.20    0.34
  -3   2   8    8.68    0.58
  -2  -2   8    9.52    0.63
   2  -2  -8   13.24    0.78
  -2   2   8   11.36    0.62
   2   2  -8   11.67    0.66
  -2   2   8   12.21    0.41
  -1  -2   8   12.75    0.45
  -1  -2   8   15.15    0.79
  -1  -2   8   13.16    0.59
   1  -2  -8   13.78    0.80
  -1   2   8   12.04    0.45
  -1   2   8   12.64    0.65
   1   2  -8   13.48    0.71
   0  -2   8    8.26    0.51
   0  -2  -8    7.83    0.63
   0  -2   8    7.36    0.31
   0  -2   8    8.18    0.60
   0   2   8    7.52    0.53
   0   2  -8    8.60    0.63
   0   2   8    7.65    0.33
  -1  -2  -8    5.68    0.60
   1  -2   8    5.14    0.55
   1  -2   8    4.87    0.26
   1  -2   8    6.17    0.44
   1  -2   8    4.78    0.26
  -1   2  -8    4.82    0.52
   1   2   8    5.76    0.55
   1   2   8    5.03    0.27
  -2  -2  -8    2.58    0.45
   2  -2   8    1.51    0.17
   2  -2   8    2.64    0.43
   2  -2   8    2.67    0.38
   2  -2   8    2.06    0.18
   2  -2   8    1.84    0.20
   2   2   8    2.31    0.22
   2   2   8    2.42    0.19
   2   2   8    2.06    0.34
  -2   2  -8    1.86    0.37
  -3  -2  -8    2.43    0.47
   3  -2   8    2.27    0.20
   3  -2   8    2.13    0.20
   3  -2   8    1.72    0.36
   3  -2   8    1.93    0.20
   3  -2   8    2.43    0.38
   3   2   8    2.18    0.37
  -3   2  -8    2.86    0.26
   3   2   8    2.14    0.22
  -3   2  -8    1.99    0.40
   3   2   8    2.34    0.22
   3   2   8    2.63    0.25
  -4  -2  -8    8.58    0.40
   4  -2   8    8.27    0.35
   4  -2   8    7.91    0.35
   4  -2   8    9.61    0.69
   4  -2   8    8.15    0.39
   4   2   8    9.35    0.41
   4   2   8    8.58    0.39
   4   2   8    7.38    0.68
   4   2   8    8.84    0.38
  -4   2  -8    9.08    0.80
  -4   2  -8    8.42    0.39
  -5  -2  -8    5.31    0.34
   5  -2   8    5.28    0.28
   5  -2   8    5.34    0.29
   5   2   8    4.90    0.31
   5   2   8    5.08    0.31
  -5   2  -8    4.65    0.30
  -6  -2  -8    0.04    0.10
   6  -2   8    0.15    0.09
   6  -2   8    0.21    0.09
   6   2   8    0.12    0.09
  -6   2  -8    0.10    0.10
   6   2   8    0.15    0.10
  -7  -2  -8    0.07    0.10
   7  -2   8    0.17    0.09
  -7   2  -8   -0.07    0.07
   7   2   8   -0.06    0.07
   7   2   8    0.03    0.08
   8  -2   8    0.52    0.12
  -8  -2  -8    0.59    0.14
   8   2   8    0.50    0.12
   8   2   8    0.61    0.13
  -8   2  -8    0.49    0.11
   9  -2   8    5.17    0.27
  -9  -2  -8    5.10    0.27
   9   2   8    5.25    0.28
  -9   2  -8    4.78    0.26
  10  -2   8   -0.04    0.06
 -10   2  -8    0.00    0.06
  10   2   8    0.02    0.06
  11   2   8    0.03    0.04
 -13  -3   8   -0.05    0.05
  13  -3  -8    0.09    0.07
 -13  -3   8    0.00    0.06
 -13  -3   8   -0.01    0.07
 -13   3   8   -0.03    0.05
 -13   3   8    0.02    0.07
 -13   3   8    0.07    0.06
 -12  -3   8    0.06    0.08
 -12  -3   8    0.13    0.08
 -12  -3   8    0.15    0.09
 -12  -3   8    0.14    0.08
 -12   3   8    0.08    0.07
 -12   3   8    0.08    0.08
 -12   3   8    0.09    0.08
 -11  -3   8    2.21    0.20
 -11  -3   8    2.62    0.23
 -11  -3   8    2.20    0.22
 -11   3   8    1.88    0.20
 -11   3   8    2.23    0.21
 -11   3   8    1.94    0.18
 -11   3   8    2.03    0.20
 -10  -3   8    0.00    0.08
 -10  -3   8    0.04    0.08
 -10  -3   8    0.03    0.08
 -10   3   8    0.18    0.09
 -10   3   8    0.02    0.07
 -10   3   8    0.18    0.10
 -10   3   8   -0.03    0.09
  -9  -3   8    8.68    0.38
  -9  -3   8    8.84    0.39
  -9  -3   8    8.80    0.39
  -9   3   8    8.88    0.40
  -9   3   8    8.42    0.37
  -9   3   8    8.72    0.38
  -9   3   8    8.64    0.41
  -8  -3   8   10.12    0.42
  -8  -3   8   11.07    0.43
  -8  -3   8   11.12    0.44
  -8   3   8   10.59    0.42
  -8   3   8   10.48    0.41
  -8   3   8   10.29    0.43
  -8   3   8   11.44    0.46
  -7  -3   8    2.69    0.23
  -7  -3   8    3.34    0.25
  -7  -3   8    3.37    0.27
  -7  -3   8    2.44    0.47
  -7   3   8    3.30    0.26
  -7   3   8    3.35    0.26
  -7   3   8    3.04    0.24
  -7   3   8    3.19    0.27
   6  -3  -8    4.10    0.48
  -6  -3   8    3.57    0.25
  -6  -3   8    2.67    0.42
  -6  -3   8    3.27    0.25
  -6   3   8    3.94    0.29
  -6   3   8    3.21    0.43
  -6   3   8    3.38    0.26
  -6   3   8    3.32    0.24
  -6   3   8    3.65    0.27
  -5  -3   8    0.45    0.11
   5  -3  -8    0.45    0.31
  -5  -3   8    0.48    0.13
  -5   3   8    0.49    0.23
  -5   3   8    0.32    0.12
  -5   3   8    0.41    0.12
  -5   3   8    0.35    0.10
   5   3  -8    0.23    0.24
  -5   3   8    0.28    0.19
  -4  -3   8    6.28    0.30
   4  -3  -8    7.07    0.74
  -4  -3   8    5.76    0.55
  -4   3   8    6.71    0.31
  -4   3   8    6.21    0.52
  -4   3   8    6.50    0.30
  -4   3   8    5.80    0.54
   4   3  -8    6.84    0.66
  -4   3   8    6.40    0.36
  -3  -3   8    0.70    0.25
  -3  -3   8    0.96    0.13
   3  -3  -8    1.09    0.32
   3   3  -8    0.59    0.26
  -3   3   8    0.87    0.25
  -3   3   8    0.93    0.14
  -2  -3   8    1.02    0.27
   2  -3  -8    1.24    0.32
  -2  -3   8    1.18    0.15
  -2   3   8    0.84    0.24
  -2   3   8    0.98    0.14
   2   3  -8    1.30    0.31
   1  -3  -8    0.98    0.30
  -1  -3   8    1.11    0.15
  -1  -3   8    0.95    0.29
  -1   3   8    0.84    0.13
   1   3  -8    0.91    0.28
  -1   3   8    0.68    0.23
   0  -3  -8    1.36    0.18
   0  -3  -8    1.33    0.36
   0  -3   8    1.39    0.31
   0  -3   8    1.44    0.16
   0   3  -8    2.06    0.39
   0   3   8    1.30    0.17
   0   3   8    1.36    0.29
  -1  -3  -8    0.87    0.16
   1  -3   8    1.03    0.15
   1  -3   8    1.01    0.16
   1  -3   8    0.70    0.12
  -1  -3  -8    1.49    0.38
   1  -3   8    1.07    0.29
   1   3   8    1.03    0.18
  -1   3  -8    1.05    0.31
   1   3   8    0.72    0.12
   1   3   8    0.96    0.15
   1   3   8    1.11    0.28
   2  -3   8    6.37    0.30
  -2  -3  -8    7.66    0.81
   2  -3   8    8.89    0.78
  -2  -3  -8    6.44    0.34
   2  -3   8    6.74    0.31
   2  -3   8    6.77    0.31
   2  -3   8    6.08    0.34
   2   3   8    6.87    0.62
   2   3   8    6.16    0.33
   2   3   8    6.01    0.33
   2   3   8    6.65    0.34
   2   3   8    6.38    0.32
   2   3   8    6.50    0.31
   3  -3   8    2.61    0.25
   3  -3   8    2.66    0.22
  -3  -3  -8    2.35    0.23
   3  -3   8    3.07    0.21
   3  -3   8    2.48    0.21
  -3  -3  -8    5.03    0.71
   3  -3   8    3.14    0.27
   3  -3   8    2.09    0.41
  -3   3  -8    2.94    0.47
   3   3   8    2.42    0.20
   3   3   8    3.01    0.24
   3   3   8    2.44    0.41
   3   3   8    2.95    0.26
   3   3   8    3.14    0.24
  -4  -3  -8    2.09    0.24
   4  -3   8    2.34    0.24
   4  -3   8    1.94    0.19
[truncated: 173,156 more chars]
