# Supplementary material for: Crystal structure of ethyl 4-[(E)-(4-hy­droxy-3-meth­oxy­benzyl­idene)amino]­benzoate: a p-hy­droxy Schiff base
Source: Acta Crystallogr E Crystallogr Commun. 2016 Jun 14;72(Pt 7):951–4. doi: 10.1107/S2056989016008999 (PMC4992913; doi:10.1107/S2056989016008999)
Supplement: Supplementary file 2 [file e-72-00951-Isup2.hkl]

data_I                                                                          
_shelx_title ' BZCVAN_2nd_0m in P2(1)/c'                                        
_shelx_refln_list_code          4                                               
_shelx_F_calc_maximum      192.59                                               
_exptl_crystal_F_000       632.00                                               
_reflns_d_resolution_high  0.8147                                               
                                                                                
loop_                                                                           
 _space_group_symop_operation_xyz                                               
 'x, y, z'                                                                      
 '-x, y+1/2, -z+1/2'                                                            
 '-x, -y, -z'                                                                   
 'x, -y-1/2, z-1/2'                                                             
                                                                                
_cell_length_a    12.4229                                                       
_cell_length_b     9.6392                                                       
_cell_length_c    13.2384                                                       
_cell_angle_alpha  90.000                                                       
_cell_angle_beta  102.457                                                       
_cell_angle_gamma  90.000                                                       
                                                                                
_shelx_F_squared_multiplier     1.000                                           
                                                                                
loop_                                                                           
 _refln_index_h                                                                 
 _refln_index_k                                                                 
 _refln_index_l                                                                 
 _refln_F_squared_calc                                                          
 _refln_F_squared_meas                                                          
 _refln_F_squared_sigma                                                         
 _refln_observed_status                                                         
   1   0   0          0.15          0.05         0.49 o                         
   2   0   0       1326.96       1247.79        15.40 o                         
   3   0   0         89.50         90.41         3.82 o                         
   4   0   0         53.31         52.82         3.55 o                         
   5   0   0        252.55        273.78         7.71 o                         
   6   0   0        617.90        552.82        12.38 o                         
   7   0   0         34.45         48.34         5.36 o                         
   8   0   0          7.58          8.52         3.63 o                         
   9   0   0        176.25        183.67         7.14 o                         
  10   0   0         45.78         47.14         5.03 o                         
  11   0   0        179.20        175.28         5.01 o                         
  12   0   0        474.62        485.93         8.41 o                         
  13   0   0        761.11        805.42        16.44 o                         
  14   0   0         80.25         83.02         2.78 o                         
   1   1   0        387.57        342.20         3.26 o                         
   2   1   0        223.37        232.50         2.87 o                         
   3   1   0       2138.34       1971.48        14.08 o                         
   4   1   0        658.95        613.56         6.83 o                         
   5   1   0         12.89         16.09         3.35 o                         
   6   1   0        223.14        227.84         5.75 o                         
   7   1   0        295.20        304.14         7.12 o                         
   8   1   0         98.04        108.82         6.20 o                         
   9   1   0          5.58          7.21         0.98 o                         
  10   1   0          0.31         -0.07         0.89 o                         
  11   1   0         22.78         22.57         1.58 o                         
  12   1   0        133.20        132.88         2.94 o                         
  13   1   0          5.48          4.57         1.15 o                         
  14   1   0         13.15         10.74         1.03 o                         
   0   2   0       5006.88       4334.41        90.12 o                         
   1   2   0       2009.68       1827.73        12.79 o                         
   2   2   0      15897.62      16103.25        96.93 o                         
   3   2   0       4828.44       4818.33        31.53 o                         
   4   2   0        323.57        302.53         4.49 o                         
   5   2   0         73.13         69.14         5.15 o                         
   6   2   0        231.52        246.79         6.05 o                         
   7   2   0         22.11         22.75         2.76 o                         
   8   2   0         88.39         88.55         3.25 o                         
   9   2   0        202.08        187.06         3.08 o                         
  10   2   0       1575.76       1518.78        12.06 o                         
  11   2   0         43.63         38.36         2.65 o                         
  12   2   0         16.51         15.77         1.36 o                         
  13   2   0          0.18         -0.01         0.76 o                         
  14   2   0         15.02         14.78         1.16 o                         
   1   3   0          3.57          3.39         0.78 o                         
   2   3   0        843.07        871.05         8.03 o                         
   3   3   0        291.58        284.66         4.48 o                         
   4   3   0        542.37        552.97         8.03 o                         
   5   3   0         58.51         60.97         3.33 o                         
   6   3   0       1352.19       1355.60        17.53 o                         
   7   3   0        487.50        503.82        12.38 o                         
   8   3   0         26.94         25.67         1.76 o                         
   9   3   0         45.15         49.08         1.98 o                         
  10   3   0          2.52          3.22         1.04 o                         
  11   3   0          2.49          1.58         1.09 o                         
  12   3   0         24.36         24.39         1.52 o                         
  13   3   0         16.58         19.78         1.35 o                         
  14   3   0          3.08          3.03         0.88 o                         
   0   4   0         13.53         23.66         2.98 o                         
   1   4   0        669.00        666.06        10.52 o                         
   2   4   0        343.03        346.11         5.81 o                         
   3   4   0       2133.97       2050.05        18.35 o                         
   4   4   0       2504.65       2605.52        22.68 o                         
   5   4   0        460.05        455.37         9.67 o                         
   6   4   0         85.55         87.24         5.96 o                         
   7   4   0          6.40          7.66         1.28 o                         
   8   4   0       1063.64       1001.27         8.38 o                         
   9   4   0         79.24         84.09         4.19 o                         
  10   4   0        336.46        348.11         5.10 o                         
  11   4   0          7.67         11.07         1.44 o                         
  12   4   0          0.31          0.79         0.99 o                         
  13   4   0          0.58          0.49         0.81 o                         
   1   5   0        119.44        118.90         4.88 o                         
   2   5   0        487.23        484.64        10.04 o                         
   3   5   0        323.17        348.55         8.83 o                         
   4   5   0         33.26         33.19         3.48 o                         
   5   5   0         65.64         63.82         3.16 o                         
   6   5   0          0.00          0.01         1.04 o                         
   7   5   0         79.84         68.75         2.37 o                         
   8   5   0         20.80         25.65         1.81 o                         
   9   5   0          0.64          1.12         1.09 o                         
  10   5   0          9.57         10.14         1.51 o                         
  11   5   0         20.37         22.64         2.08 o                         
  12   5   0          1.73          1.56         1.16 o                         
  13   5   0         11.25         10.95         2.36 o                         
   0   6   0        304.92        311.24        29.53 o                         
   1   6   0        443.69        484.66        13.19 o                         
   2   6   0        144.18        138.89         6.00 o                         
   3   6   0        159.92        167.10         5.88 o                         
   4   6   0          1.09         -0.64         1.29 o                         
   5   6   0        142.35        129.19         3.58 o                         
   6   6   0        536.32        507.08         6.14 o                         
   7   6   0        432.93        420.59         5.91 o                         
   8   6   0         31.86         30.99         1.96 o                         
   9   6   0         11.12         11.94         1.46 o                         
  10   6   0         14.49         14.94         1.55 o                         
  11   6   0         14.72         16.63         1.75 o                         
  12   6   0          5.60          6.54         1.16 o                         
   1   7   0         14.51         15.78         1.66 o                         
   2   7   0        388.06        394.85         6.00 o                         
   3   7   0         52.79         57.27         2.41 o                         
   4   7   0        168.44        168.20         5.35 o                         
   5   7   0          0.19         -0.87         1.13 o                         
   6   7   0          0.04          0.49         1.27 o                         
   7   7   0          2.44          2.19         1.18 o                         
   8   7   0          4.95          4.88         1.32 o                         
   9   7   0         51.66         57.52         2.49 o                         
  10   7   0          5.08          5.62         1.30 o                         
  11   7   0          2.69          1.91         1.32 o                         
   0   8   0          5.33          4.15         1.63 o                         
   1   8   0        211.60        200.93         3.65 o                         
   2   8   0          2.51          5.97         1.34 o                         
   3   8   0         22.70         20.05         1.90 o                         
   4   8   0        195.85        193.24         4.44 o                         
   5   8   0          3.89          5.19         1.34 o                         
   6   8   0          7.77          8.11         1.57 o                         
   7   8   0         17.57         21.13         2.24 o                         
   8   8   0         18.38         19.67         3.34 o                         
   9   8   0         11.86         15.04         1.71 o                         
  10   8   0          0.08         -0.67         1.69 o                         
   1   9   0          1.52          1.48         1.21 o                         
   2   9   0          3.84          3.56         1.23 o                         
   3   9   0          0.62          0.53         1.12 o                         
   4   9   0          1.90          2.75         1.24 o                         
   5   9   0          2.32          2.08         1.15 o                         
   6   9   0         33.16         36.34         2.04 o                         
   7   9   0          4.52          6.45         1.30 o                         
   8   9   0          0.40          1.27         1.11 o                         
   9   9   0          1.85          0.67         1.69 o                         
   0  10   0         61.73         62.26         3.82 o                         
   1  10   0         15.06         13.53         1.58 o                         
   2  10   0         39.64         38.67         2.12 o                         
   3  10   0         48.20         48.01         2.24 o                         
   4  10   0         25.22         25.45         1.71 o                         
   5  10   0         59.84         71.08         3.85 o                         
   6  10   0         52.21         50.20         2.61 o                         
   7  10   0          4.45          1.35         1.69 o                         
   1  11   0          1.24          0.27         0.99 o                         
   2  11   0          8.51         11.14         1.35 o                         
   3  11   0          0.69          1.12         1.13 o                         
   4  11   0          1.04          3.50         1.54 o                         
 -14   1   1          6.69          8.10         0.98 o                         
 -13   1   1         48.16         42.97         1.85 o                         
 -12   1   1         35.86         37.67         1.95 o                         
 -11   1   1          3.59          3.41         0.95 o                         
 -10   1   1         28.32         28.75         1.50 o                         
  -9   1   1          1.27          1.95         0.92 o                         
  -8   1   1         32.56         40.04         2.96 o                         
  -7   1   1         44.81         41.20         3.21 o                         
  -6   1   1        375.92        439.77         7.67 o                         
  -5   1   1        843.14        841.26        10.14 o                         
  -4   1   1       1043.25        864.26         8.52 o                         
  -3   1   1       3749.73       3635.83        23.83 o                         
  -2   1   1        224.25        250.50         3.00 o                         
  -1   1   1        109.85        109.30         2.38 o                         
   0   1   1       1451.47       1181.57         8.21 o                         
   1   1   1       1162.89       1061.50         9.23 o                         
   2   1   1       3848.22       3675.09        24.72 o                         
   3   1   1        320.74        288.57         4.33 o                         
   4   1   1        831.57        815.17         7.82 o                         
   5   1   1         99.62         86.43         3.61 o                         
   6   1   1         30.72         29.48         2.62 o                         
   7   1   1        163.04        173.32         6.35 o                         
   8   1   1          1.34          2.20         1.83 o                         
   9   1   1         20.67         18.84         1.32 o                         
  10   1   1        386.50        398.75         5.34 o                         
  11   1   1         44.68         45.87         1.97 o                         
  12   1   1         15.85         18.64         1.63 o                         
  13   1   1          0.37         -0.03         0.84 o                         
  14   1   1         15.35         12.04         1.04 o                         
 -14   2   1         13.11         11.47         1.01 o                         
 -13   2   1         17.97         17.46         1.38 o                         
 -12   2   1         21.83         22.03         1.49 o                         
 -11   2   1        750.26        756.83         6.76 o                         
 -10   2   1          8.96          9.75         1.14 o                         
  -9   2   1        113.22        110.20         2.43 o                         
  -8   2   1        108.77        122.98         4.17 o                         
  -7   2   1        534.34        563.04         9.72 o                         
  -6   2   1         26.52         28.03         2.51 o                         
  -5   2   1         19.73         22.26         2.02 o                         
  -4   2   1        182.35        189.56         3.56 o                         
  -3   2   1       6032.74       5853.73        37.48 o                         
  -2   2   1         90.07         76.92         1.91 o                         
  -1   2   1       1046.18        946.54         8.42 o                         
   0   2   1       1829.11       1690.49        12.01 o                         
   1   2   1       4419.30       3937.94        25.55 o                         
   2   2   1      21966.10      22743.50       136.26 o                         
   3   2   1       1637.85       1555.07        12.41 o                         
   4   2   1        450.82        436.77         5.72 o                         
   5   2   1        200.72        197.27         8.81 o                         
   6   2   1        642.45        664.93        11.53 o                         
   7   2   1         10.93         13.00         2.69 o                         
   8   2   1        101.59        110.22         3.40 o                         
   9   2   1        426.47        389.02         5.79 o                         
  10   2   1         61.33         61.76         3.75 o                         
  11   2   1        155.88        155.27         3.63 o                         
  12   2   1          0.13          0.32         0.90 o                         
  13   2   1          7.40          4.59         0.94 o                         
  14   2   1         72.66         74.04         2.03 o                         
 -14   3   1          0.00         -0.84         0.84 o                         
 -13   3   1         12.22         13.43         1.10 o                         
 -12   3   1          1.93          1.31         0.98 o                         
 -11   3   1          9.67          9.71         1.18 o                         
 -10   3   1        585.09        606.90         6.19 o                         
  -9   3   1        409.08        414.98         4.86 o                         
  -8   3   1        193.65        191.36         6.07 o                         
  -7   3   1         50.27         47.91         3.52 o                         
  -6   3   1         34.69         54.21         4.33 o                         
  -5   3   1         78.54         91.32         4.44 o                         
  -4   3   1        356.76        433.45         6.52 o                         
  -3   3   1         35.14         39.71         2.18 o                         
  -2   3   1        536.32        516.88         7.85 o                         
  -1   3   1          2.55          5.08         1.07 o                         
   0   3   1       2178.33       2077.62        15.12 o                         
   1   3   1       1824.42       1908.30        14.43 o                         
   2   3   1       3792.41       3696.07        25.46 o                         
   3   3   1          5.90          3.36         1.03 o                         
   4   3   1         50.96         57.25         2.65 o                         
   5   3   1          5.96          2.65         1.46 o                         
   6   3   1         39.39         43.78         3.38 o                         
   7   3   1         55.74         48.68         2.99 o                         
   8   3   1        197.10        191.80         5.01 o                         
   9   3   1        273.37        259.17         5.00 o                         
  10   3   1        105.33        105.08         3.69 o                         
  11   3   1          0.24         -0.83         0.96 o                         
  12   3   1          0.03          0.87         0.95 o                         
  13   3   1          0.00          0.15         0.78 o                         
 -14   4   1          0.08          1.35         1.69 o                         
 -13   4   1          0.13          0.03         0.93 o                         
 -12   4   1          3.10          0.94         0.96 o                         
 -11   4   1         15.72         14.94         1.54 o                         
 -10   4   1         30.45         35.25         2.00 o                         
  -9   4   1        140.30        138.63         3.34 o                         
  -8   4   1       1165.61       1096.63        10.64 o                         
  -7   4   1         18.14         22.61         1.85 o                         
  -6   4   1        110.63        130.41         7.10 o                         
  -5   4   1          6.19          5.28         2.04 o                         
  -4   4   1        689.10        694.06        10.29 o                         
  -3   4   1        138.69        115.56         4.46 o                         
  -2   4   1          5.97          3.96         1.34 o                         
  -1   4   1         34.25         56.27         4.70 o                         
   0   4   1          3.91          6.09         1.29 o                         
   1   4   1        984.06        997.27        12.02 o                         
   2   4   1         55.49         48.96         2.64 o                         
   3   4   1       1650.13       1861.03        17.37 o                         
   4   4   1       2335.66       2326.67        27.50 o                         
   5   4   1        931.82       1008.15        14.77 o                         
   6   4   1         44.68         56.77         3.17 o                         
   7   4   1        497.60        488.09         6.12 o                         
   8   4   1         66.45         71.05         3.11 o                         
   9   4   1        265.48        263.57         5.61 o                         
  10   4   1         63.96         61.89         4.70 o                         
  11   4   1          1.42          0.56         1.11 o                         
  12   4   1          4.04          3.76         1.07 o                         
  13   4   1          2.27          2.28         0.95 o                         
 -13   5   1          8.08          8.67         1.22 o                         
 -12   5   1          3.13          4.01         1.41 o                         
 -11   5   1          0.52         -0.44         1.04 o                         
 -10   5   1         48.94         48.93         2.26 o                         
  -9   5   1        351.21        371.74         5.19 o                         
  -8   5   1        833.26        819.44         8.22 o                         
  -7   5   1        266.55        272.82         4.65 o                         
  -6   5   1         41.33         42.17         2.79 o                         
  -5   5   1         38.56         47.08         3.21 o                         
  -4   5   1          0.46         -0.74         1.77 o                         
  -3   5   1        354.38        352.67         8.90 o                         
  -2   5   1          0.02          1.11         1.79 o                         
  -1   5   1        579.38        568.59        10.77 o                         
   0   5   1          1.93          4.76         1.86 o                         
   1   5   1          6.41         13.46         2.09 o                         
   2   5   1        214.50        250.07         6.64 o                         
   3   5   1         96.54        102.25         4.96 o                         
   4   5   1         91.07        100.30         5.59 o                         
   5   5   1         14.29          7.02         2.09 o                         
   6   5   1         18.91         17.04         1.60 o                         
   7   5   1         71.97         66.49         2.35 o                         
   8   5   1         32.15         31.35         1.95 o                         
   9   5   1          2.92          2.79         1.48 o                         
  10   5   1          0.03          0.10         1.11 o                         
  11   5   1         13.69         15.88         1.62 o                         
  12   5   1         12.13         11.04         1.31 o                         
  13   5   1         10.67          8.93         2.02 o                         
 -12   6   1          8.59          9.43         1.29 o                         
 -11   6   1         30.03         31.60         1.89 o                         
 -10   6   1          1.47          1.44         1.06 o                         
  -9   6   1         22.93         21.22         1.57 o                         
  -8   6   1        220.90        228.30         4.06 o                         
  -7   6   1         15.26         12.85         1.42 o                         
  -6   6   1        126.16        129.43         3.03 o                         
  -5   6   1        175.22        157.19         3.96 o                         
  -4   6   1          5.34          5.95         1.52 o                         
  -3   6   1         37.62         39.87         2.45 o                         
  -2   6   1         71.89         74.66         3.96 o                         
  -1   6   1         34.50         32.52         3.71 o                         
   0   6   1         67.03         70.34         5.62 o                         
   1   6   1       1020.55       1038.35        18.91 o                         
   2   6   1         16.69         21.61         2.20 o                         
   3   6   1         91.20         97.71         4.11 o                         
   4   6   1         21.69         26.08         2.09 o                         
   5   6   1         82.21         72.70         5.50 o                         
   6   6   1         85.73         88.96         2.92 o                         
   7   6   1          3.75          5.92         1.40 o                         
   8   6   1         93.36        105.56         3.44 o                         
   9   6   1          7.00          5.34         1.46 o                         
  10   6   1         24.45         23.30         2.14 o                         
  11   6   1          0.57          1.10         1.29 o                         
  12   6   1          2.27          1.52         1.43 o                         
 -12   7   1          3.09          2.70         1.69 o                         
 -11   7   1          2.33          3.01         1.09 o                         
 -10   7   1          0.18          2.31         0.97 o                         
  -9   7   1          2.57          1.81         1.07 o                         
  -8   7   1          0.00          1.61         1.22 o                         
  -7   7   1         12.56         13.17         1.44 o                         
  -6   7   1         14.68         14.27         1.61 o                         
  -5   7   1         98.03         97.46         4.25 o                         
  -4   7   1        216.68        221.61         4.09 o                         
  -3   7   1          8.96          7.34         1.24 o                         
  -2   7   1         26.19         23.85         2.01 o                         
  -1   7   1         33.84         27.72         1.90 o                         
   0   7   1         33.88         36.57         2.09 o                         
   1   7   1         98.45         95.03         3.67 o                         
   2   7   1         93.87         94.52         3.95 o                         
   3   7   1         22.32         18.67         2.24 o                         
   4   7   1         36.98         36.10         2.25 o                         
   5   7   1          2.88          3.78         1.23 o                         
   6   7   1          1.68          2.62         1.16 o                         
   7   7   1          0.75          2.39         1.26 o                         
   8   7   1         21.86         19.51         1.89 o                         
   9   7   1         13.36         16.54         2.00 o                         
  10   7   1         18.16         20.25         1.89 o                         
  11   7   1          0.95          0.09         1.29 o                         
 -10   8   1          0.22          0.18         1.69 o                         
  -9   8   1         24.38         24.90         2.32 o                         
  -8   8   1         26.53         33.84         3.63 o                         
  -7   8   1          6.53          4.75         1.50 o                         
  -6   8   1        194.89        203.38         4.14 o                         
  -5   8   1         41.29         39.29         2.67 o                         
  -4   8   1         45.44         45.87         2.34 o                         
  -3   8   1          2.25          3.17         1.18 o                         
  -2   8   1         10.51         13.49         1.44 o                         
  -1   8   1        298.56        290.22         4.62 o                         
   0   8   1         66.15         67.72         2.79 o                         
   1   8   1         46.29         44.59         2.35 o                         
   2   8   1         30.43         27.49         2.47 o                         
   3   8   1         15.90         18.46         1.73 o                         
   4   8   1        113.76        116.37         3.65 o                         
   5   8   1          2.12          2.14         1.24 o                         
   6   8   1         17.74         19.90         1.74 o                         
   7   8   1         96.19         91.38         5.97 o                         
   8   8   1         22.06         22.10         2.02 o                         
   9   8   1          2.57          0.37         1.29 o                         
  10   8   1          2.44         -1.35         1.69 o                         
  -9   9   1         13.02         11.12         2.36 o                         
  -8   9   1          3.87          4.91         1.85 o                         
  -7   9   1          0.40          1.86         1.16 o                         
  -6   9   1          8.64          9.41         1.37 o                         
  -5   9   1         21.32         21.84         1.75 o                         
  -4   9   1          0.99         -0.27         1.01 o                         
  -3   9   1          0.99          1.34         1.02 o                         
  -2   9   1         12.65         13.41         1.48 o                         
  -1   9   1          7.44          9.32         1.35 o                         
   0   9   1         16.35         15.41         1.65 o                         
   1   9   1          3.80          2.67         1.24 o                         
   2   9   1          7.89          4.99         1.32 o                         
   3   9   1          1.14          0.39         1.17 o                         
   4   9   1          3.37          2.69         1.25 o                         
   5   9   1          2.13          3.06         1.15 o                         
   6   9   1          6.80          7.05         1.27 o                         
   7   9   1         19.39         17.39         1.62 o                         
   8   9   1          1.05          2.49         1.54 o                         
   9   9   1          1.91          2.36         1.69 o                         
  -7  10   1          2.72          0.95         1.19 o                         
  -6  10   1          8.60          8.67         1.15 o                         
  -5  10   1          5.34          4.83         1.22 o                         
  -4  10   1          0.43          0.48         1.17 o                         
  -3  10   1          0.40          0.64         1.35 o                         
  -2  10   1         20.99         22.82         1.65 o                         
  -1  10   1          1.43          1.15         1.11 o                         
   0  10   1         17.34         14.49         1.46 o                         
   1  10   1          0.38          0.57         1.05 o                         
   2  10   1          1.17          2.17         1.19 o                         
   3  10   1          5.32          3.76         1.16 o                         
   4  10   1         11.14         10.59         1.32 o                         
   5  10   1          7.25          5.19         1.13 o                         
   6  10   1          0.40         -0.19         0.99 o                         
   7  10   1         10.99         12.81         2.36 o                         
  -4  11   1          2.86          4.10         1.54 o                         
  -3  11   1          0.01          0.88         1.09 o                         
  -2  11   1          1.43          2.01         1.02 o                         
  -1  11   1          1.64          0.77         0.96 o                         
   0  11   1         29.87         31.59         1.71 o                         
   1  11   1         12.37         11.48         1.35 o                         
   2  11   1          6.02          5.36         1.13 o                         
   3  11   1          0.00         -0.12         1.01 o                         
   4  11   1          8.60          8.07         1.67 o                         
 -15   0   2          4.18          5.63         2.19 o                         
 -14   0   2        105.68        107.15         3.28 o                         
 -13   0   2         69.36         65.66         3.82 o                         
 -12   0   2          2.01          3.20         1.35 o                         
 -11   0   2         43.11         48.01         2.73 o                         
 -10   0   2         15.22         18.47         1.82 o                         
  -9   0   2        147.94        144.94         4.03 o                         
  -8   0   2          7.77         14.51         3.69 o                         
  -7   0   2        876.48        826.85        16.66 o                         
  -6   0   2       2373.41       2325.48        30.67 o                         
  -5   0   2       3780.95       3796.74        43.20 o                         
  -4   0   2        356.07        341.75         8.49 o                         
  -3   0   2        890.44        851.58        12.78 o                         
  -2   0   2       6010.15       5641.48        66.41 o                         
  -1   0   2      29496.07      31651.69       376.39 o                         
   0   0   2          1.53          3.00         0.72 o                         
   1   0   2        424.31        371.18         4.94 o                         
   2   0   2       5120.49       4823.62        43.27 o                         
   3   0   2         78.37         75.96         3.72 o                         
   4   0   2        255.95        240.62         6.02 o                         
   5   0   2        679.45        625.50        14.23 o                         
   6   0   2       1338.42       1372.64        22.84 o                         
   7   0   2       1509.92       1544.71        32.56 o                         
   8   0   2        143.70        142.99         5.43 o                         
   9   0   2        115.45        113.51         3.50 o                         
  10   0   2        985.88        981.41        11.75 o                         
  11   0   2       1996.22       2007.85        19.93 o                         
  12   0   2         15.81         18.74         2.18 o                         
  13   0   2         64.22         55.38         6.58 o                         
  14   0   2          0.17          2.19         1.43 o                         
 -15   1   2         51.10         51.83         2.73 o                         
 -14   1   2         47.15         40.35         1.61 o                         
 -13   1   2          8.27          9.16         1.06 o                         
 -12   1   2         38.29         37.14         2.22 o                         
 -11   1   2         39.64         46.45         1.82 o                         
 -10   1   2          0.90          1.21         0.86 o                         
  -9   1   2         37.16         40.04         1.82 o                         
  -8   1   2         90.66        100.80         3.73 o                         
  -7   1   2        498.42        576.27         9.64 o                         
  -6   1   2       1861.95       1984.45        19.40 o                         
  -5   1   2       1589.78       1645.16        15.95 o                         
  -4   1   2         74.09         67.44         2.20 o                         
  -3   1   2         38.57         32.02         1.45 o                         
  -2   1   2        400.16        388.56         4.17 o                         
  -1   1   2      10139.21      10132.41        65.52 o                         
   0   1   2         26.42         26.68         1.07 o                         
   1   1   2        681.13        655.88         7.16 o                         
   2   1   2        656.84        533.54         7.33 o                         
   3   1   2        107.09        122.69         2.76 o                         
   4   1   2       1640.20       1607.47        13.17 o                         
   5   1   2         48.87         48.53         2.81 o                         
   6   1   2         10.07         14.12         2.62 o                         
   7   1   2        662.98        684.88        14.45 o                         
   8   1   2          3.99          5.38         1.37 o                         
   9   1   2         46.66         44.27         2.02 o                         
  10   1   2        183.94        184.59         4.00 o                         
  11   1   2         16.51         19.23         1.75 o                         
  12   1   2         29.91         30.97         2.14 o                         
  13   1   2          0.11         -0.19         0.93 o                         
  14   1   2          6.16          6.44         1.06 o                         
 -14   2   2         39.60         39.28         1.59 o                         
 -13   2   2          7.18          6.49         0.95 o                         
 -12   2   2         88.57         94.48         2.72 o                         
 -11   2   2        227.90        217.71         3.39 o                         
 -10   2   2          4.43          7.71         1.09 o                         
  -9   2   2         44.01         49.70         1.86 o                         
  -8   2   2        203.32        232.15         6.14 o                         
  -7   2   2          0.02          0.98         1.57 o                         
  -6   2   2          1.08          0.31         1.56 o                         
  -5   2   2         33.41         26.30         2.13 o                         
  -4   2   2       1080.79       1097.47         9.80 o                         
  -3   2   2       1364.66       1251.66        10.24 o                         
  -2   2   2       1846.53       1686.46        12.37 o                         
  -1   2   2        379.73        322.49         5.80 o                         
   0   2   2       4155.06       4021.00        27.85 o                         
   1   2   2      37090.48      39897.45       551.16 o                         
   2   2   2         17.98         25.09         1.52 o                         
   3   2   2        124.31        119.83         3.07 o                         
   4   2   2       1121.22       1090.09        10.70 o                         
   5   2   2       1211.17       1393.32        15.09 o                         
   6   2   2         48.29         44.74         3.75 o                         
   7   2   2        184.92        173.93         6.36 o                         
   8   2   2          4.43          5.97         1.50 o                         
   9   2   2        558.17        540.54         6.69 o                         
  10   2   2         15.63         16.35         1.68 o                         
  11   2   2        201.36        223.46         4.20 o                         
  12   2   2        119.86        125.85         3.01 o                         
  13   2   2         12.21         11.12         1.30 o                         
 -14   3   2         26.80         27.90         2.55 o                         
 -13   3   2          0.15          0.51         0.89 o                         
 -12   3   2         43.21         35.72         1.81 o                         
 -11   3   2        302.03        290.21         4.09 o                         
 -10   3   2         18.02         21.30         1.80 o                         
  -9   3   2        106.45         94.00         3.14 o                         
  -8   3   2         94.57        102.21         4.66 o                         
  -7   3   2        128.50        150.22         4.22 o                         
  -6   3   2        306.71        291.70         8.48 o                         
  -5   3   2          3.36          8.93         1.94 o                         
  -4   3   2          4.19          7.43         1.60 o                         
  -3   3   2        177.00        171.41         4.45 o                         
  -2   3   2        873.08        834.98        13.01 o                         
  -1   3   2       4732.09       4428.79        32.09 o                         
   0   3   2        400.76        391.45         4.94 o                         
   1   3   2        136.22        144.31         3.25 o                         
   2   3   2        325.54        315.93         4.84 o                         
   3   3   2        586.73        596.05         7.27 o                         
   4   3   2        612.08        661.04        16.39 o                         
   5   3   2        407.56        429.69        10.32 o                         
   6   3   2          1.10          2.39         3.47 o                         
   7   3   2          2.75          1.35         1.22 o                         
   8   3   2         18.74         18.63         1.63 o                         
   9   3   2         21.90         21.13         1.69 o                         
  10   3   2          3.31          4.13         1.23 o                         
  11   3   2          9.03          6.97         1.21 o                         
  12   3   2         12.19         16.33         1.38 o                         
  13   3   2         20.01         18.54         1.36 o                         
 -14   4   2         21.27         20.93         1.73 o                         
 -13   4   2         75.70         81.63         2.39 o                         
 -12   4   2          0.99         -0.64         0.91 o                         
 -11   4   2         31.07         32.18         1.84 o                         
 -10   4   2        213.95        218.67         4.06 o                         
  -9   4   2       1102.97       1053.54         9.88 o                         
  -8   4   2         37.25         39.80         1.78 o                         
  -7   4   2         87.59         89.56         3.06 o                         
  -6   4   2         10.61         11.26         3.04 o                         
  -5   4   2         24.55         31.64         3.27 o                         
  -4   4   2         61.69         51.93         3.39 o                         
  -3   4   2        109.57         91.13         4.08 o                         
  -2   4   2        105.64        109.38         4.22 o                         
  -1   4   2        481.88        491.60         7.96 o                         
   0   4   2         93.07         82.92         4.42 o                         
   1   4   2       2052.19       1948.80        17.51 o                         
   2   4   2        230.82        281.01         5.66 o                         
   3   4   2       6723.17       7159.32        64.51 o                         
   4   4   2       1215.14       1229.13        13.91 o                         
   5   4   2          0.01          2.05         2.47 o                         
   6   4   2         30.10         38.71         2.83 o                         
   7   4   2         17.04         19.74         1.62 o                         
   8   4   2         18.99         15.99         1.62 o                         
   9   4   2          4.20          4.32         1.19 o                         
  10   4   2         18.15         20.49         1.81 o                         
  11   4   2          2.56          1.78         1.12 o                         
  12   4   2          3.60          3.54         1.06 o                         
  13   4   2          7.50          9.28         1.87 o                         
 -13   5   2          0.14          0.71         0.83 o                         
 -12   5   2          1.07          0.95         0.91 o                         
 -11   5   2          2.28          0.69         1.00 o                         
 -10   5   2          0.71          0.34         1.02 o                         
  -9   5   2         67.00         73.29         2.72 o                         
  -8   5   2        280.18        294.48         4.92 o                         
  -7   5   2         20.88         21.69         1.48 o                         
  -6   5   2         16.13         18.40         1.65 o                         
  -5   5   2        167.69        170.54         5.38 o                         
  -4   5   2         12.56         10.56         2.31 o                         
  -3   5   2        137.51        138.81         7.34 o                         
  -2   5   2        134.85        141.07         7.78 o                         
  -1   5   2          1.31          0.86         1.76 o                         
   0   5   2         19.61         19.28         2.78 o                         
   1   5   2         24.93         16.29         2.68 o                         
   2   5   2          9.13         15.52         2.70 o                         
   3   5   2         29.99         30.63         3.10 o                         
   4   5   2         15.10         15.16         2.38 o                         
   5   5   2          1.81          2.43         1.42 o                         
   6   5   2         13.00          9.49         1.49 o                         
   7   5   2        145.45        128.07         3.83 o                         
   8   5   2         98.40        100.51         3.66 o                         
   9   5   2          3.43          2.66         1.34 o                         
  10   5   2          0.31          0.50         1.11 o                         
  11   5   2          0.69          0.25         1.13 o                         
  12   5   2          1.61          2.38         1.31 o                         
 -13   6   2          0.05         -1.01         1.35 o                         
 -12   6   2         16.86         15.01         1.27 o                         
 -11   6   2          3.44          4.01         1.08 o                         
 -10   6   2         39.28         45.70         2.21 o                         
  -9   6   2        128.36        137.27         3.19 o                         
  -8   6   2          6.75          4.70         1.16 o                         
  -7   6   2       1522.65       1544.67        14.98 o                         
  -6   6   2         30.21         32.73         1.77 o                         
  -5   6   2         28.99         30.81         2.11 o                         
  -4   6   2        525.20        542.68        10.92 o                         
  -3   6   2        342.35        344.39         6.08 o                         
  -2   6   2         92.65         94.41         3.76 o                         
  -1   6   2          0.05         -1.62         1.62 o                         
   0   6   2        339.56        353.96         9.76 o                         
   1   6   2         69.60         67.44         5.02 o                         
   2   6   2          7.34         12.32         1.64 o                         
   3   6   2        364.32        370.51        12.73 o                         
   4   6   2         22.72         25.04         1.63 o                         
   5   6   2        209.32        190.10         3.61 o                         
   6   6   2        230.00        209.25         4.09 o                         
   7   6   2        210.99        190.19         4.61 o                         
   8   6   2         43.11         40.20         2.49 o                         
   9   6   2          0.03         -0.63         1.13 o                         
  10   6   2          6.67          5.17         1.39 o                         
  11   6   2          0.53          1.71         1.05 o                         
  12   6   2         22.89         25.63         2.26 o                         
 -12   7   2          0.02          1.01         1.35 o                         
 -11   7   2          0.52          2.45         1.04 o                         
 -10   7   2          0.04         -0.90         0.90 o                         
  -9   7   2          0.37          1.40         1.04 o                         
  -8   7   2         51.13         51.69         2.33 o                         
  -7   7   2         23.99         27.36         1.75 o                         
  -6   7   2        128.51        134.18         3.55 o                         
  -5   7   2         61.89         65.29         3.15 o                         
  -4   7   2        140.87        143.19         3.38 o                         
  -3   7   2          3.73          1.83         1.10 o                         
  -2   7   2         30.60         33.18         1.70 o                         
  -1   7   2          0.04         -0.49         0.95 o                         
   0   7   2         51.17         57.81         2.16 o                         
   1   7   2          6.32          4.61         1.06 o                         
   2   7   2         11.42         14.96         1.54 o                         
   3   7   2         67.53         66.59         2.95 o                         
   4   7   2          0.04         -0.12         1.06 o                         
   5   7   2         20.16         19.68         1.82 o                         
   6   7   2         23.95         26.42         2.02 o                         
   7   7   2          6.31          7.07         1.84 o                         
   8   7   2         26.99         34.29         4.67 o                         
   9   7   2         61.96         58.97         2.95 o                         
  10   7   2          4.18          5.15         1.26 o                         
  11   7   2          0.94          1.07         1.29 o                         
 -10   8   2          1.30          1.29         1.14 o                         
  -9   8   2         49.79         56.73         2.49 o                         
  -8   8   2        100.19        106.53         3.05 o                         
  -7   8   2          1.78          2.11         1.15 o                         
  -6   8   2          6.50          6.50         1.22 o                         
  -5   8   2        371.10        399.87         5.44 o                         
  -4   8   2         41.56         40.50         2.55 o                         
  -3   8   2         82.71         79.61         3.50 o                         
  -2   8   2         38.45         39.65         2.06 o                         
  -1   8   2         49.46         50.18         2.62 o                         
   0   8   2         81.10         73.63         2.81 o                         
   1   8   2         43.30         39.17         2.30 o                         
   2   8   2          3.94          4.37         1.26 o                         
   3   8   2         24.31         25.24         1.86 o                         
   4   8   2          3.74          1.84         1.27 o                         
   5   8   2          2.81          2.90         1.24 o                         
   6   8   2         57.59         50.52         2.45 o                         
   7   8   2         92.26         86.49         3.53 o                         
   8   8   2         28.60         27.48         2.46 o                         
   9   8   2         12.94         14.69         1.79 o                         
  10   8   2         23.94         25.29         3.03 o                         
  -9   9   2          3.33         -0.34         1.69 o                         
  -8   9   2         11.30         11.63         1.50 o                         
  -7   9   2          1.36          1.74         1.05 o                         
  -6   9   2          0.00          0.75         1.05 o                         
  -5   9   2          6.34          4.86         1.23 o                         
  -4   9   2         16.25         14.45         1.58 o                         
  -3   9   2          0.44          0.26         1.08 o                         
  -2   9   2          0.45         -1.03         1.03 o                         
  -1   9   2         61.22         62.10         3.62 o                         
   0   9   2          0.06          1.03         1.24 o                         
   1   9   2          8.40          9.08         1.41 o                         
   2   9   2         13.97         15.48         1.54 o                         
   3   9   2          1.60          1.45         1.17 o                         
   4   9   2         24.77         31.72         2.11 o                         
   5   9   2         57.04         58.42         3.02 o                         
   6   9   2          0.19          0.59         1.32 o                         
   7   9   2          0.79          0.37         1.52 o                         
   8   9   2          0.57          1.35         1.43 o                         
   9   9   2          0.69          2.02         1.69 o                         
  -7  10   2          0.24         -0.32         1.29 o                         
  -6  10   2          8.78         11.42         1.30 o                         
  -5  10   2          3.41          2.47         1.12 o                         
  -4  10   2         68.81         72.84         2.56 o                         
  -3  10   2         96.39        100.74         4.80 o                         
  -2  10   2         32.97         36.26         2.09 o                         
  -1  10   2         12.17         14.97         1.48 o                         
   0  10   2          0.60          0.94         1.09 o                         
   1  10   2         42.87         46.37         2.13 o                         
   2  10   2          0.72          0.46         1.07 o                         
   3  10   2          0.95          1.37         1.08 o                         
   4  10   2         21.78         21.00         1.71 o                         
   5  10   2         48.51         42.69         2.41 o                         
   6  10   2         24.06         22.50         2.38 o                         
   7  10   2          0.05         -0.34         1.35 o                         
  -4  11   2          0.11          2.13         1.37 o                         
  -3  11   2          7.32          8.85         1.44 o                         
  -2  11   2          2.38          2.24         0.93 o                         
  -1  11   2          9.35         10.76         1.19 o                         
   0  11   2         10.66         14.07         1.20 o                         
   1  11   2         10.11         11.78         1.20 o                         
   2  11   2          0.02         -0.49         0.83 o                         
   3  11   2         21.62         20.91         1.79 o                         
   4  11   2          1.73          1.25         1.14 o                         
 -15   1   3          4.30          4.05         0.97 o                         
 -14   1   3         19.79         16.92         1.06 o                         
 -13   1   3          1.43          1.52         0.81 o                         
 -12   1   3        100.50        103.42         2.45 o                         
 -11   1   3         15.07         11.16         1.12 o                         
 -10   1   3         55.36         54.41         1.93 o                         
  -9   1   3         12.15         11.90         1.20 o                         
  -8   1   3        413.09        411.07         7.68 o                         
  -7   1   3          0.71          2.02         1.66 o                         
  -6   1   3          1.18          2.02         1.39 o                         
  -5   1   3       1360.03       1425.39        14.51 o                         
  -4   1   3        299.34        315.95         4.53 o                         
  -3   1   3         11.10          7.45         0.98 o                         
  -2   1   3        424.12        477.11         5.04 o                         
  -1   1   3        150.39        132.95         2.61 o                         
   0   1   3         35.50         38.17         1.69 o                         
   1   1   3       4434.60       4154.49        29.38 o                         
   2   1   3        125.11        135.22         3.15 o                         
   3   1   3         60.16         46.74         2.28 o                         
   4   1   3         45.46         55.21         2.69 o                         
   5   1   3        787.87        802.67        13.96 o                         
   6   1   3         23.09         23.40         3.46 o                         
   7   1   3         20.15         31.84         3.24 o                         
   8   1   3         36.88         37.16         1.91 o                         
   9   1   3         46.54         49.48         2.75 o                         
  10   1   3          0.70          0.28         1.08 o                         
  11   1   3         77.32         74.80         6.10 o                         
  12   1   3         86.57         82.03         6.89 o                         
  13   1   3          0.49         -0.16         0.96 o                         
 -15   2   3         16.39         11.13         2.36 o                         
 -14   2   3          0.15         -0.56         0.66 o                         
 -13   2   3         23.46         18.61         1.20 o                         
 -12   2   3         29.07         26.81         1.40 o                         
 -11   2   3          2.50          2.13         0.90 o                         
 -10   2   3        248.34        248.21         3.96 o                         
  -9   2   3         71.87         83.86         2.37 o                         
  -8   2   3        135.85        134.19         4.19 o                         
  -7   2   3         64.89         68.42         5.10 o                         
  -6   2   3        399.74        449.40         8.84 o                         
  -5   2   3        292.65        282.17         6.33 o                         
  -4   2   3       2333.50       2335.41        19.10 o                         
  -3   2   3          5.81          2.13         0.90 o                         
  -2   2   3        561.62        558.38         9.13 o                         
  -1   2   3        977.52       1000.97        12.12 o                         
   0   2   3       5650.85       5378.35        34.69 o                         
   1   2   3         16.15         17.31         2.20 o                         
   2   2   3          0.29          0.91         0.90 o                         
   3   2   3        919.39        807.21         9.42 o                         
   4   2   3       4232.22       4614.69        35.03 o                         
   5   2   3        125.11        143.81         5.77 o                         
   6   2   3          1.38          2.05         2.38 o                         
   7   2   3        218.19        209.96         5.12 o                         
   8   2   3          0.82          1.77         1.12 o                         
   9   2   3        255.17        245.49         4.41 o                         
  10   2   3          0.18          1.46         1.06 o                         
  11   2   3          0.39          0.54         0.97 o                         
  12   2   3          0.00          1.32         0.98 o                         
  13   2   3         71.96         72.01         2.43 o                         
 -14   3   3          0.30         -0.74         0.75 o                         
 -13   3   3         23.95         21.52         1.37 o                         
 -12   3   3         79.84         80.43         3.19 o                         
 -11   3   3          5.29          5.49         1.15 o                         
 -10   3   3          0.19         -0.54         1.05 o                         
  -9   3   3         21.48         26.14         1.74 o                         
  -8   3   3        291.75        285.40         4.55 o                         
  -7   3   3        250.83        244.05         6.27 o                         
  -6   3   3         19.93         12.89         2.86 o                         
  -5   3   3         30.05         42.48         3.30 o                         
  -4   3   3        208.93        202.28         5.25 o                         
  -3   3   3        161.39        135.00         4.45 o                         
  -2   3   3          9.34          8.68         1.58 o                         
  -1   3   3        328.91        346.72         6.19 o                         
   0   3   3        145.06        128.81         4.42 o                         
   1   3   3       2418.62       2399.16        18.20 o                         
   2   3   3       2263.46       2309.49        18.09 o                         
   3   3   3       1234.49       1297.75        13.43 o                         
   4   3   3         99.22         85.93         3.84 o                         
   5   3   3         15.27         13.79         2.60 o                         
   6   3   3         27.33         22.85         2.23 o                         
   7   3   3          0.01          0.41         1.13 o                         
   8   3   3         17.50         11.92         1.61 o                         
   9   3   3          0.73          2.45         1.09 o                         
  10   3   3         39.30         34.83         2.62 o                         
  11   3   3          0.04          0.18         0.99 o                         
  12   3   3         61.03         57.60         2.64 o                         
  13   3   3         48.39         52.92         4.67 o                         
 -14   4   3         18.65         19.86         1.26 o                         
 -13   4   3          1.05          1.38         0.82 o                         
 -12   4   3         19.40         19.59         1.57 o                         
 -11   4   3         10.94         13.91         1.41 o                         
 -10   4   3        150.96        152.29         3.28 o                         
  -9   4   3          8.65          8.28         1.21 o                         
  -8   4   3          0.06         -0.48         0.90 o                         
  -7   4   3        117.91        124.10         3.37 o                         
  -6   4   3         46.28         46.63         3.28 o                         
  -5   4   3        197.50        190.42         7.11 o                         
  -4   4   3         42.75         40.72         3.10 o                         
  -3   4   3        545.40        568.95         9.24 o                         
  -2   4   3        220.02        238.32         5.97 o                         
  -1   4   3        237.91        242.69         5.93 o                         
   0   4   3          0.41          0.21         1.27 o                         
   1   4   3        401.79        433.01         7.88 o                         
   2   4   3        446.27        514.60         8.02 o                         
   3   4   3       1509.42       1605.77        16.34 o                         
   4   4   3        197.45        195.44         6.81 o                         
   5   4   3          1.96          3.95         1.52 o                         
   6   4   3         19.55         16.92         2.40 o                         
   7   4   3         15.43         14.71         1.51 o                         
   8   4   3          3.02          5.68         1.34 o                         
   9   4   3          2.95          1.41         1.15 o                         
  10   4   3         18.42         15.69         1.58 o                         
  11   4   3         23.31         23.83         2.19 o                         
  12   4   3          0.09          0.72         0.89 o                         
 -13   5   3          0.02         -0.06         0.69 o                         
 -12   5   3         16.76         14.40         1.20 o                         
 -11   5   3          9.01          8.10         1.22 o                         
 -10   5   3          7.73          6.54         1.32 o                         
  -9   5   3        591.57        617.69         7.00 o                         
  -8   5   3          3.75          2.54         1.12 o                         
  -7   5   3         19.69         17.37         1.47 o                         
  -6   5   3          4.05          4.02         1.18 o                         
  -5   5   3        126.28        113.03         3.63 o                         
  -4   5   3        163.67        187.59         6.97 o                         
  -3   5   3       1132.76       1237.90        15.87 o                         
  -2   5   3        213.76        233.86         8.25 o                         
  -1   5   3         58.36         56.91         4.28 o                         
   0   5   3        417.85        452.00        11.03 o                         
   1   5   3        247.23        257.44         7.92 o                         
   2   5   3       3115.15       3289.47        39.69 o                         
   3   5   3       1586.25       1715.22        37.67 o                         
   4   5   3         30.73         25.66         3.03 o                         
   5   5   3        191.60        188.87         4.19 o                         
   6   5   3         18.83         16.84         1.78 o                         
   7   5   3          0.02          1.93         1.32 o                         
   8   5   3          2.88          0.40         1.17 o                         
   9   5   3         42.07         46.67         2.92 o                         
  10   5   3          4.03          4.04         1.26 o                         
  11   5   3          0.03          1.08         1.11 o                         
  12   5   3         24.58         29.87         2.01 o                         
 -12   6   3          3.03          1.38         0.85 o                         
 -11   6   3         34.45         38.01         1.87 o                         
 -10   6   3          0.65          1.55         1.09 o                         
  -9   6   3         19.97         24.22         2.32 o                         
  -8   6   3        154.82        164.80         3.82 o                         
  -7   6   3        134.87        138.90         3.56 o                         
  -6   6   3         15.44         14.69         1.59 o                         
  -5   6   3         41.15         46.86         2.69 o                         
  -4   6   3          0.20          0.57         1.07 o                         
  -3   6   3          2.52          3.01         1.41 o                         
  -2   6   3         26.59         27.50         2.20 o                         
  -1   6   3         23.27         25.21         2.00 o                         
   0   6   3        271.20        265.33         9.30 o                         
   1   6   3          1.79          1.67         1.32 o                         
   2   6   3         15.96         15.33         1.91 o                         
   3   6   3        151.97        138.74         3.59 o                         
   4   6   3          0.04          0.52         1.08 o                         
   5   6   3        190.28        174.01         4.43 o                         
   6   6   3        182.04        186.36         4.21 o                         
   7   6   3          3.07          2.82         1.35 o                         
   8   6   3          1.73         -0.25         1.21 o                         
   9   6   3         12.33         12.99         2.04 o                         
  10   6   3          5.60          3.20         1.14 o                         
  11   6   3          1.24          0.39         1.05 o                         
 -11   7   3          1.00          1.73         0.90 o                         
 -10   7   3          1.72          2.44         0.97 o                         
  -9   7   3          0.72          0.47         1.02 o                         
  -8   7   3         40.36         42.10         2.12 o                         
  -7   7   3        511.30        543.61         7.38 o                         
  -6   7   3          1.86          3.06         1.16 o                         
  -5   7   3         28.72         37.20         2.50 o                         
  -4   7   3          1.53         -1.60         1.60 o                         
  -3   7   3          0.02          0.95         1.12 o                         
  -2   7   3          0.69          0.92         1.01 o                         
  -1   7   3          7.66          7.44         1.13 o                         
   0   7   3          0.89          1.05         0.95 o                         
   1   7   3         25.69         25.49         1.50 o                         
   2   7   3          6.07          4.04         1.06 o                         
   3   7   3         37.54         38.29         2.44 o                         
   4   7   3          1.89          3.46         1.22 o                         
   5   7   3         19.22         18.03         1.79 o                         
   6   7   3         60.70         64.00         2.78 o                         
   7   7   3         84.09         71.08         5.84 o                         
   8   7   3          3.38          3.27         1.43 o                         
   9   7   3          4.54          4.67         1.19 o                         
  10   7   3          0.89          2.24         1.22 o                         
 -10   8   3         64.48         70.31         2.27 o                         
  -9   8   3         33.71         38.68         1.88 o                         
  -8   8   3          0.91          0.16         1.05 o                         
  -7   8   3        157.56        174.46         5.18 o                         
  -6   8   3          2.45          3.52         1.19 o                         
  -5   8   3        209.75        229.18         4.43 o                         
  -4   8   3         35.02         36.26         2.31 o                         
  -3   8   3         14.08         11.65         1.39 o                         
  -2   8   3        110.95        117.46         2.93 o                         
  -1   8   3          2.18          2.01         1.06 o                         
   0   8   3          0.44          0.07         0.97 o                         
   1   8   3         60.05         56.11         2.48 o                         
   2   8   3          0.10          2.03         1.13 o                         
   3   8   3          5.14          3.79         1.18 o                         
   4   8   3          4.03          4.94         1.34 o                         
   5   8   3         83.51         79.39         3.96 o                         
   6   8   3          3.07          1.34         1.22 o                         
   7   8   3         86.56         84.43         5.84 o                         
   8   8   3          3.95          3.57         1.48 o                         
   9   8   3         34.69         26.91         2.07 o                         
  -8   9   3         23.79         29.72         2.82 o                         
  -7   9   3         12.28         12.18         1.46 o                         
  -6   9   3         16.38         15.95         1.52 o                         
  -5   9   3         24.10         23.02         2.21 o                         
  -4   9   3         15.47         18.42         1.71 o                         
  -3   9   3          0.11         -0.61         1.07 o                         
  -2   9   3         68.05         70.23         2.64 o                         
  -1   9   3          1.81          0.81         1.08 o                         
   0   9   3         39.88         38.09         2.33 o                         
   1   9   3         10.71         10.88         1.50 o                         
   2   9   3         47.75         50.47         2.71 o                         
   3   9   3          0.44         -0.43         1.14 o                         
   4   9   3          3.09          3.00         1.36 o                         
   5   9   3         61.60         61.28         3.02 o                         
   6   9   3          3.77          1.15         1.20 o                         
   7   9   3          0.69          2.47         1.33 o                         
   8   9   3          0.02         -1.69         1.69 o                         
  -6  10   3         18.59         15.67         1.23 o                         
  -5  10   3         14.11         10.81         1.24 o                         
  -4  10   3          0.01          0.20         0.96 o                         
  -3  10   3         43.70         46.61         2.19 o                         
  -2  10   3          5.77          4.42         1.26 o                         
  -1  10   3        224.06        259.89         4.36 o                         
   0  10   3        118.52        119.88         3.05 o                         
   1  10   3         18.32         20.75         1.55 o                         
   2  10   3         18.79         18.51         1.60 o                         
   3  10   3         26.09         23.81         1.80 o                         
   4  10   3          0.79          2.07         1.20 o                         
   5  10   3          4.04          3.83         1.13 o                         
   6  10   3          1.03          1.01         2.02 o                         
  -4  11   3          0.17          0.64         1.29 o                         
  -3  11   3         12.21         12.64         1.48 o                         
  -2  11   3          7.13          7.20         1.08 o                         
  -1  11   3          6.59          8.00         1.07 o                         
   0  11   3          5.49          5.93         1.02 o                         
   1  11   3         14.34         12.36         1.39 o                         
   2  11   3          0.18          0.93         1.09 o                         
   3  11   3          0.38          0.56         1.03 o                         
 -15   0   4          1.01          1.18         1.19 o                         
 -14   0   4         29.39         26.76         1.79 o                         
 -13   0   4        205.34        217.26         4.67 o                         
 -12   0   4         72.64         56.35         3.84 o                         
 -11   0   4        183.71        151.62         4.28 o                         
 -10   0   4        141.58        140.83         4.08 o                         
  -9   0   4         18.38         15.87         1.83 o                         
  -8   0   4         10.08         12.41         2.51 o                         
  -7   0   4       3730.08       4003.80        49.27 o                         
  -6   0   4         69.45         71.36         5.31 o                         
  -5   0   4         17.90          8.66         2.20 o                         
  -4   0   4        711.29        605.66         9.73 o                         
  -3   0   4         57.48         49.02         3.08 o                         
  -2   0   4         27.55         34.19         2.34 o                         
  -1   0   4          5.76         -0.22         1.28 o                         
   0   0   4       2533.76       2203.11        35.01 o                         
   1   0   4       2708.42       2514.65        30.61 o                         
   2   0   4       1219.17       1213.32        18.34 o                         
   3   0   4        246.74        255.54        14.88 o                         
   4   0   4         20.32         27.92         3.62 o                         
   5   0   4       1127.53       1118.61        25.35 o                         
   6   0   4       3509.94       3724.19        60.29 o                         
   7   0   4        136.40        129.32         6.09 o                         
   8   0   4        137.41        146.49         7.75 o                         
   9   0   4         12.99         11.51         2.26 o                         
  10   0   4        124.93        119.73         5.23 o                         
  11   0   4         30.19         38.91         3.93 o                         
  12   0   4          3.74          2.89         2.19 o                         
  13   0   4         36.51         38.29         3.10 o                         
 -15   1   4          1.91          2.29         1.13 o                         
 -14   1   4          1.33          0.65         0.73 o                         
 -13   1   4          0.24          0.34         0.80 o                         
 -12   1   4          1.29          1.42         0.85 o                         
 -11   1   4         19.81         19.15         1.29 o                         
 -10   1   4          1.96          2.77         0.94 o                         
  -9   1   4         19.26         26.16         1.42 o                         
  -8   1   4        319.79        309.00         5.50 o                         
  -7   1   4          9.19          8.66         2.22 o                         
  -6   1   4       1102.33       1202.45        15.42 o                         
  -5   1   4       1115.84       1127.67        16.32 o                         
  -4   1   4         23.01         21.84         1.64 o                         
  -3   1   4        864.86        900.71         8.49 o                         
  -2   1   4        866.73        813.95         8.60 o                         
  -1   1   4        478.91        476.61         5.83 o                         
   0   1   4        607.05        559.73         6.22 o                         
   1   1   4        250.88        208.41         3.94 o                         
   2   1   4          8.32         11.38         1.37 o                         
   3   1   4        208.42        224.12         5.43 o                         
   4   1   4        923.41        984.50        12.67 o                         
   5   1   4        471.69        523.62        11.68 o                         
   6   1   4        439.58        442.03         9.15 o                         
   7   1   4         28.18         28.52         1.94 o                         
   8   1   4         29.87         30.93         1.80 o                         
   9   1   4        161.27        164.04         3.71 o                         
  10   1   4         87.10         92.07         5.38 o                         
  11   1   4         65.18         71.37         3.82 o                         
  12   1   4         27.00         28.60         1.91 o                         
  13   1   4          0.10         -0.42         0.84 o                         
 -14   2   4          2.85          4.44         0.84 o                         
 -13   2   4         36.65         33.86         1.49 o                         
 -12   2   4         90.78         78.55         3.95 o                         
 -11   2   4         25.56         26.21         1.54 o                         
 -10   2   4          5.88          5.86         1.08 o                         
  -9   2   4        100.07        105.50         2.57 o                         
  -8   2   4         50.77         56.98         3.40 o                         
  -7   2   4         38.45         54.80         4.72 o                         
  -6   2   4          0.92          0.87         1.84 o                         
  -5   2   4       1114.78       1099.56        12.92 o                         
  -4   2   4       1971.39       2092.51        18.12 o                         
  -3   2   4        884.47        889.21        10.78 o                         
  -2   2   4         11.32          7.68         1.19 o                         
  -1   2   4        582.05        552.74         7.18 o                         
   0   2   4        610.04        619.22         7.23 o                         
   1   2   4         31.96         32.66         2.03 o                         
   2   2   4        251.66        249.90         4.89 o                         
   3   2   4        121.91        165.46         4.48 o                         
   4   2   4         67.14         85.58         4.32 o                         
   5   2   4        276.56        287.43        14.71 o                         
   6   2   4        199.32        196.78         5.55 o                         
   7   2   4         10.48         10.12         1.34 o                         
   8   2   4        217.20        202.08         4.01 o                         
   9   2   4         53.16         47.84         3.04 o                         
  10   2   4          2.62          3.78         1.21 o                         
  11   2   4        215.32        242.16         4.99 o                         
  12   2   4         84.56         85.64         3.24 o                         
  13   2   4          0.06         -0.67         1.03 o                         
 -14   3   4         18.97         19.65         1.35 o                         
 -13   3   4          1.30         -0.12         0.78 o                         
 -12   3   4          5.48          3.43         0.96 o                         
 -11   3   4         24.23         24.80         1.59 o                         
 -10   3   4         25.10         22.93         1.58 o                         
  -9   3   4          3.29          4.63         1.09 o                         
  -8   3   4        196.49        179.41         3.53 o                         
  -7   3   4         46.04         45.82         2.55 o                         
  -6   3   4        130.96        107.51         6.17 o                         
  -5   3   4        125.03        142.76         6.13 o                         
  -4   3   4       1246.69       1280.28        14.90 o                         
  -3   3   4         19.75         20.97         2.13 o                         
  -2   3   4          4.45          3.47         1.38 o                         
  -1   3   4         70.57         74.79         3.52 o                         
   0   3   4       1594.45       1636.52        14.94 o                         
   1   3   4        326.50        323.11         6.30 o                         
   2   3   4        600.64        637.87         8.59 o                         
   3   3   4          0.03          1.00         1.41 o                         
   4   3   4        640.76        658.07        10.80 o                         
   5   3   4        169.80        157.19         7.27 o                         
   6   3   4        248.91        223.88         6.52 o                         
   7   3   4         17.30         15.78         1.56 o                         
   8   3   4        150.84        138.35         3.69 o                         
   9   3   4         63.82         63.51         4.51 o                         
  10   3   4          0.64          1.15         1.03 o                         
  11   3   4         23.04         27.09         1.77 o                         
  12   3   4          3.11          3.87         0.99 o                         
 -14   4   4         35.04         34.09         1.67 o                         
 -13   4   4          5.54          6.92         0.97 o                         
 -12   4   4          2.59          2.82         0.94 o                         
 -11   4   4        107.40        115.19         2.83 o                         
 -10   4   4         51.54         51.89         2.08 o                         
  -9   4   4         63.48         65.07         2.29 o                         
  -8   4   4         24.98         22.00         1.43 o                         
  -7   4   4         64.21         77.05         2.75 o                         
  -6   4   4        212.95        189.32         4.22 o                         
  -5   4   4         33.54         30.62         3.42 o                         
  -4   4   4        147.22        175.87         6.86 o                         
  -3   4   4        551.69        582.29         9.92 o                         
  -2   4   4       1622.40       1714.38        18.80 o                         
  -1   4   4        178.62        187.38         5.67 o                         
   0   4   4         28.08         32.57         2.74 o                         
   1   4   4         74.25         68.79         4.32 o                         
   2   4   4       2412.83       2454.06        27.19 o                         
   3   4   4         84.86        103.57         5.54 o                         
   4   4   4        531.21        555.78        17.02 o                         
   5   4   4         47.99         57.35         2.79 o                         
   6   4   4          0.91          3.95         1.22 o                         
   7   4   4          3.92          0.29         1.25 o                         
   8   4   4          3.09          3.02         1.21 o                         
   9   4   4         45.19         32.06         2.99 o                         
  10   4   4         31.53         35.03         2.05 o                         
  11   4   4          0.01         -0.20         0.99 o                         
  12   4   4         30.81         26.67         2.09 o                         
 -13   5   4          7.04          8.18         0.95 o                         
 -12   5   4          3.21          1.53         0.87 o                         
 -11   5   4          6.76          8.76         1.24 o                         
 -10   5   4        183.33        186.37         4.10 o                         
  -9   5   4         57.90         66.81         2.54 o                         
  -8   5   4         46.56         46.41         2.06 o                         
  -7   5   4          0.09          0.32         1.01 o                         
  -6   5   4         17.15         16.04         1.34 o                         
  -5   5   4         71.49         72.79         3.52 o                         
  -4   5   4        264.62        289.65         5.71 o                         
  -3   5   4         63.60         71.16         4.48 o                         
  -2   5   4         57.13         51.21         3.94 o                         
  -1   5   4         22.57         28.49         3.05 o                         
   0   5   4         11.66          8.47         2.89 o                         
   1   5   4        195.30        178.93         8.72 o                         
   2   5   4         56.79         58.81         5.98 o                         
   3   5   4         51.02         50.18         3.86 o                         
   4   5   4        235.70        217.04         4.77 o                         
   5   5   4         21.59         20.23         1.65 o                         
   6   5   4          9.44         10.93         1.61 o                         
   7   5   4          1.04          0.74         1.28 o                         
   8   5   4          1.17          1.14         1.13 o                         
   9   5   4         46.39         42.97         2.29 o                         
  10   5   4          0.43          2.19         1.11 o                         
  11   5   4          1.04          1.37         1.56 o                         
 -12   6   4         42.43         48.09         2.49 o                         
 -11   6   4          6.31          5.15         1.19 o                         
 -10   6   4         47.95         50.77         2.84 o                         
  -9   6   4         10.00         10.11         1.44 o                         
  -8   6   4        684.08        732.43         8.33 o                         
  -7   6   4        165.45        171.70         3.96 o                         
  -6   6   4        247.93        245.74         4.55 o                         
  -5   6   4        141.93        159.02         3.28 o                         
  -4   6   4          9.97          9.91         1.44 o                         
  -3   6   4          1.39          0.69         1.07 o                         
  -2   6   4         11.91          7.37         1.56 o                         
  -1   6   4        249.13        237.37         5.85 o                         
   0   6   4        331.39        343.24        10.24 o                         
   1   6   4         11.77         11.88         1.42 o                         
   2   6   4        198.83        176.09         4.31 o                         
   3   6   4        686.25        674.52        10.16 o                         
   4   6   4        761.14        727.55         8.37 o                         
   5   6   4         29.99         34.58         3.49 o                         
   6   6   4         28.76         22.91         2.03 o                         
   7   6   4        322.83        302.33         5.81 o                         
   8   6   4          6.12          5.72         1.41 o                         
   9   6   4          5.13          6.57         1.27 o                         
  10   6   4          0.25         -0.23         1.09 o                         
  11   6   4          3.99          5.92         2.53 o                         
 -11   7   4         35.50         37.45         1.91 o                         
 -10   7   4         76.12         83.13         2.99 o                         
  -9   7   4        176.06        186.18         3.68 o                         
  -8   7   4         32.69         37.87         2.50 o                         
  -7   7   4        127.57        142.72         3.61 o                         
  -6   7   4         40.52         39.51         2.03 o                         
  -5   7   4         41.13         36.40         2.07 o                         
  -4   7   4         18.97         20.36         1.66 o                         
  -3   7   4         15.97         14.87         1.47 o                         
  -2   7   4          0.21         -0.09         1.08 o                         
  -1   7   4          6.74          8.72         1.10 o                         
   0   7   4         31.34         27.32         1.47 o                         
   1   7   4          6.11          6.58         0.98 o                         
   2   7   4        102.39        102.88         2.98 o                         
   3   7   4          0.35         -0.18         1.13 o                         
   4   7   4         85.58         82.32         5.39 o                         
   5   7   4          5.57          5.72         1.39 o                         
   6   7   4        144.44        134.48         3.69 o                         
   7   7   4          1.88          0.52         1.42 o                         
   8   7   4          0.24          1.32         1.22 o                         
   9   7   4          2.77          2.36         1.18 o                         
  10   7   4          0.25          0.61         1.29 o                         
 -10   8   4          7.69          9.93         1.41 o                         
  -9   8   4         23.04         19.61         1.62 o                         
  -8   8   4          6.56          6.25         1.37 o                         
  -7   8   4         54.05         51.50         2.48 o                         
  -6   8   4        286.70        312.95         5.12 o                         
  -5   8   4          2.72          1.86         1.18 o                         
  -4   8   4          1.43          1.59         1.27 o                         
  -3   8   4          1.29          1.37         1.13 o                         
  -2   8   4         20.58         19.43         1.53 o                         
  -1   8   4         38.87         36.83         2.18 o                         
   0   8   4         87.76         87.01         2.71 o                         
   1   8   4         44.03         50.87         2.72 o                         
   2   8   4        270.10        283.06         5.88 o                         
   3   8   4         30.93         31.68         1.96 o                         
   4   8   4          3.06          4.66         1.41 o                         
   5   8   4         69.78         59.23         2.59 o                         
   6   8   4         21.52         17.09         1.60 o                         
   7   8   4          2.43          2.10         1.14 o                         
   8   8   4         16.99          8.47         1.33 o                         
   9   8   4          0.01          1.35         2.02 o                         
  -9   9   4          0.19          1.35         1.69 o                         
  -8   9   4          1.13          1.53         0.89 o                         
  -7   9   4          3.33          3.97         1.06 o                         
  -6   9   4         12.94         17.74         1.88 o                         
  -5   9   4         90.39         92.19         3.72 o                         
  -4   9   4         43.68         46.53         2.30 o                         
  -3   9   4         14.90         14.89         1.44 o                         
  -2   9   4         15.06         14.99         1.35 o                         
  -1   9   4         14.41         16.40         1.40 o                         
   0   9   4         56.21         59.14         2.48 o                         
   1   9   4         28.93         28.28         1.76 o                         
   2   9   4          1.33         -0.75         1.14 o                         
   3   9   4          0.23         -0.13         1.14 o                         
   4   9   4          4.28          5.57         2.19 o                         
   5   9   4          0.42          0.95         1.09 o                         
   6   9   4          0.27          0.49         0.96 o                         
   7   9   4          1.02          1.85         1.43 o                         
   8   9   4          0.04         -0.34         1.69 o                         
  -7  10   4         12.54         12.14         2.02 o                         
  -6  10   4         18.88         21.03         1.38 o                         
  -5  10   4          0.72         -0.48         0.93 o                         
  -4  10   4         66.04         74.00         3.64 o                         
  -3  10   4          5.85          3.92         1.14 o                         
  -2  10   4         47.01         46.63         2.31 o                         
  -1  10   4          3.88          6.63         1.19 o                         
   0  10   4          0.75         -0.09         0.97 o                         
   1  10   4          0.68          0.04         1.00 o                         
   2  10   4         28.46         31.61         1.99 o                         
   3  10   4          1.26          1.49         1.48 o                         
   4  10   4          2.39          3.65         1.81 o                         
   5  10   4          0.29         -0.80         1.09 o                         
   6  10   4          0.64          2.02         1.69 o                         
  -4  11   4          0.07          1.12         1.37 o                         
  -3  11   4         12.66         10.46         1.42 o                         
  -2  11   4         16.21         13.62         1.43 o                         
  -1  11   4         33.25         33.15         1.95 o                         
   0  11   4          3.06          4.25         1.09 o                         
   1  11   4          0.75          0.58         0.92 o                         
   2  11   4          0.38         -0.22         0.97 o                         
   3  11   4          4.91          2.02         1.69 o                         
 -15   1   5          0.61          0.70         0.89 o                         
 -14   1   5          1.64          1.35         0.79 o                         
 -13   1   5          0.06         -0.18         0.86 o                         
 -12   1   5          1.60          2.31         0.95 o                         
 -11   1   5         74.94         80.16         2.60 o                         
 -10   1   5         19.41         15.10         1.26 o                         
  -9   1   5         10.02         12.42         1.11 o                         
  -8   1   5          3.25          6.63         1.53 o                         
  -7   1   5        103.29        119.00         5.87 o                         
  -6   1   5        299.23        238.05         6.74 o                         
  -5   1   5       1273.02       1218.74        13.88 o                         
  -4   1   5        430.47        436.07         6.68 o                         
  -3   1   5        144.23        202.91         4.61 o                         
  -2   1   5       1863.07       1776.31        15.44 o                         
  -1   1   5         55.69         82.03         2.69 o                         
   0   1   5        340.06        363.40         5.52 o                         
   1   1   5         26.60         26.27         2.19 o                         
   2   1   5          0.00          2.81         1.33 o                         
   3   1   5        681.39        691.34        10.79 o                         
   4   1   5         84.35         77.64         4.35 o                         
   5   1   5         36.86         35.51         4.19 o                         
   6   1   5         77.20         87.16         3.74 o                         
   7   1   5          0.50          1.98         1.03 o                         
   8   1   5         33.92         32.60         2.16 o                         
   9   1   5         63.08         58.09         3.87 o                         
  10   1   5          3.03          2.87         1.28 o                         
  11   1   5         24.42         26.51         2.01 o                         
  12   1   5          2.93          4.15         1.04 o                         
  13   1   5          0.44          0.00         1.35 o                         
 -14   2   5         49.70         48.09         2.23 o                         
 -13   2   5          1.04         -0.27         0.75 o                         
 -12   2   5          0.00          0.01         0.86 o                         
 -11   2   5         96.94         94.81         4.73 o                         
 -10   2   5          0.14          1.23         0.96 o                         
  -9   2   5         28.37         28.23         1.53 o                         
  -8   2   5          1.07          1.61         1.02 o                         
  -7   2   5        181.42        163.72         4.95 o                         
  -6   2   5        204.88        226.23         8.18 o                         
  -5   2   5       1413.35       1549.22        18.93 o                         
  -4   2   5        385.13        377.95         6.46 o                         
  -3   2   5         22.62         33.58         2.23 o                         
  -2   2   5        868.43        956.91        13.73 o                         
  -1   2   5        242.12        259.62         4.77 o                         
   0   2   5        364.06        310.66         6.04 o                         
   1   2   5        517.12        467.13         8.97 o                         
   2   2   5        202.72        195.08         5.39 o                         
   3   2   5        507.19        551.33         9.46 o                         
   4   2   5          0.77          3.16         1.85 o                         
   5   2   5        140.90        132.83         4.84 o                         
   6   2   5          1.08          2.38         1.21 o                         
   7   2   5        188.53        193.11         4.71 o                         
   8   2   5         26.44         26.47         1.88 o                         
   9   2   5         62.99         66.95         4.40 o                         
  10   2   5         56.71         64.86         3.47 o                         
  11   2   5        110.43        117.33         3.09 o                         
  12   2   5          1.09          1.27         0.93 o                         
 -14   3   5         22.88         21.30         1.69 o                         
 -13   3   5          0.31          0.15         0.73 o                         
 -12   3   5          0.75          0.37         0.83 o                         
 -11   3   5         24.96         21.05         1.54 o                         
 -10   3   5          0.63         -0.51         0.95 o                         
  -9   3   5         62.21         61.65         2.53 o                         
  -8   3   5         11.20          8.40         1.16 o                         
  -7   3   5        221.00        210.33         5.09 o                         
  -6   3   5         28.66         17.49         2.58 o                         
  -5   3   5        505.70        558.87        10.87 o                         
  -4   3   5         89.51         94.82         4.61 o                         
  -3   3   5        168.98        176.25         7.69 o                         
  -2   3   5       1770.58       1900.29        19.49 o                         
  -1   3   5         75.36         88.92         5.12 o                         
   0   3   5         22.57         17.51         2.39 o                         
   1   3   5        434.87        420.33         7.69 o                         
   2   3   5        382.57        375.20         7.65 o                         
   3   3   5        296.38        325.02         7.74 o                         
   4   3   5         23.05         34.85         3.28 o                         
   5   3   5         15.65         12.26         1.82 o                         
   6   3   5         13.75         17.56         1.79 o                         
   7   3   5         76.87         64.42         4.08 o                         
   8   3   5          0.79          0.02         1.19 o                         
   9   3   5         19.64         15.63         1.79 o                         
  10   3   5         52.84         54.53         3.52 o                         
  11   3   5         28.39         32.28         2.26 o                         
  12   3   5         45.07         49.20         3.18 o                         
 -14   4   5          6.53          7.98         2.28 o                         
 -13   4   5          0.06          0.31         0.72 o                         
 -12   4   5          2.59          1.83         0.85 o                         
 -11   4   5         25.16         27.46         1.72 o                         
 -10   4   5        104.28        111.62         2.89 o                         
  -9   4   5        321.75        330.65         4.77 o                         
  -8   4   5         37.03         39.47         2.73 o                         
  -7   4   5          0.74          1.93         0.93 o                         
  -6   4   5          8.11          9.42         1.45 o                         
  -5   4   5        424.04        441.17         7.54 o                         
  -4   4   5        776.38        826.59        12.67 o                         
  -3   4   5        969.81       1061.02        14.48 o                         
  -2   4   5        395.96        407.90         8.56 o                         
  -1   4   5         22.53         16.65         2.67 o                         
   0   4   5        112.65        124.82         6.02 o                         
   1   4   5        186.81        204.04         7.16 o                         
   2   4   5        188.38        189.37         7.76 o                         
   3   4   5        115.94        116.97         5.55 o                         
   4   4   5        235.41        201.37         4.99 o                         
   5   4   5         13.44         13.30         1.68 o                         
   6   4   5         38.53         40.59         2.61 o                         
   7   4   5          0.01          0.29         1.18 o                         
   8   4   5         45.22         40.12         3.04 o                         
   9   4   5         47.95         31.94         2.88 o                         
  10   4   5         68.34         57.22         2.91 o                         
  11   4   5         39.54         42.84         3.75 o                         
  12   4   5          9.82          6.07         2.36 o                         
 -13   5   5          6.57          5.83         0.86 o                         
 -12   5   5         26.67         29.62         1.74 o                         
 -11   5   5          0.12         -0.19         0.94 o                         
 -10   5   5         19.75         20.73         1.63 o                         
  -9   5   5          2.63          2.74         1.14 o                         
  -8   5   5          8.32          9.01         1.36 o                         
  -7   5   5          0.47          1.39         1.04 o                         
  -6   5   5         24.42         24.58         1.58 o                         
  -5   5   5         33.23         35.01         1.73 o                         
  -4   5   5         65.85         63.57         2.57 o                         
  -3   5   5        127.58        128.97         5.12 o                         
  -2   5   5        497.51        477.49         8.53 o                         
  -1   5   5          1.18         -2.15         2.15 o                         
   0   5   5          7.88         10.38         2.69 o                         
   1   5   5        331.21        352.02        11.30 o                         
   2   5   5        159.58        153.62         9.50 o                         
   3   5   5         21.64         20.68         2.20 o                         
   4   5   5         32.47         37.94         2.23 o                         
   5   5   5         61.88         61.48         3.07 o                         
   6   5   5         31.17         38.91         2.88 o                         
   7   5   5         76.72         74.93         3.34 o                         
   8   5   5        140.69        134.94         3.96 o                         
   9   5   5          0.57          0.53         1.04 o                         
  10   5   5          0.83          0.70         0.98 o                         
  11   5   5          8.07          5.73         1.67 o                         
 -12   6   5         21.76         21.32         1.35 o                         
 -11   6   5          0.62          1.14         0.94 o                         
 -10   6   5         73.63         78.93         4.88 o                         
  -9   6   5         22.24         23.91         2.49 o                         
  -8   6   5         30.73         31.18         1.84 o                         
  -7   6   5          4.36          5.16         1.22 o                         
  -6   6   5          0.03          0.33         1.01 o                         
  -5   6   5         21.58         20.00         1.41 o                         
  -4   6   5          0.33         -0.88         0.88 o                         
  -3   6   5          2.55         -0.17         0.91 o                         
  -2   6   5         46.53         46.68         2.04 o                         
  -1   6   5          6.76          4.46         1.21 o                         
   0   6   5        102.28        102.40         3.17 o                         
   1   6   5        102.32        103.48         2.53 o                         
   2   6   5          0.92          1.31         1.14 o                         
   3   6   5         23.37         31.47         1.89 o                         
   4   6   5          9.67         11.02         1.54 o                         
   5   6   5          5.90          6.89         1.51 o                         
   6   6   5         49.22         37.43         2.28 o                         
   7   6   5          2.44          4.15         1.44 o                         
   8   6   5         29.86         24.61         2.01 o                         
   9   6   5          0.65          0.58         1.02 o                         
  10   6   5          2.50          2.88         1.09 o                         
 -11   7   5         71.85         75.42         2.43 o                         
 -10   7   5          2.30          2.49         1.09 o                         
  -9   7   5          1.00         -0.25         1.04 o                         
  -8   7   5        148.46        161.90         3.98 o                         
  -7   7   5         23.14         29.67         1.98 o                         
  -6   7   5          8.66         10.29         1.36 o                         
  -5   7   5          0.12         -0.99         0.99 o                         
  -4   7   5          3.07          4.78         1.16 o                         
  -3   7   5         12.34         11.83         1.29 o                         
  -2   7   5         27.99         28.53         1.71 o                         
  -1   7   5         34.26         33.60         1.67 o                         
   0   7   5         22.23         22.80         1.56 o                         
   1   7   5          5.84          7.54         1.28 o                         
   2   7   5          1.00         -0.48         1.16 o                         
   3   7   5        152.50        151.44         3.95 o                         
   4   7   5        147.78        142.00         4.21 o                         
   5   7   5          0.05          0.84         1.20 o                         
   6   7   5         23.71         26.58         1.88 o                         
   7   7   5          1.10          2.83         1.39 o                         
   8   7   5          8.63          9.98         1.51 o                         
   9   7   5          0.52         -1.03         1.03 o                         
 -10   8   5         62.69         67.08         3.50 o                         
  -9   8   5         31.45         32.66         1.73 o                         
  -8   8   5          7.18          8.44         1.40 o                         
  -7   8   5         54.61         56.50         2.52 o                         
  -6   8   5         10.87         10.71         1.38 o                         
  -5   8   5          2.42          4.21         1.33 o                         
  -4   8   5         32.89         38.23         2.11 o                         
  -3   8   5         17.54         17.90         1.54 o                         
  -2   8   5         14.60         16.37         1.41 o                         
  -1   8   5          0.54          1.20         0.96 o                         
   0   8   5        550.07        584.74         6.44 o                         
   1   8   5         73.04         77.82         2.93 o                         
   2   8   5         20.09         22.55         1.76 o                         
   3   8   5         49.76         43.69         2.29 o                         
   4   8   5        141.03        125.77         3.70 o                         
   5   8   5         12.32         10.97         1.46 o                         
   6   8   5         80.72         68.33         2.84 o                         
   7   8   5         12.66         12.14         1.52 o                         
   8   8   5          0.18          0.72         0.96 o                         
  -9   9   5          9.85          7.42         1.69 o                         
  -8   9   5          2.68          3.53         1.01 o                         
  -7   9   5         82.18         90.98         3.37 o                         
  -6   9   5        108.23        125.12         3.74 o                         
  -5   9   5          1.52          3.01         1.06 o                         
  -4   9   5          5.88          7.43         1.22 o                         
  -3   9   5          9.05          7.56         1.21 o                         
  -2   9   5         17.31         14.56         1.33 o                         
  -1   9   5         79.99         88.99         3.25 o                         
   0   9   5         31.56         35.78         1.92 o                         
   1   9   5         10.26         11.70         1.53 o                         
   2   9   5         18.80         22.29         1.75 o                         
   3   9   5         18.74         14.44         1.39 o                         
   4   9   5          4.70          3.50         1.08 o                         
   5   9   5         20.39         19.36         1.41 o                         
   6   9   5          0.19          1.12         0.91 o                         
   7   9   5          6.94          6.74         2.36 o                         
  -7  10   5          4.66          7.42         1.69 o                         
  -6  10   5         10.07         10.89         1.29 o                         
  -5  10   5          7.36          8.08         0.98 o                         
  -4  10   5         82.52         89.71         3.34 o                         
  -3  10   5         64.84         72.17         3.26 o                         
  -2  10   5         15.58         20.23         1.30 o                         
  -1  10   5         60.90         62.39         2.05 o                         
   0  10   5         31.00         31.56         1.87 o                         
   1  10   5          0.11         -1.12         1.56 o                         
   2  10   5         12.53         11.31         1.50 o                         
   3  10   5          2.88          4.94         1.42 o                         
   4  10   5          4.30          2.80         1.22 o                         
   5  10   5          0.19         -0.34         2.02 o                         
  -3  11   5          2.82          2.29         1.12 o                         
  -2  11   5         66.39         56.13         4.22 o                         
  -1  11   5         23.31         18.16         1.70 o                         
   0  11   5          8.60          8.30         1.29 o                         
   1  11   5          0.04          0.34         1.19 o                         
   2  11   5          0.09          0.67         1.69 o                         
 -14   0   6          5.45          8.91         1.66 o                         
 -13   0   6         38.24         52.66         2.86 o                         
 -12   0   6        403.98        373.91         7.07 o                         
 -11   0   6         80.20         56.07         3.18 o                         
 -10   0   6          0.03          0.61         1.46 o                         
  -9   0   6         48.28         49.08         2.79 o                         
  -8   0   6        302.35        288.78         7.62 o                         
  -7   0   6         40.21         38.27         3.73 o                         
  -6   0   6         41.08         23.29         4.41 o                         
  -5   0   6         91.78         98.02         6.21 o                         
  -4   0   6        179.89        157.85         6.28 o                         
  -3   0   6       2971.65       3133.87        37.15 o                         
  -2   0   6       3219.80       3308.66        33.88 o                         
  -1   0   6        711.38        776.88        14.41 o                         
   0   0   6       6428.14       6592.02        73.10 o                         
   1   0   6        212.16        216.67         7.90 o                         
   2   0   6          2.01          2.98         2.83 o                         
   3   0   6        546.14        576.79        14.52 o                         
   4   0   6        951.01       1085.90        31.22 o                         
   5   0   6         35.80         37.04         4.77 o                         
   6   0   6         91.39        103.76         4.32 o                         
   7   0   6        360.82        355.79         7.37 o                         
   8   0   6         31.56         30.99         3.01 o                         
   9   0   6         18.43         19.60         2.63 o                         
  10   0   6          1.11         -0.75         1.42 o                         
  11   0   6          6.26          4.12         1.48 o                         
  12   0   6         52.53         64.12         3.69 o                         
 -14   1   6          5.76          2.31         0.78 o                         
 -13   1   6          8.94          8.16         1.00 o                         
 -12   1   6         17.36         16.63         1.33 o                         
 -11   1   6          3.81          4.28         0.98 o                         
 -10   1   6         33.10         38.15         1.76 o                         
  -9   1   6        153.19        145.51         2.85 o                         
  -8   1   6          0.07          0.77         1.05 o                         
  -7   1   6          7.07          9.84         1.51 o                         
  -6   1   6         79.76         85.45         4.91 o                         
  -5   1   6        489.83        473.58         8.40 o                         
  -4   1   6         11.84          8.05         1.59 o                         
  -3   1   6        106.58         98.75         4.01 o                         
  -2   1   6        336.94        378.99         6.87 o                         
  -1   1   6          8.60         12.00         1.96 o                         
   0   1   6        203.55        219.30         6.24 o                         
   1   1   6         65.23         78.28         3.99 o                         
   2   1   6          6.52          2.69         1.60 o                         
   3   1   6          5.38          8.30         2.12 o                         
   4   1   6         38.50         37.53         3.59 o                         
   5   1   6        495.38        497.18        14.55 o                         
   6   1   6         31.30         37.20         1.83 o                         
   7   1   6          2.24          1.13         1.16 o                         
   8   1   6          0.81          0.96         1.04 o                         
   9   1   6         21.28         23.74         1.91 o                         
  10   1   6          0.04         -0.06         1.11 o                         
  11   1   6          2.41          2.21         1.04 o                         
  12   1   6          0.02          0.42         1.03 o                         
 -14   2   6          0.60          0.28         0.69 o                         
 -13   2   6         42.24         40.94         2.07 o                         
 -12   2   6        138.60        132.76         2.81 o                         
 -11   2   6         21.39         16.19         1.33 o                         
 -10   2   6         83.43         65.04         2.47 o                         
  -9   2   6         10.62          9.56         1.17 o                         
  -8   2   6         15.95         18.50         1.39 o                         
  -7   2   6         90.14        100.25         3.81 o                         
  -6   2   6        337.63        390.71        10.32 o                         
  -5   2   6         13.69         10.55         2.38 o                         
  -4   2   6        201.92        196.59         5.76 o                         
  -3   2   6        181.91        163.89         4.68 o                         
  -2   2   6       1970.74       2215.44        21.43 o                         
  -1   2   6        114.06        130.32         6.16 o                         
   0   2   6         45.51         49.28         3.58 o                         
   1   2   6        377.94        369.14         9.48 o                         
   2   2   6        119.46        120.41         5.25 o                         
   3   2   6         19.02         27.85         3.01 o                         
   4   2   6        100.85         94.10         3.64 o                         
   5   2   6        353.16        344.10         6.11 o                         
   6   2   6          3.22          1.00         1.11 o                         
   7   2   6        356.94        331.76         5.23 o                         
   8   2   6          1.78          2.40         1.23 o                         
   9   2   6          2.99          5.58         1.30 o                         
  10   2   6         81.85         78.45         3.61 o                         
  11   2   6          0.03         -0.31         1.05 o                         
  12   2   6          2.53          1.18         1.19 o                         
 -14   3   6          0.29         -0.30         0.74 o                         
 -13   3   6         18.08         21.38         1.23 o                         
 -12   3   6          3.59          4.77         0.96 o                         
 -11   3   6          8.93          8.79         1.15 o                         
 -10   3   6          5.11          6.11         1.12 o                         
  -9   3   6        155.39        153.93         3.46 o                         
  -8   3   6        292.59        298.65         4.63 o                         
  -7   3   6        199.94        193.87         4.13 o                         
  -6   3   6         13.20         13.65         1.76 o                         
  -5   3   6        202.28        218.63         7.71 o                         
  -4   3   6        191.45        204.21         6.49 o                         
  -3   3   6        599.42        663.95        10.74 o                         
  -2   3   6        277.73        283.05         7.75 o                         
  -1   3   6        141.53        120.68         5.79 o                         
   0   3   6        371.84        336.68         8.36 o                         
   1   3   6        333.21        331.09        10.08 o                         
   2   3   6         42.93         47.39         4.09 o                         
   3   3   6          8.68          6.10         2.04 o                         
   4   3   6        101.87         98.63         5.86 o                         
   5   3   6         26.72         25.08         1.94 o                         
   6   3   6         58.26         55.08         2.78 o                         
   7   3   6        107.68        100.15         7.42 o                         
   8   3   6          1.45          2.94         1.32 o                         
   9   3   6          1.70          3.94         1.31 o                         
  10   3   6          0.90          2.22         1.26 o                         
  11   3   6         61.33         67.64         3.16 o                         
 -14   4   6          1.59         -1.35         1.35 o                         
 -13   4   6          7.46          6.82         0.83 o                         
 -12   4   6          7.95          8.21         1.02 o                         
 -11   4   6         18.80         17.66         1.37 o                         
 -10   4   6         63.93         59.03         2.49 o                         
  -9   4   6        252.30        250.90         4.67 o                         
  -8   4   6         37.26         36.43         2.07 o                         
  -7   4   6        140.75        136.18         3.02 o                         
  -6   4   6          0.03          1.82         1.18 o                         
  -5   4   6        645.94        654.20         7.76 o                         
  -4   4   6          7.60         11.38         1.82 o                         
  -3   4   6        121.50        155.13         8.11 o                         
  -2   4   6         67.06         65.76         4.96 o                         
  -1   4   6        113.68        114.04         7.69 o                         
   0   4   6        173.40        166.55         7.43 o                         
   1   4   6         52.33         57.56         5.32 o                         
   2   4   6          3.27          4.69         1.74 o                         
   3   4   6        164.78        147.74         3.58 o                         
   4   4   6        707.38        649.20         9.06 o                         
   5   4   6         32.51         28.28         3.46 o                         
   6   4   6          0.68          0.87         1.29 o                         
   7   4   6          6.38          5.29         1.42 o                         
   8   4   6        229.18        209.09         4.94 o                         
   9   4   6         29.58         26.66         3.48 o                         
  10   4   6          2.60          1.57         1.37 o                         
  11   4   6          1.54          0.96         1.02 o                         
 -13   5   6          1.58          0.91         0.98 o                         
 -12   5   6          2.01          3.05         0.96 o                         
 -11   5   6          1.11          1.44         1.01 o                         
 -10   5   6         83.00         88.11         4.12 o                         
  -9   5   6        114.25        121.44         3.42 o                         
  -8   5   6         83.95         82.20         4.50 o                         
  -7   5   6         78.37         76.98         4.27 o                         
  -6   5   6          1.56          3.78         1.02 o                         
  -5   5   6         24.59         26.02         1.50 o                         
  -4   5   6         64.95         76.59         3.28 o                         
  -3   5   6        242.64        265.33         4.40 o                         
  -2   5   6         22.53         16.63         3.27 o                         
  -1   5   6          4.01          5.06         2.01 o                         
   0   5   6        142.68        143.12         5.55 o                         
   1   5   6        680.36        608.48         7.63 o                         
   2   5   6        136.99        133.33         3.46 o                         
   3   5   6         10.82         13.15         1.38 o                         
   4   5   6          1.11         -0.14         1.10 o                         
   5   5   6         18.72         18.71         1.58 o                         
   6   5   6         66.41         62.40         3.90 o                         
   7   5   6         50.76         40.95         2.29 o                         
   8   5   6          0.88          0.75         1.13 o                         
   9   5   6          4.42          4.56         1.24 o                         
  10   5   6          0.01          0.63         0.91 o                         
 -12   6   6          5.30          6.05         0.99 o                         
 -11   6   6        150.51        162.06         5.23 o                         
 -10   6   6        130.49        138.23         3.72 o                         
  -9   6   6          0.87         -0.01         0.98 o                         
  -8   6   6         27.08         25.77         1.86 o                         
  -7   6   6        249.02        242.14         4.08 o                         
  -6   6   6         55.72         54.89         2.74 o                         
  -5   6   6         25.85         27.06         1.61 o                         
  -4   6   6          0.96          0.94         0.94 o                         
  -3   6   6        108.12        104.45         3.11 o                         
  -2   6   6          0.36         -0.67         0.98 o                         
  -1   6   6        150.55        144.44         3.12 o                         
   0   6   6         64.89         64.42         3.52 o                         
   1   6   6        419.36        387.11         4.77 o                         
   2   6   6        532.08        530.02         6.40 o                         
   3   6   6        553.93        540.07         7.56 o                         
   4   6   6          1.64          1.31         1.37 o                         
   5   6   6        116.41        116.19         3.67 o                         
   6   6   6        187.00        164.37         4.04 o                         
   7   6   6          9.11         10.83         1.75 o                         
   8   6   6          5.59          3.18         1.18 o                         
   9   6   6          1.41          2.18         1.13 o                         
  10   6   6          0.91         -0.34         1.19 o                         
 -11   7   6          0.11          0.00         0.94 o                         
 -10   7   6         70.45         73.93         2.71 o                         
  -9   7   6          5.14          5.19         1.31 o                         
  -8   7   6          8.91         10.62         1.40 o                         
  -7   7   6          2.02          1.11         1.05 o                         
  -6   7   6          8.04          7.23         1.16 o                         
  -5   7   6         19.18         22.40         1.64 o                         
  -4   7   6         14.76         17.24         1.45 o                         
  -3   7   6         46.72         45.10         2.17 o                         
  -2   7   6         12.95         15.27         1.42 o                         
  -1   7   6        183.93        182.73         3.68 o                         
   0   7   6          6.42          5.01         1.22 o                         
   1   7   6        387.38        392.83         5.83 o                         
   2   7   6        392.06        391.35         7.25 o                         
   3   7   6          2.79          1.36         1.12 o                         
   4   7   6          0.02          0.36         1.26 o                         
   5   7   6          0.12         -1.03         1.08 o                         
   6   7   6          4.23          3.35         1.16 o                         
   7   7   6         10.90          7.86         1.50 o                         
   8   7   6          4.48          4.77         1.22 o                         
   9   7   6          0.39          3.37         2.02 o                         
 -10   8   6         19.74         16.56         3.20 o                         
  -9   8   6         30.39         31.68         1.66 o                         
  -8   8   6          1.87          2.16         1.27 o                         
  -7   8   6         73.03         72.21         2.72 o                         
  -6   8   6         21.32         21.05         1.71 o                         
  -5   8   6         20.23         21.48         1.83 o                         
  -4   8   6         32.75         35.53         2.05 o                         
  -3   8   6          0.93          1.90         1.01 o                         
  -2   8   6         12.17         17.83         1.95 o                         
  -1   8   6        453.07        495.14         6.13 o                         
   0   8   6         25.59         22.70         1.61 o                         
   1   8   6         18.20         16.51         1.54 o                         
   2   8   6          2.90          2.71         1.16 o                         
   3   8   6         11.04          8.67         1.44 o                         
   4   8   6        158.54        142.87         5.40 o                         
   5   8   6         55.57         60.14         3.27 o                         
   6   8   6          0.96          1.52         0.95 o                         
   7   8   6          0.09          0.53         0.96 o                         
  -9   9   6          1.00          0.67         1.69 o                         
  -8   9   6         15.97         14.62         1.78 o                         
  -7   9   6          2.72          2.62         0.94 o                         
  -6   9   6          7.53          7.14         1.19 o                         
  -5   9   6          6.34          6.39         1.09 o                         
  -4   9   6         28.42         28.54         1.71 o                         
  -3   9   6          3.65          5.18         1.03 o                         
  -2   9   6          2.17          2.22         0.97 o                         
  -1   9   6         17.77         17.02         1.73 o                         
   0   9   6         48.02         49.54         2.03 o                         
   1   9   6          0.49         -0.96         0.96 o                         
   2   9   6          0.11          1.55         1.11 o                         
   3   9   6          2.14          1.32         1.11 o                         
   4   9   6          4.09          4.77         1.03 o                         
   5   9   6         13.02         12.45         1.13 o                         
   6   9   6          1.91          0.67         1.69 o                         
  -6  10   6         10.37          9.24         1.68 o                         
  -5  10   6         11.52         10.65         1.10 o                         
  -4  10   6         25.17         28.71         1.54 o                         
  -3  10   6        100.60        112.27         4.93 o                         
  -2  10   6          0.42          0.38         0.84 o                         
  -1  10   6         15.58         16.85         1.33 o                         
   0  10   6         26.75         26.70         1.75 o                         
   1  10   6         14.14         14.29         1.41 o                         
   2  10   6          0.62          0.61         0.93 o                         
   3  10   6         33.89         34.34         2.23 o                         
   4  10   6          8.65          7.50         1.69 o                         
 -14   1   7          1.00          1.81         0.78 o                         
 -13   1   7         23.20         21.08         1.35 o                         
 -12   1   7          0.21         -0.01         0.92 o                         
 -11   1   7          9.22          7.35         1.17 o                         
 -10   1   7          0.04         -0.68         0.86 o                         
  -9   1   7         14.91         14.55         1.27 o                         
  -8   1   7         20.76         17.18         1.43 o                         
  -7   1   7         43.41         43.25         2.45 o                         
  -6   1   7        227.25        222.87         8.12 o                         
  -5   1   7        220.48        199.44         6.43 o                         
  -4   1   7        142.86        126.81         4.74 o                         
  -3   1   7         91.30         86.75         4.27 o                         
  -2   1   7         13.22         16.28         2.49 o                         
  -1   1   7         10.90          7.41         2.02 o                         
   0   1   7        128.13        139.84         6.19 o                         
   1   1   7        537.76        525.77        10.07 o                         
   2   1   7          8.34          9.32         2.25 o                         
   3   1   7         87.06         77.27         3.14 o                         
   4   1   7         40.80         43.29         2.18 o                         
   5   1   7        213.63        197.60         4.86 o                         
   6   1   7          7.11          8.25         1.32 o                         
   7   1   7         10.15         12.31         1.58 o                         
   8   1   7         65.14         70.12         3.07 o                         
   9   1   7         24.21         20.35         1.88 o                         
  10   1   7          7.60          8.53         1.80 o                         
  11   1   7          4.15          0.87         1.09 o                         
 -14   2   7          0.70          0.08         0.79 o                         
 -13   2   7         21.42         18.27         1.26 o                         
 -12   2   7          2.86          3.91         0.94 o                         
 -11   2   7         50.55         50.21         2.36 o                         
 -10   2   7         54.08         50.20         2.18 o                         
  -9   2   7        220.32        238.67         4.12 o                         
  -8   2   7         16.98         15.14         1.32 o                         
  -7   2   7        462.57        449.08         6.04 o                         
  -6   2   7          9.24          7.22         1.52 o                         
  -5   2   7         42.00         45.37         3.33 o                         
  -4   2   7         66.40         63.90         5.12 o                         
  -3   2   7       1066.66       1183.39        16.77 o                         
  -2   2   7        193.32        189.15         6.85 o                         
  -1   2   7        529.60        561.01        10.88 o                         
   0   2   7        263.48        254.88         9.59 o                         
   1   2   7         76.12         73.59         5.08 o                         
   2   2   7        339.58        340.35         9.20 o                         
   3   2   7         96.65        103.82         3.18 o                         
   4   2   7        233.85        217.52         4.57 o                         
   5   2   7          0.19          0.14         0.99 o                         
   6   2   7        311.83        307.63         5.03 o                         
   7   2   7          4.90          5.91         1.29 o                         
   8   2   7         50.28         51.72         4.59 o                         
   9   2   7          0.22          0.29         1.16 o                         
  10   2   7          4.38          4.14         1.33 o                         
  11   2   7         13.46         15.66         1.81 o                         
 -14   3   7          0.06          0.00         1.05 o                         
 -13   3   7          1.62          0.42         0.70 o                         
 -12   3   7          7.92          4.86         0.94 o                         
 -11   3   7         16.20         17.53         1.45 o                         
 -10   3   7        196.87        186.61         3.71 o                         
  -9   3   7        138.50        122.96         3.35 o                         
  -8   3   7         15.78         20.04         1.67 o                         
  -7   3   7         65.95         69.03         2.48 o                         
  -6   3   7        116.91        130.88         3.40 o                         
  -5   3   7         35.18         38.74         2.72 o                         
  -4   3   7        225.11        213.77         6.66 o                         
  -3   3   7        203.80        217.47        10.72 o                         
  -2   3   7         33.20         44.47         4.00 o                         
  -1   3   7        106.89         87.36         6.27 o                         
   0   3   7        101.86        112.35         7.15 o                         
   1   3   7         91.22         83.48         4.52 o                         
   2   3   7         34.65         35.27         2.21 o                         
   3   3   7         67.47         67.78         2.27 o                         
   4   3   7          5.92          9.44         1.12 o                         
   5   3   7        128.12        116.38         4.37 o                         
   6   3   7         36.04         43.60         2.69 o                         
   7   3   7          6.92          7.12         1.55 o                         
   8   3   7         36.99         34.73         2.34 o                         
   9   3   7         28.92         26.63         3.17 o                         
  10   3   7         10.64         10.39         1.54 o                         
  11   3   7          2.00          1.69         1.43 o                         
 -13   4   7         28.49         28.67         1.37 o                         
 -12   4   7          1.42          0.48         0.90 o                         
 -11   4   7         45.11         50.05         2.26 o                         
 -10   4   7          8.18          4.64         1.23 o                         
  -9   4   7        190.91        212.32         4.26 o                         
  -8   4   7        261.02        247.13         4.60 o                         
  -7   4   7          0.00          1.25         1.07 o                         
  -6   4   7        163.03        162.67         3.47 o                         
  -5   4   7          7.27          5.63         1.27 o                         
  -4   4   7        501.44        504.82         8.45 o                         
  -3   4   7         76.79         68.62         3.52 o                         
  -2   4   7        219.73        218.11         5.83 o                         
  -1   4   7          3.83          0.71         1.45 o                         
   0   4   7        118.45        106.33         4.33 o                         
   1   4   7        506.23        460.94         8.36 o                         
   2   4   7         36.36         37.18         2.16 o                         
   3   4   7        308.18        280.89         4.39 o                         
   4   4   7          0.00          1.56         1.02 o                         
   5   4   7         51.44         47.50         4.56 o                         
   6   4   7          0.02          0.04         1.25 o                         
   7   4   7         33.11         27.02         2.22 o                         
   8   4   7         24.74         23.47         2.35 o                         
   9   4   7         57.96         60.14         2.78 o                         
  10   4   7          2.83          2.70         1.13 o                         
 -13   5   7          6.42          8.63         1.54 o                         
 -12   5   7          0.07          0.95         0.81 o                         
 -11   5   7         61.30         59.09         3.53 o                         
 -10   5   7        350.66        364.06         5.89 o                         
  -9   5   7        135.68        133.88         3.47 o                         
  -8   5   7         25.38         25.57         1.72 o                         
  -7   5   7         76.38         68.25         2.34 o                         
  -6   5   7          9.95          9.94         1.24 o                         
  -5   5   7         42.86         41.91         1.98 o                         
  -4   5   7        233.15        250.70         3.93 o                         
  -3   5   7          0.73          0.39         0.91 o                         
  -2   5   7         80.67         73.31         3.42 o                         
  -1   5   7         73.43         70.34         2.29 o                         
   0   5   7         56.88         48.50         3.22 o                         
   1   5   7          2.99          1.36         0.89 o                         
   2   5   7        123.37        114.26         3.09 o                         
   3   5   7         78.60         80.48         4.04 o                         
   4   5   7          0.82          0.80         1.37 o                         
   5   5   7         12.79         11.89         1.46 o                         
   6   5   7         13.82         16.49         1.87 o                         
   7   5   7          1.58          0.28         1.11 o                         
   8   5   7          1.54          3.06         1.19 o                         
   9   5   7         16.84         17.33         1.74 o                         
  10   5   7          1.05          2.70         2.02 o                         
 -12   6   7         39.98         39.81         2.73 o                         
 -11   6   7         20.62         22.64         1.66 o                         
 -10   6   7         28.70         26.40         1.66 o                         
  -9   6   7         28.13         30.46         1.91 o                         
  -8   6   7         32.57         31.63         2.11 o                         
  -7   6   7         32.04         29.68         1.67 o                         
  -6   6   7         15.64         18.83         1.45 o                         
  -5   6   7         27.14         25.64         1.57 o                         
  -4   6   7         37.36         33.19         1.78 o                         
  -3   6   7         27.59         33.24         1.72 o                         
  -2   6   7         37.18         37.42         1.81 o                         
  -1   6   7        196.51        192.73         3.55 o                         
   0   6   7         13.35         19.37         1.46 o                         
   1   6   7        644.99        652.15         6.94 o                         
   2   6   7          1.72          2.05         1.03 o                         
   3   6   7          0.86          1.77         1.10 o                         
   4   6   7          4.69          6.03         1.33 o                         
   5   6   7          2.63          2.20         1.15 o                         
   6   6   7         11.32         11.53         1.41 o                         
   7   6   7          0.58         -0.30         1.18 o                         
   8   6   7          0.27          0.34         1.13 o                         
   9   6   7          0.10         -1.18         1.19 o                         
 -11   7   7          1.29          1.35         1.19 o                         
 -10   7   7          1.46          2.17         1.04 o                         
  -9   7   7          7.42          5.00         1.11 o                         
  -8   7   7         17.90         18.86         1.52 o                         
  -7   7   7          2.98          2.77         1.03 o                         
  -6   7   7          9.94         10.11         1.22 o                         
  -5   7   7          0.20         -0.34         0.90 o                         
  -4   7   7          5.43          3.51         1.27 o                         
  -3   7   7         12.99         14.08         1.43 o                         
  -2   7   7          0.31          0.63         1.13 o                         
  -1   7   7        291.60        280.13         5.86 o                         
   0   7   7        235.91        247.44         4.50 o                         
   1   7   7         24.65         27.31         1.76 o                         
   2   7   7         11.49         12.53         1.35 o                         
   3   7   7        117.57        109.89         4.60 o                         
   4   7   7          9.64          7.97         1.37 o                         
   5   7   7          0.06         -0.36         1.01 o                         
   6   7   7          0.05         -0.16         0.97 o                         
   7   7   7          0.88          0.71         1.05 o                         
   8   7   7          4.62          5.65         1.54 o                         
 -10   8   7          0.77          0.67         1.69 o                         
  -9   8   7          0.12         -0.50         1.03 o                         
  -8   8   7         19.72         16.38         1.63 o                         
  -7   8   7          0.13         -0.09         1.07 o                         
  -6   8   7          1.03          1.72         1.02 o                         
  -5   8   7         16.43         17.80         1.43 o                         
  -4   8   7          9.97          9.70         1.36 o                         
  -3   8   7         55.92         54.05         2.33 o                         
  -2   8   7        221.22        238.38         4.10 o                         
  -1   8   7        133.79        143.66         3.21 o                         
   0   8   7          0.90          1.37         1.02 o                         
   1   8   7          4.37          3.07         1.03 o                         
   2   8   7         35.74         28.76         1.96 o                         
   3   8   7         59.81         55.77         2.26 o                         
   4   8   7         10.03          9.19         1.30 o                         
   5   8   7          0.24         -0.53         0.85 o                         
   6   8   7          2.65          3.40         0.89 o                         
   7   8   7          0.21          0.46         1.29 o                         
  -8   9   7          3.27          3.71         1.19 o                         
  -7   9   7         18.57         19.19         1.56 o                         
  -6   9   7         21.96         22.53         1.34 o                         
  -5   9   7         16.55         17.37         1.58 o                         
  -4   9   7          0.17          0.58         0.91 o                         
  -3   9   7          2.27          1.84         1.08 o                         
  -2   9   7         29.89         29.82         1.55 o                         
  -1   9   7         66.33         62.80         2.60 o                         
   0   9   7         22.94         24.31         1.47 o                         
   1   9   7         37.54         34.23         1.73 o                         
   2   9   7          1.56          1.89         0.97 o                         
   3   9   7          5.10          3.13         1.04 o                         
   4   9   7         62.39         49.70         3.79 o                         
   5   9   7          7.45          7.08         1.54 o                         
  -6  10   7         13.10         13.48         2.36 o                         
  -5  10   7         42.72         41.61         6.24 o                         
  -4  10   7         20.47         17.97         2.03 o                         
  -3  10   7          1.13          0.59         0.90 o                         
  -2  10   7          0.24         -0.10         0.77 o                         
  -1  10   7          5.80          8.05         1.01 o                         
   0  10   7          0.77          1.72         0.89 o                         
   1  10   7          0.14         -0.37         0.83 o                         
   2  10   7          4.99          4.61         1.29 o                         
   3  10   7          1.47          2.36         1.69 o                         
 -14   0   8        125.17        105.68         5.23 o                         
 -13   0   8         26.24         27.01         2.00 o                         
 -12   0   8         87.58         92.34         3.61 o                         
 -11   0   8         11.98         14.24         1.88 o                         
 -10   0   8        125.21        123.88         4.34 o                         
  -9   0   8          0.00          0.64         1.53 o                         
  -8   0   8         88.44         96.74         8.54 o                         
  -7   0   8        512.46        465.85        12.37 o                         
  -6   0   8        596.48        627.36        13.44 o                         
  -5   0   8        534.27        469.02        17.41 o                         
  -4   0   8        100.39        100.92         9.02 o                         
  -3   0   8         38.50         32.32         5.71 o                         
  -2   0   8         15.88         18.86         5.06 o                         
  -1   0   8       3125.38       3617.05        90.43 o                         
   0   0   8        161.48        161.31         9.11 o                         
   1   0   8          2.24          0.89         1.44 o                         
   2   0   8         53.38         54.87         3.34 o                         
   3   0   8        248.18        224.34         6.38 o                         
   4   0   8          0.03         -0.47         1.37 o                         
   5   0   8         29.12         32.50         2.85 o                         
   6   0   8        381.30        371.27        12.73 o                         
   7   0   8        541.34        575.94        11.11 o                         
   8   0   8         16.56         12.89         2.62 o                         
   9   0   8         56.45         69.03         4.75 o                         
  10   0   8         62.58         65.72         4.17 o                         
  11   0   8         69.77         69.13         4.38 o                         
 -14   1   8         47.04         45.23         2.38 o                         
 -13   1   8          0.29         -0.44         0.80 o                         
 -12   1   8         11.63         11.57         1.31 o                         
 -11   1   8          7.58          8.82         1.27 o                         
 -10   1   8          9.45         11.05         1.40 o                         
  -9   1   8        307.16        299.15         4.84 o                         
  -8   1   8        562.46        554.62         7.29 o                         
  -7   1   8        761.16        754.31         7.85 o                         
  -6   1   8        315.37        311.62         7.01 o                         
  -5   1   8        133.32        119.23         5.35 o                         
  -4   1   8        115.29        141.02         8.59 o                         
  -3   1   8         22.96         30.13         3.46 o                         
  -2   1   8        258.56        271.76         7.95 o                         
  -1   1   8        541.16        580.81        11.61 o                         
   0   1   8          9.82         12.11         2.64 o                         
   1   1   8        256.20        213.79         6.79 o                         
   2   1   8          0.79          0.72         0.93 o                         
   3   1   8         14.32         12.78         1.47 o                         
   4   1   8         19.90         18.87         1.49 o                         
   5   1   8         43.71         44.29         2.21 o                         
   6   1   8          2.42          2.42         1.10 o                         
   7   1   8         19.27         21.42         1.73 o                         
   8   1   8         62.34         67.32         4.24 o                         
   9   1   8          1.45          1.34         1.11 o                         
  10   1   8          0.06          0.29         1.09 o                         
  11   1   8          1.31         -1.35         1.35 o                         
 -14   2   8          0.01          0.39         0.89 o                         
 -13   2   8          0.51          0.16         0.83 o                         
 -12   2   8          0.32          2.33         1.07 o                         
 -11   2   8        223.35        201.84         3.93 o                         
 -10   2   8          8.11          9.61         1.33 o                         
  -9   2   8          0.03         -0.03         1.04 o                         
  -8   2   8        703.21        716.15         8.68 o                         
  -7   2   8          1.80          0.19         1.32 o                         
  -6   2   8          0.80         -1.70         1.70 o                         
  -5   2   8         41.86         29.18         3.20 o                         
  -4   2   8        572.92        553.25        10.72 o                         
  -3   2   8        284.46        297.21         9.32 o                         
  -2   2   8        402.22        396.44        15.67 o                         
  -1   2   8        421.50        439.48        10.09 o                         
   0   2   8        272.49        261.89         5.72 o                         
   1   2   8        144.68        172.82         5.18 o                         
   2   2   8         80.92         71.44         3.70 o                         
   3   2   8         69.64         77.05         2.51 o                         
   4   2   8        310.93        287.67         5.22 o                         
   5   2   8        181.03        172.28         4.18 o                         
   6   2   8          6.03          4.38         1.30 o                         
   7   2   8          1.04          0.60         1.29 o                         
   8   2   8         16.38         18.18         1.85 o                         
   9   2   8        168.22        171.10         4.55 o                         
  10   2   8          0.00         -0.22         1.17 o                         
  11   2   8          2.05          1.01         1.35 o                         
 -13   3   8          2.31          0.29         0.76 o                         
 -12   3   8          2.15          3.47         1.01 o                         
 -11   3   8         75.19         72.64         2.60 o                         
 -10   3   8          0.32          1.86         1.06 o                         
  -9   3   8        277.58        293.84         4.95 o                         
  -8   3   8        369.62        361.96         5.66 o                         
  -7   3   8        120.51        106.44         3.29 o                         
  -6   3   8        132.46        117.74         3.84 o                         
  -5   3   8         14.19         13.21         1.58 o                         
  -4   3   8        221.35        216.64         4.55 o                         
  -3   3   8         40.04         30.45         2.61 o                         
  -2   3   8         44.42         36.59         2.78 o                         
  -1   3   8         36.60         31.74         2.68 o                         
   0   3   8         53.50         47.80         2.84 o                         
   1   3   8         31.87         31.34         1.76 o                         
   2   3   8        242.37        219.87         4.61 o                         
   3   3   8         96.69         94.59         4.16 o                         
   4   3   8         59.77         66.68         2.42 o                         
   5   3   8          5.67          2.98         1.08 o                         
   6   3   8         94.45         98.57         4.17 o                         
   7   3   8        112.00        117.72         3.92 o                         
   8   3   8          9.88          6.44         1.46 o                         
   9   3   8          1.82          1.45         1.20 o                         
  10   3   8          8.36          6.36         1.42 o                         
 -13   4   8          0.01         -0.34         0.97 o                         
 -12   4   8          0.58          0.05         0.83 o                         
 -11   4   8        169.36        171.36         3.49 o                         
 -10   4   8        302.15        341.08         5.20 o                         
  -9   4   8          2.90          2.61         1.15 o                         
  -8   4   8          8.73          7.42         1.33 o                         
  -7   4   8         85.45         91.29         2.89 o                         
  -6   4   8        181.37        177.50         3.85 o                         
  -5   4   8         96.34        102.48         4.50 o                         
  -4   4   8          0.02          1.72         1.06 o                         
  -3   4   8        110.12        104.42         3.34 o                         
  -2   4   8          3.61          5.55         1.24 o                         
  -1   4   8         70.45         63.94         2.38 o                         
   0   4   8         35.68         42.54         1.66 o                         
   1   4   8         24.78         28.00         1.69 o                         
   2   4   8       1005.21        933.63         7.58 o                         
   3   4   8        897.59        898.49         8.38 o                         
   4   4   8         20.69         20.22         1.60 o                         
   5   4   8         37.07         33.66         2.11 o                         
   6   4   8         65.03         64.22         3.35 o                         
   7   4   8          5.67          5.76         1.41 o                         
   8   4   8         20.71         15.63         1.59 o                         
   9   4   8          0.31          1.36         1.02 o                         
  10   4   8         32.15         33.38         3.71 o                         
 -12   5   8         15.64         14.50         1.10 o                         
 -11   5   8          0.17          1.33         0.90 o                         
 -10   5   8          0.48          2.14         1.01 o                         
  -9   5   8         26.03         23.81         1.76 o                         
  -8   5   8          0.30         -0.66         1.05 o                         
  -7   5   8         13.66         16.93         1.50 o                         
  -6   5   8          1.41          1.91         1.10 o                         
  -5   5   8         31.61         29.83         1.81 o                         
  -4   5   8          7.46          7.11         1.28 o                         
  -3   5   8         37.81         38.70         1.75 o                         
  -2   5   8         67.46         58.21         2.34 o                         
  -1   5   8         35.72         37.48         1.71 o                         
   0   5   8         11.03         12.31         1.25 o                         
   1   5   8        117.18        116.08         3.11 o                         
   2   5   8        154.31        164.34         3.59 o                         
   3   5   8         21.86         19.53         1.81 o                         
   4   5   8         10.56         10.23         1.45 o                         
   5   5   8          0.05          0.28         1.07 o                         
   6   5   8          0.03         -0.76         1.14 o                         
   7   5   8         21.06         19.81         1.82 o                         
   8   5   8         41.32         42.96         2.43 o                         
   9   5   8          1.21          0.59         1.14 o                         
 -12   6   8         11.58         13.15         2.36 o                         
 -11   6   8          0.56          0.62         0.75 o                         
 -10   6   8         43.85         41.94         1.83 o                         
  -9   6   8          7.25          7.36         1.19 o                         
  -8   6   8         31.16         26.58         1.65 o                         
  -7   6   8         29.71         25.77         1.57 o                         
  -6   6   8          0.09         -0.01         0.88 o                         
  -5   6   8          5.01          4.43         1.14 o                         
  -4   6   8         63.74         57.06         3.20 o                         
  -3   6   8          6.86          6.08         1.58 o                         
  -2   6   8          1.55          0.21         0.98 o                         
  -1   6   8         76.98         70.16         4.16 o                         
   0   6   8       1860.51       1893.07        14.87 o                         
   1   6   8          0.21         -0.05         0.99 o                         
   2   6   8         19.68         18.32         1.40 o                         
   3   6   8         67.72         61.06         2.30 o                         
   4   6   8         15.75         14.19         1.66 o                         
   5   6   8         41.81         38.69         2.93 o                         
   6   6   8          0.69          1.45         1.16 o                         
   7   6   8          1.27          1.34         1.16 o                         
   8   6   8          0.02          0.85         1.03 o                         
 -11   7   8          0.01         -1.35         1.35 o                         
 -10   7   8          1.69          1.54         1.17 o                         
  -9   7   8          0.01         -0.12         0.82 o                         
  -8   7   8          8.45          9.00         1.09 o                         
  -7   7   8          6.39          7.44         1.06 o                         
  -6   7   8          7.98          6.75         1.08 o                         
  -5   7   8          1.85          2.41         1.09 o                         
  -4   7   8         32.45         29.07         1.96 o                         
  -3   7   8        160.42        170.21         3.52 o                         
  -2   7   8         12.83         14.22         1.48 o                         
  -1   7   8          1.92          3.68         1.20 o                         
   0   7   8          8.75          7.68         1.41 o                         
   1   7   8         83.14         75.16         2.70 o                         
   2   7   8         15.23         13.11         1.35 o                         
   3   7   8          2.36          2.90         1.19 o                         
   4   7   8          7.17          5.12         1.27 o                         
   5   7   8          4.57          6.63         1.29 o                         
   6   7   8          3.65          6.27         1.33 o                         
   7   7   8          2.23          1.03         1.09 o                         
  -9   8   8          0.12          0.41         1.05 o                         
  -8   8   8          1.80          1.35         0.92 o                         
  -7   8   8          8.38         10.52         1.17 o                         
  -6   8   8         76.43         73.11         2.42 o                         
  -5   8   8          0.00          0.05         0.97 o                         
  -4   8   8         15.74         16.56         1.52 o                         
  -3   8   8         46.80         50.91         2.22 o                         
  -2   8   8        154.06        163.09         3.27 o                         
  -1   8   8          0.92         -0.26         0.97 o                         
   0   8   8          0.31         -0.54         0.92 o                         
   1   8   8        119.08        118.23         2.79 o                         
   2   8   8         18.29         17.24         1.69 o                         
   3   8   8         24.33         22.42         1.51 o                         
   4   8   8         50.53         48.52         3.19 o                         
   5   8   8          4.68          3.14         0.90 o                         
   6   8   8          9.71          7.42         2.02 o                         
  -7   9   8          2.42          0.67         1.35 o                         
  -6   9   8         32.49         29.57         1.70 o                         
  -5   9   8         17.05         16.33         1.33 o                         
  -4   9   8          9.63         10.19         1.24 o                         
  -3   9   8          2.64          2.42         0.92 o                         
  -2   9   8          2.85          1.02         0.79 o                         
  -1   9   8          3.56          2.06         0.80 o                         
   0   9   8          3.11          2.12         0.80 o                         
   1   9   8         11.76         11.74         1.31 o                         
   2   9   8          9.48          7.45         1.04 o                         
   3   9   8          8.62          4.90         1.03 o                         
   4   9   8          8.96          6.74         2.02 o                         
  -4  10   8         45.44         27.31         3.03 o                         
  -3  10   8         21.52         17.77         2.17 o                         
  -2  10   8          2.32          0.13         0.86 o                         
  -1  10   8          0.79         -0.57         0.93 o                         
   0  10   8          2.68          3.42         1.12 o                         
   1  10   8          1.53          2.02         1.69 o                         
 -13   1   9          0.01         -0.42         0.76 o                         
 -12   1   9          0.02         -0.72         0.91 o                         
 -11   1   9          1.60          1.15         1.06 o                         
 -10   1   9         20.83         26.05         1.91 o                         
  -9   1   9         45.61         41.12         2.19 o                         
  -8   1   9        218.88        217.20         5.00 o                         
  -7   1   9         26.67         30.90         2.93 o                         
  -6   1   9          0.25          0.29         1.57 o                         
  -5   1   9        164.35        168.67         5.09 o                         
  -4   1   9        307.36        288.99         6.63 o                         
  -3   1   9        199.98        197.59         4.99 o                         
  -2   1   9         29.37         33.78         2.10 o                         
  -1   1   9         21.28         25.38         2.20 o                         
   0   1   9         14.96         14.77         1.36 o                         
   1   1   9          6.57          9.69         1.62 o                         
   2   1   9         13.35         11.37         1.15 o                         
   3   1   9          1.34          1.12         0.87 o                         
   4   1   9         61.16         64.44         3.72 o                         
   5   1   9          8.58          7.78         1.51 o                         
   6   1   9          9.78         10.81         1.70 o                         
   7   1   9          6.62          7.64         1.43 o                         
   8   1   9          0.04         -0.30         1.11 o                         
   9   1   9          2.19          2.68         1.61 o                         
  10   1   9         15.20         16.52         2.70 o                         
 -13   2   9         10.95         11.96         1.08 o                         
 -12   2   9          0.23          1.29         0.98 o                         
 -11   2   9          8.21         11.27         1.28 o                         
 -10   2   9        109.06        122.74         3.52 o                         
  -9   2   9        194.23        213.79         4.54 o                         
  -8   2   9        566.87        569.16         9.37 o                         
  -7   2   9          1.00         -0.45         1.56 o                         
  -6   2   9        329.66        333.08         7.53 o                         
  -5   2   9         37.28         33.57         2.45 o                         
  -4   2   9        385.01        350.42         5.55 o                         
  -3   2   9          0.32          0.33         1.11 o                         
  -2   2   9         51.53         53.08         3.54 o                         
  -1   2   9          9.56         10.94         1.33 o                         
   0   2   9        122.19        113.83         3.45 o                         
   1   2   9        221.58        223.05         3.47 o                         
   2   2   9        101.05         97.07         2.79 o                         
   3   2   9          1.28          0.59         0.94 o                         
   4   2   9        979.67        995.17         9.17 o                         
   5   2   9        163.94        166.93         4.17 o                         
   6   2   9          8.01         10.15         1.48 o                         
   7   2   9        117.80        120.37         3.94 o                         
   8   2   9          3.99          7.13         1.59 o                         
   9   2   9         32.20         31.33         3.01 o                         
  10   2   9          0.07          1.35         1.69 o                         
 -13   3   9          0.46         -0.45         0.97 o                         
 -12   3   9          5.99          5.37         1.16 o                         
 -11   3   9          0.13          0.76         1.07 o                         
 -10   3   9        195.39        204.85         4.29 o                         
  -9   3   9        196.76        202.13         4.05 o                         
  -8   3   9         52.99         49.37         2.33 o                         
  -7   3   9         61.25         68.88         3.94 o                         
  -6   3   9          7.26         10.30         1.64 o                         
  -5   3   9          6.13          6.94         1.45 o                         
  -4   3   9         18.52         20.55         1.60 o                         
  -3   3   9          1.61         -0.51         0.92 o                         
  -2   3   9          0.14          0.03         0.82 o                         
  -1   3   9          2.88          3.07         0.97 o                         
   0   3   9         91.09         92.63         3.40 o                         
   1   3   9        345.97        346.26         4.05 o                         
   2   3   9        301.98        285.80         3.86 o                         
   3   3   9         18.56         19.74         1.38 o                         
   4   3   9         43.10         51.29         4.02 o                         
   5   3   9         23.09         25.65         1.60 o                         
   6   3   9         11.13         14.93         1.79 o                         
   7   3   9          0.98          1.10         1.26 o                         
   8   3   9          2.28          3.03         1.33 o                         
   9   3   9          0.42         -0.48         1.09 o                         
 -13   4   9          3.06          2.36         1.69 o                         
 -12   4   9         12.78         16.00         1.18 o                         
 -11   4   9        126.74        130.08         2.92 o                         
 -10   4   9          1.15          1.48         0.97 o                         
  -9   4   9         44.37         40.47         2.06 o                         
  -8   4   9         10.29          9.76         1.39 o                         
  -7   4   9          7.17          9.64         1.71 o                         
  -6   4   9          1.71          1.91         1.16 o                         
  -5   4   9         20.57         16.70         2.17 o                         
  -4   4   9          7.94         11.11         1.40 o                         
  -3   4   9        178.30        163.95         4.24 o                         
  -2   4   9          0.94          1.90         0.98 o                         
  -1   4   9         38.78         40.24         2.11 o                         
   0   4   9        138.71        130.11         2.95 o                         
   1   4   9         27.92         26.33         1.55 o                         
   2   4   9       1047.16       1044.52         8.94 o                         
   3   4   9          4.53          4.43         1.01 o                         
   4   4   9         15.55         15.10         1.44 o                         
   5   4   9          2.42          1.23         1.03 o                         
   6   4   9         14.65         17.35         2.17 o                         
   7   4   9         18.05         20.94         2.06 o                         
   8   4   9          0.12         -0.61         0.96 o                         
   9   4   9          6.30          3.97         1.54 o                         
 -12   5   9         10.01         10.11         1.42 o                         
 -11   5   9         11.59          7.88         0.99 o                         
 -10   5   9         12.73         10.26         1.21 o                         
  -9   5   9         87.59         87.74         2.89 o                         
  -8   5   9          1.30          0.60         1.16 o                         
  -7   5   9          9.65          8.65         1.41 o                         
  -6   5   9         34.10         36.72         2.57 o                         
  -5   5   9          1.46          1.75         1.03 o                         
  -4   5   9         39.13         40.42         2.00 o                         
  -3   5   9          3.33          4.07         1.08 o                         
  -2   5   9         24.55         24.52         1.71 o                         
  -1   5   9          0.01         -0.43         0.91 o                         
   0   5   9        740.00        742.87         7.51 o                         
   1   5   9        347.22        338.12         4.76 o                         
   2   5   9        236.16        249.18         4.28 o                         
   3   5   9         25.08         25.47         1.81 o                         
   4   5   9          1.75          0.49         1.09 o                         
   5   5   9          0.01         -0.98         0.98 o                         
   6   5   9         35.33         37.88         3.36 o                         
   7   5   9         12.40          9.27         1.27 o                         
   8   5   9          4.72          8.76         1.26 o                         
 -11   6   9          0.34          0.97         1.03 o                         
 -10   6   9          3.78          3.92         0.89 o                         
  -9   6   9          4.61          5.28         1.07 o                         
  -8   6   9         11.14         11.14         1.30 o                         
  -7   6   9          0.00         -0.51         0.95 o                         
  -6   6   9          0.01         -0.07         0.91 o                         
  -5   6   9         60.59         58.35         3.73 o                         
  -4   6   9          2.46          2.26         1.03 o                         
  -3   6   9          0.22         -0.42         0.88 o                         
  -2   6   9         20.59         18.76         1.38 o                         
  -1   6   9         44.73         42.91         2.00 o                         
   0   6   9         65.59         65.48         3.13 o                         
   1   6   9          1.44          1.64         1.00 o                         
   2   6   9          1.38          1.67         0.97 o                         
   3   6   9         24.50         22.99         2.00 o                         
   4   6   9         41.06         39.53         2.18 o                         
   5   6   9          0.80          0.82         1.03 o                         
   6   6   9         15.52         13.52         1.54 o                         
   7   6   9          8.01          8.01         1.24 o                         
 -10   7   9          4.43          3.88         1.19 o                         
  -9   7   9         27.67         19.60         1.43 o                         
  -8   7   9          2.65          2.14         0.90 o                         
  -7   7   9         18.19         17.09         1.44 o                         
  -6   7   9          4.06          2.58         0.93 o                         
  -5   7   9          3.23          2.26         0.94 o                         
  -4   7   9          3.19          2.78         1.10 o                         
  -3   7   9         94.62         94.59         2.66 o                         
  -2   7   9         26.35         25.79         1.62 o                         
  -1   7   9          6.43          6.83         1.26 o                         
   0   7   9         10.60         11.20         1.28 o                         
   1   7   9         16.46         17.06         1.73 o                         
   2   7   9          5.07          6.56         1.19 o                         
   3   7   9          9.13          6.08         1.43 o                         
   4   7   9         11.83          9.30         1.38 o                         
   5   7   9          0.90          2.70         1.07 o                         
   6   7   9          9.11          7.94         2.19 o                         
  -8   8   9         10.88         10.21         2.53 o                         
  -7   8   9          9.26          7.49         1.08 o                         
  -6   8   9         56.67         51.92         2.86 o                         
  -5   8   9          0.11          0.19         0.85 o                         
  -4   8   9          0.75          0.62         0.91 o                         
  -3   8   9         98.06         92.52         2.57 o                         
  -2   8   9          0.01          0.01         0.86 o                         
  -1   8   9         29.98         29.86         1.72 o                         
   0   8   9          3.39          1.75         0.90 o                         
   1   8   9         14.68         16.12         1.19 o                         
   2   8   9         45.74         40.32         3.45 o                         
   3   8   9          4.33          6.53         1.51 o                         
   4   8   9          0.24         -0.59         0.96 o                         
  -6   9   9          7.77          4.72         1.19 o                         
  -5   9   9          0.00          0.53         0.84 o                         
  -4   9   9          2.76          2.54         0.86 o                         
  -3   9   9          4.22          2.69         0.87 o                         
  -2   9   9          4.11          2.51         0.72 o                         
  -1   9   9          1.44          1.43         0.69 o                         
   0   9   9          0.12          0.56         0.63 o                         
   1   9   9          0.68          1.04         0.80 o                         
   2   9   9         14.55         14.16         1.56 o                         
   3   9   9          2.01         -0.34         1.69 o                         
 -13   0  10          2.27          4.38         2.02 o                         
 -12   0  10          1.66          3.17         1.42 o                         
 -11   0  10         35.97         34.74         2.66 o                         
 -10   0  10         47.89         54.05         3.60 o                         
  -9   0  10        202.89        241.24         7.97 o                         
  -8   0  10         24.16         27.51         4.21 o                         
  -7   0  10       3543.96       3629.94        41.54 o                         
  -6   0  10        173.07        175.16        10.62 o                         
  -5   0  10         28.48         29.48         7.40 o                         
  -4   0  10        263.66        264.31         5.68 o                         
  -3   0  10         44.02         65.47         3.71 o                         
  -2   0  10         39.61         35.74         2.32 o                         
  -1   0  10        245.07        246.10         4.89 o                         
   0   0  10        102.46         90.76         6.39 o                         
   1   0  10         19.37         22.30         1.88 o                         
   2   0  10         56.06         58.53         3.59 o                         
   3   0  10         18.58         21.71         2.10 o                         
   4   0  10         76.30         82.75         3.91 o                         
   5   0  10        152.92        168.26         7.32 o                         
   6   0  10       1026.66       1113.05        16.79 o                         
   7   0  10        103.24        126.89         4.91 o                         
   8   0  10          0.00          0.18         1.54 o                         
   9   0  10         16.33         19.22         3.03 o                         
 -13   1  10          5.12          7.24         2.36 o                         
 -12   1  10          0.31         -0.01         0.98 o                         
 -11   1  10          1.81          3.19         1.18 o                         
 -10   1  10         39.63         46.97         2.27 o                         
  -9   1  10          4.61          4.97         1.73 o                         
  -8   1  10        889.41        930.12        14.56 o                         
  -7   1  10        457.58        469.75        10.23 o                         
  -6   1  10        746.16        755.71        13.68 o                         
  -5   1  10          4.27          8.18         2.10 o                         
  -4   1  10        186.68        177.28         3.61 o                         
  -3   1  10         56.29         61.89         2.27 o                         
  -2   1  10         10.10         12.99         1.86 o                         
  -1   1  10          4.04          3.49         0.93 o                         
   0   1  10         46.21         51.51         2.36 o                         
   1   1  10        102.79        100.50         2.87 o                         
   2   1  10        127.97        122.23         2.95 o                         
   3   1  10        211.33        214.98         3.80 o                         
   4   1  10        338.92        348.25         5.18 o                         
   5   1  10          6.72         10.31         1.48 o                         
   6   1  10          0.19         -0.68         1.12 o                         
   7   1  10          2.13          0.80         1.08 o                         
   8   1  10          8.92          9.87         1.50 o                         
   9   1  10         48.78         50.24         4.72 o                         
 -13   2  10         46.02         55.38         2.97 o                         
 -12   2  10          1.39          0.65         1.56 o                         
 -11   2  10         12.50         15.00         2.14 o                         
 -10   2  10         53.34         58.43         4.83 o                         
  -9   2  10        215.98        232.65         6.55 o                         
  -8   2  10         31.07         31.15         2.92 o                         
  -7   2  10         80.24         90.51         7.12 o                         
  -6   2  10          1.72         -1.75         1.75 o                         
  -5   2  10        287.83        274.89         6.30 o                         
  -4   2  10        258.16        231.72         4.11 o                         
  -3   2  10          2.98          6.20         1.13 o                         
  -2   2  10         45.27         37.64         2.18 o                         
  -1   2  10         21.73         25.54         1.42 o                         
   0   2  10        137.82        132.24         2.92 o                         
   1   2  10         50.33         54.30         2.62 o                         
   2   2  10         54.47         58.41         2.52 o                         
   3   2  10        671.96        662.99         7.07 o                         
   4   2  10        144.43        158.52         3.53 o                         
   5   2  10          8.18         10.69         1.48 o                         
   6   2  10          0.02         -0.95         1.29 o                         
   7   2  10         19.34         21.52         2.10 o                         
   8   2  10         94.65        104.82         3.88 o                         
   9   2  10          0.10          0.67         1.69 o                         
 -13   3  10         16.40         11.80         2.02 o                         
 -12   3  10         44.31         41.58         2.45 o                         
 -11   3  10        114.19        120.45         3.05 o                         
 -10   3  10          1.01         -0.03         1.14 o                         
  -9   3  10          0.34         -0.11         1.80 o                         
  -8   3  10         23.52         18.55         2.46 o                         
  -7   3  10        106.77        102.07         4.98 o                         
  -6   3  10         79.14         90.85         4.23 o                         
  -5   3  10         14.91         22.46         1.92 o                         
  -4   3  10          6.98          4.05         1.16 o                         
  -3   3  10          5.76          8.96         1.27 o                         
  -2   3  10          2.53         -0.45         0.96 o                         
  -1   3  10        370.34        355.73         5.08 o                         
   0   3  10        114.11        113.98         3.13 o                         
   1   3  10          0.27         -0.84         0.84 o                         
   2   3  10        448.54        438.28         4.96 o                         
   3   3  10         43.35         52.65         2.04 o                         
   4   3  10          7.97          8.23         1.07 o                         
   5   3  10         10.50         12.07         1.44 o                         
   6   3  10         14.34         12.89         1.95 o                         
   7   3  10          5.96          6.07         1.43 o                         
   8   3  10          0.38          0.56         1.09 o                         
   9   3  10          6.40          6.41         2.02 o                         
 -12   4  10          3.61          3.29         1.09 o                         
 -11   4  10         18.02         17.39         1.51 o                         
 -10   4  10         58.50         53.16         2.74 o                         
  -9   4  10         22.36         24.22         1.90 o                         
  -8   4  10         16.00         13.98         1.87 o                         
  -7   4  10          0.07         -1.16         1.16 o                         
  -6   4  10          3.41          2.73         1.22 o                         
  -5   4  10          1.56          1.93         1.12 o                         
  -4   4  10        199.74        220.80         4.03 o                         
  -3   4  10        322.92        298.91         4.39 o                         
  -2   4  10        196.44        188.99         3.50 o                         
  -1   4  10          7.18          8.13         1.16 o                         
   0   4  10         42.28         41.52         2.10 o                         
   1   4  10        543.80        566.29         6.00 o                         
   2   4  10         17.49         21.21         1.55 o                         
   3   4  10         97.55         96.76         4.28 o                         
   4   4  10         51.67         59.64         4.16 o                         
   5   4  10          4.52          2.92         1.03 o                         
   6   4  10          4.35          6.52         1.35 o                         
   7   4  10          8.15          8.41         2.28 o                         
   8   4  10          3.44          4.72         2.02 o                         
 -11   5  10          6.49          5.81         1.09 o                         
 -10   5  10         13.10         13.06         1.38 o                         
  -9   5  10          3.31          2.17         1.11 o                         
  -8   5  10          2.22          1.98         1.17 o                         
  -7   5  10          6.77          5.25         1.23 o                         
  -6   5  10          2.81          2.75         1.09 o                         
  -5   5  10         25.65         24.56         1.75 o                         
  -4   5  10          1.08          0.79         0.97 o                         
  -3   5  10          9.95         11.01         1.29 o                         
  -2   5  10         40.87         46.82         2.71 o                         
  -1   5  10         86.49         77.22         2.64 o                         
   0   5  10         25.77         24.75         1.59 o                         
   1   5  10          4.49          4.42         1.00 o                         
   2   5  10          2.59          2.48         1.06 o                         
   3   5  10          1.70          2.44         1.00 o                         
   4   5  10         22.18         25.56         1.73 o                         
   5   5  10          1.31          1.90         1.03 o                         
   6   5  10         10.58         11.07         1.47 o                         
   7   5  10         19.31         18.58         3.17 o                         
 -10   6  10         19.53         18.93         1.34 o                         
  -9   6  10          4.89          5.30         1.04 o                         
  -8   6  10         47.06         47.97         3.19 o                         
  -7   6  10         17.08         17.37         1.44 o                         
  -6   6  10          1.63          2.61         0.97 o                         
  -5   6  10        126.61        127.18         2.94 o                         
  -4   6  10        113.60        118.18         2.90 o                         
  -3   6  10          0.14         -0.84         0.89 o                         
  -2   6  10         64.74         68.70         2.84 o                         
  -1   6  10        224.84        238.02         4.13 o                         
   0   6  10         90.37         93.09         2.71 o                         
   1   6  10          0.78         -0.28         0.87 o                         
   2   6  10          5.62          5.89         1.12 o                         
   3   6  10          0.68          0.44         0.86 o                         
   4   6  10         13.61         14.98         1.41 o                         
   5   6  10          0.27         -0.21         0.85 o                         
   6   6  10          0.65         -0.41         0.92 o                         
  -9   7  10          0.59          0.51         0.95 o                         
  -8   7  10          1.85          2.34         0.87 o                         
  -7   7  10         22.23         18.79         1.26 o                         
  -6   7  10          4.14          3.00         0.85 o                         
  -5   7  10         37.76         33.50         2.36 o                         
  -4   7  10          0.71          0.79         0.89 o                         
  -3   7  10         13.71         12.65         1.14 o                         
  -2   7  10         21.16         23.94         1.61 o                         
  -1   7  10          8.09          9.21         1.20 o                         
   0   7  10          1.09          2.99         1.01 o                         
   1   7  10          1.98          1.95         0.89 o                         
   2   7  10         40.69         44.66         2.66 o                         
   3   7  10          1.73          2.95         0.89 o                         
   4   7  10          9.91         14.00         1.34 o                         
   5   7  10          1.59          0.47         1.12 o                         
  -7   8  10          0.90          0.17         0.87 o                         
  -6   8  10          0.28          0.34         0.75 o                         
  -5   8  10          0.74         -0.18         0.75 o                         
  -4   8  10          4.08          4.66         0.93 o                         
  -3   8  10         45.90         40.39         1.92 o                         
  -2   8  10          0.14          1.58         0.74 o                         
  -1   8  10         10.91         11.66         1.05 o                         
   0   8  10          1.38          2.07         0.80 o                         
   1   8  10         15.27         17.41         1.52 o                         
   2   8  10         26.37         29.46         1.65 o                         
   3   8  10          2.29          4.02         1.11 o                         
  -4   9  10          4.88          2.36         1.35 o                         
  -3   9  10          8.05          4.86         1.09 o                         
  -2   9  10         25.19         18.74         2.67 o                         
  -1   9  10         57.87         53.91         4.72 o                         
   0   9  10          1.50          2.02         1.12 o                         
 -12   1  11          7.93         10.24         1.78 o                         
 -11   1  11          3.24          1.30         1.54 o                         
 -10   1  11         32.38         37.61         8.60 o                         
  -9   1  11        137.93        140.95         5.06 o                         
  -8   1  11          0.96          2.66         1.92 o                         
  -7   1  11        228.85        254.17         6.93 o                         
  -6   1  11         29.92         39.00         4.14 o                         
  -5   1  11         27.33         30.93         2.87 o                         
  -4   1  11          9.56         13.70         1.44 o                         
  -3   1  11         56.98         66.72         4.07 o                         
  -2   1  11          0.08         -0.83         0.83 o                         
  -1   1  11          1.21          1.81         0.93 o                         
   0   1  11          0.01          0.05         0.87 o                         
   1   1  11          6.07          5.93         1.06 o                         
   2   1  11         87.65         85.23         3.37 o                         
   3   1  11        236.09        242.05         4.25 o                         
   4   1  11          6.28          6.59         1.19 o                         
   5   1  11          4.85          5.89         1.44 o                         
   6   1  11         43.51         42.14         2.43 o                         
   7   1  11          0.36         -0.54         1.07 o                         
   8   1  11          0.39          2.02         2.02 o                         
 -12   2  11         17.09         15.90         1.91 o                         
 -11   2  11          0.15          1.35         1.29 o                         
 -10   2  11         73.10         73.64         3.82 o                         
  -9   2  11          0.27          0.10         1.42 o                         
  -8   2  11          7.35          4.68         1.73 o                         
  -7   2  11        289.39        313.00         9.10 o                         
  -6   2  11         14.08         16.29         2.09 o                         
  -5   2  11        586.95        597.25         7.98 o                         
  -4   2  11          4.18          8.28         1.21 o                         
  -3   2  11         50.51         39.97         1.97 o                         
  -2   2  11         20.92         21.69         1.63 o                         
  -1   2  11         88.65         85.20         2.64 o                         
   0   2  11          2.28          1.93         0.96 o                         
   1   2  11          0.66          0.89         0.98 o                         
   2   2  11          1.95          2.07         1.00 o                         
   3   2  11        224.15        247.27         4.07 o                         
   4   2  11         31.18         34.39         1.85 o                         
   5   2  11         29.53         34.96         2.07 o                         
   6   2  11          4.13          5.43         1.34 o                         
   7   2  11         56.88         60.44         4.14 o                         
   8   2  11         17.46         13.49         2.36 o                         
 -12   3  11         11.38          7.52         1.52 o                         
 -11   3  11         25.93         24.75         2.11 o                         
 -10   3  11          1.21          1.93         1.73 o                         
  -9   3  11          2.15          1.37         1.53 o                         
  -8   3  11          1.81          1.46         1.56 o                         
  -7   3  11         42.27         46.87         4.45 o                         
  -6   3  11         14.53         16.12         2.14 o                         
  -5   3  11         50.88         64.12         2.84 o                         
  -4   3  11        126.09        135.01         3.25 o                         
  -3   3  11         20.04         17.93         1.50 o                         
  -2   3  11         33.22         41.43         2.02 o                         
  -1   3  11          0.26         -0.86         0.97 o                         
   0   3  11         17.11         20.33         1.45 o                         
   1   3  11        425.55        429.50         5.09 o                         
   2   3  11         65.42         71.61         2.56 o                         
   3   3  11         76.77         84.57         4.24 o                         
   4   3  11          1.65          1.50         0.97 o                         
   5   3  11          1.20          1.08         1.07 o                         
   6   3  11         11.92         13.32         2.01 o                         
   7   3  11          5.06          2.08         1.26 o                         
   8   3  11          3.49          4.05         1.69 o                         
 -11   4  11         12.84         14.55         2.36 o                         
 -10   4  11         22.75         28.02         2.27 o                         
  -9   4  11          0.53         -0.52         1.22 o                         
  -8   4  11          7.13          5.93         1.87 o                         
  -7   4  11          1.24          2.05         1.55 o                         
  -6   4  11        147.05        149.56         4.18 o                         
  -5   4  11         82.57         84.79         3.82 o                         
  -4   4  11         63.41         55.17         2.40 o                         
  -3   4  11         48.44         48.01         2.59 o                         
  -2   4  11        115.88        123.26         2.88 o                         
  -1   4  11         45.28         42.01         2.73 o                         
   0   4  11        133.77        128.19         2.80 o                         
   1   4  11          0.10          0.85         0.89 o                         
   2   4  11          0.93          2.02         0.90 o                         
   3   4  11         16.43         17.78         1.35 o                         
   4   4  11          6.26          5.56         1.03 o                         
   5   4  11          4.36          4.34         1.07 o                         
   6   4  11          5.58          5.08         1.26 o                         
   7   4  11          1.60          3.71         2.02 o                         
 -11   5  11          7.21          6.74         2.02 o                         
 -10   5  11         13.66         13.45         1.61 o                         
  -9   5  11          0.43         -0.77         0.99 o                         
  -8   5  11          7.38          4.87         1.32 o                         
  -7   5  11          3.92          4.57         1.23 o                         
  -6   5  11          1.64          0.79         1.01 o                         
  -5   5  11         35.57         34.01         1.93 o                         
  -4   5  11         82.75         78.32         3.73 o                         
  -3   5  11         12.97         11.25         1.23 o                         
  -2   5  11          6.58         10.74         1.22 o                         
  -1   5  11         24.54         26.51         1.64 o                         
   0   5  11          0.34          0.65         0.89 o                         
   1   5  11         85.17         85.93         3.57 o                         
   2   5  11         31.99         28.13         1.56 o                         
   3   5  11          0.08          0.10         0.84 o                         
   4   5  11         13.01         12.45         1.25 o                         
   5   5  11         22.79         18.38         1.43 o                         
   6   5  11          5.47          4.38         2.02 o                         
  -9   6  11          1.75          2.71         0.97 o                         
  -8   6  11          1.34          1.04         1.02 o                         
  -7   6  11          0.14          1.69         0.93 o                         
  -6   6  11        126.09        122.01         3.08 o                         
  -5   6  11         23.81         20.74         1.55 o                         
  -4   6  11          2.99          3.30         1.01 o                         
  -3   6  11         13.48         11.94         1.14 o                         
  -2   6  11         24.80         30.04         1.58 o                         
  -1   6  11         24.09         22.79         1.51 o                         
   0   6  11         13.80         16.79         1.34 o                         
   1   6  11         15.96         17.16         1.71 o                         
   2   6  11          2.22          1.98         0.88 o                         
   3   6  11          0.00         -0.66         0.71 o                         
   4   6  11          3.06          4.13         0.94 o                         
   5   6  11          0.42          1.35         2.02 o                         
  -8   7  11          1.56         -0.34         1.69 o                         
  -7   7  11          0.03          0.91         0.87 o                         
  -6   7  11          0.27          1.04         0.79 o                         
  -5   7  11          0.42          0.81         0.77 o                         
  -4   7  11          1.99          0.16         0.81 o                         
  -3   7  11          0.26         -0.16         0.74 o                         
  -2   7  11          0.73          0.77         0.80 o                         
  -1   7  11          9.66         10.31         1.03 o                         
   0   7  11          6.57          8.21         0.98 o                         
   1   7  11          0.67          0.67         0.76 o                         
   2   7  11         13.68         12.57         1.15 o                         
   3   7  11          4.54          3.97         0.97 o                         
  -5   8  11          4.32          2.00         0.88 o                         
  -4   8  11          0.09         -0.78         0.78 o                         
  -3   8  11          4.46          3.57         0.83 o                         
  -2   8  11          3.72          3.80         0.73 o                         
  -1   8  11         14.88         12.79         1.16 o                         
   0   8  11         43.74         47.72         2.65 o                         
   1   8  11          1.81          0.82         0.78 o                         
  -7   0  12         33.60         39.45         5.73 o                         
  -6   0  12          3.70          3.71         3.03 o                         
  -5   0  12        135.75        127.16         6.29 o                         
  -4   0  12          8.38         11.35         2.07 o                         
  -3   0  12         27.44         26.52         4.08 o                         
  -2   0  12          1.04          3.07         1.47 o                         
  -1   0  12        178.86        169.66         4.99 o                         
   0   0  12         66.58         54.13         4.03 o                         
   1   0  12         55.69         53.01         2.86 o                         
   2   0  12        207.37        227.56         6.15 o                         
   3   0  12        433.56        450.49         8.09 o                         
   4   0  12        494.72        527.34        11.36 o                         
   5   0  12         57.40         61.68         3.50 o                         
   6   0  12         13.83         14.74         1.90 o                         
 -11   1  12         10.62         11.46         1.78 o                         
 -10   1  12         17.05         15.02         2.26 o                         
  -9   1  12          1.59          1.26         1.42 o                         
  -8   1  12         59.70         72.66         3.88 o                         
  -7   1  12        140.59        139.10         6.43 o                         
  -6   1  12         50.56         54.54         6.22 o                         
  -5   1  12          2.14          2.29         1.50 o                         
  -4   1  12          0.95          2.45         1.11 o                         
  -3   1  12         81.43         86.26         3.08 o                         
  -2   1  12          4.31          3.98         0.99 o                         
  -1   1  12         14.48         12.57         1.26 o                         
   0   1  12         39.31         41.73         1.91 o                         
   1   1  12          4.68          5.74         1.08 o                         
   2   1  12         13.25         13.08         1.35 o                         
   3   1  12        181.99        191.56         3.46 o                         
   4   1  12        113.05        123.01         3.12 o                         
   5   1  12        139.92        150.91         3.83 o                         
   6   1  12          3.27          5.09         1.22 o                         
   7   1  12          1.81          1.69         1.69 o                         
 -11   2  12          4.42          3.54         1.43 o                         
 -10   2  12          1.78          4.16         1.77 o                         
  -9   2  12         18.26         15.41         2.17 o                         
  -8   2  12          3.00          1.72         1.53 o                         
  -7   2  12         95.23         84.54         6.81 o                         
  -6   2  12        378.46        396.25         7.48 o                         
  -5   2  12         22.14         21.95         2.34 o                         
  -4   2  12         53.45         39.72         2.05 o                         
  -3   2  12          7.87          8.39         1.28 o                         
  -2   2  12        167.81        156.39         3.42 o                         
  -1   2  12         33.30         30.25         1.67 o                         
   0   2  12         32.42         33.50         1.74 o                         
   1   2  12          4.42          3.09         1.00 o                         
   2   2  12        256.16        273.07         4.18 o                         
   3   2  12         27.82         30.14         1.64 o                         
   4   2  12         35.62         36.44         1.72 o                         
   5   2  12         17.03         18.89         1.68 o                         
   6   2  12          0.31          0.61         1.02 o                         
   7   2  12         57.46         52.60         4.05 o                         
 -11   3  12          5.90          6.26         2.19 o                         
 -10   3  12         13.01         16.17         1.81 o                         
  -9   3  12         10.22         12.81         1.87 o                         
  -8   3  12         56.60         63.65         4.83 o                         
  -7   3  12         35.44         35.13         2.85 o                         
  -6   3  12         38.55         41.74         2.82 o                         
  -5   3  12        284.55        310.86         5.80 o                         
  -4   3  12         80.14         71.94         2.53 o                         
  -3   3  12          2.55          2.61         1.05 o                         
  -2   3  12          0.14          0.17         0.96 o                         
  -1   3  12          2.58          0.88         0.97 o                         
   0   3  12         14.45         12.35         1.32 o                         
   1   3  12          0.53         -0.07         0.87 o                         
   2   3  12          0.02         -0.17         0.84 o                         
   3   3  12          6.16          6.27         1.05 o                         
   4   3  12          8.58         11.08         1.20 o                         
   5   3  12          0.53          0.65         0.93 o                         
   6   3  12          9.71         12.18         2.11 o                         
 -11   4  12          0.17          0.67         1.35 o                         
 -10   4  12          3.39          3.87         1.23 o                         
  -9   4  12         19.01         21.42         2.01 o                         
  -8   4  12          1.19          3.86         1.48 o                         
  -7   4  12          1.08          0.47         1.29 o                         
  -6   4  12         71.14         77.08         3.15 o                         
  -5   4  12         11.82         14.21         1.54 o                         
  -4   4  12        272.61        269.62         4.54 o                         
  -3   4  12         13.67         13.09         1.26 o                         
  -2   4  12          1.05         -0.65         0.89 o                         
  -1   4  12          7.58          5.80         1.08 o                         
   0   4  12          0.11          0.00         0.86 o                         
   1   4  12          4.22          3.13         0.89 o                         
   2   4  12          8.85          7.69         1.09 o                         
   3   4  12          6.61          7.36         1.15 o                         
   4   4  12          2.69          4.62         1.17 o                         
   5   4  12          9.28         10.00         1.80 o                         
   6   4  12          0.17          1.01         1.35 o                         
 -10   5  12          8.51          6.74         2.02 o                         
  -9   5  12          5.29          4.45         1.22 o                         
  -8   5  12          0.66          1.85         1.29 o                         
  -7   5  12         16.43         14.59         1.72 o                         
  -6   5  12          0.35          1.14         1.04 o                         
  -5   5  12         18.98         25.56         1.73 o                         
  -4   5  12          1.46          0.55         0.88 o                         
  -3   5  12          6.68          7.94         1.04 o                         
  -2   5  12          6.69          6.43         0.98 o                         
  -1   5  12          1.76          2.00         0.84 o                         
   0   5  12         61.78         60.40         2.54 o                         
   1   5  12         10.67         11.23         1.07 o                         
   2   5  12          3.05          4.43         0.91 o                         
   3   5  12          0.03         -0.07         0.71 o                         
   4   5  12          0.43          0.72         0.94 o                         
   5   5  12          1.91          3.03         1.69 o                         
  -8   6  12          0.03          1.18         1.19 o                         
  -7   6  12         27.68         26.50         1.58 o                         
  -6   6  12          0.59          0.37         0.84 o                         
  -5   6  12          0.07         -0.51         0.76 o                         
  -4   6  12         21.92         22.06         1.51 o                         
  -3   6  12         13.59         14.73         1.11 o                         
  -2   6  12         18.37         17.45         1.16 o                         
  -1   6  12         26.11         23.40         1.37 o                         
   0   6  12          1.94          3.56         0.85 o                         
   1   6  12         12.30         12.04         1.12 o                         
   2   6  12          6.06          4.34         0.86 o                         
   3   6  12         12.31         10.11         1.26 o                         
  -6   7  12          0.03         -1.29         1.29 o                         
  -5   7  12          2.07          1.87         0.82 o                         
  -4   7  12         15.71         19.15         1.20 o                         
  -3   7  12          1.86          1.01         0.64 o                         
  -2   7  12          0.98          1.20         0.67 o                         
  -1   7  12         39.21         43.64         2.17 o                         
   0   7  12         14.01         14.51         1.07 o                         
   1   7  12         21.95         24.08         1.56 o                         
   2   7  12          5.16          2.36         2.02 o                         
 -10   1  13          5.17          5.06         2.36 o                         
  -9   1  13          0.24         -1.69         2.02 o                         
  -8   1  13         82.89         96.27         4.77 o                         
  -7   1  13          6.63          8.57         2.26 o                         
  -6   1  13         14.13         11.97         2.20 o                         
  -5   1  13          1.07          1.94         1.19 o                         
  -4   1  13         11.95         12.65         1.43 o                         
  -3   1  13          0.28          0.70         0.95 o                         
  -2   1  13        106.66        106.10         2.90 o                         
  -1   1  13          0.09         -0.10         0.86 o                         
   0   1  13          7.24          8.76         1.20 o                         
   1   1  13         32.08         36.15         1.75 o                         
   2   1  13         23.03         21.54         1.42 o                         
   3   1  13         17.85         19.47         1.39 o                         
   4   1  13         26.59         26.15         1.48 o                         
   5   1  13          0.11          0.48         0.94 o                         
 -10   2  13          1.13          0.17         1.85 o                         
  -9   2  13         45.17         50.05         3.85 o                         
  -8   2  13         18.83         20.42         2.07 o                         
  -7   2  13          1.04          3.97         1.48 o                         
  -6   2  13         14.37         15.80         3.67 o                         
  -5   2  13         55.39         53.94         3.47 o                         
  -4   2  13          4.60          6.23         1.12 o                         
  -3   2  13        100.35         95.82         2.89 o                         
  -2   2  13         19.50         18.09         1.51 o                         
  -1   2  13          7.26          8.54         1.12 o                         
   0   2  13         48.29         46.27         1.95 o                         
   1   2  13          2.73          1.75         0.90 o                         
   2   2  13         41.39         40.14         1.72 o                         
   3   2  13          1.11          1.52         0.81 o                         
   4   2  13         82.96         89.72         2.79 o                         
   5   2  13         17.14         16.52         2.70 o                         
 -10   3  13          0.88          2.02         1.69 o                         
  -9   3  13          0.17          1.49         1.03 o                         
  -8   3  13          0.16         -0.13         1.22 o                         
  -7   3  13         51.34         51.50         2.98 o                         
  -6   3  13        109.62        122.07         3.95 o                         
  -5   3  13         27.29         24.79         1.94 o                         
  -4   3  13         17.05         18.29         1.41 o                         
  -3   3  13          0.01          0.47         0.83 o                         
  -2   3  13          2.05          2.34         1.01 o                         
  -1   3  13          6.65          9.76         1.22 o                         
   0   3  13          0.28          1.02         0.89 o                         
   1   3  13          5.73          5.19         0.99 o                         
   2   3  13          3.01          3.46         0.87 o                         
   3   3  13          0.58          0.02         0.75 o                         
   4   3  13          3.00          3.13         1.07 o                         
   5   3  13          7.29          4.05         1.69 o                         
  -9   4  13          9.60         16.16         1.91 o                         
  -8   4  13          3.38          2.62         1.14 o                         
  -7   4  13          7.50         10.21         1.41 o                         
  -6   4  13         56.54         58.48         4.53 o                         
  -5   4  13        226.34        222.42         4.10 o                         
  -4   4  13        161.81        163.71         3.13 o                         
  -3   4  13          1.13          1.17         0.89 o                         
  -2   4  13          0.00          1.40         0.83 o                         
  -1   4  13          0.05          1.16         0.84 o                         
   0   4  13          2.27          3.21         0.87 o                         
   1   4  13         21.79         29.42         1.85 o                         
   2   4  13          5.26          6.24         0.96 o                         
   3   4  13          4.05          5.31         0.92 o                         
   4   4  13         11.25         10.70         1.62 o                         
  -8   5  13          5.21          3.20         1.19 o                         
  -7   5  13         36.21         28.02         2.19 o                         
  -6   5  13         10.69         10.03         1.61 o                         
  -5   5  13         36.60         41.11         1.84 o                         
  -4   5  13         40.46         41.65         1.75 o                         
  -3   5  13         58.30         67.30         3.33 o                         
  -2   5  13         21.69         24.32         1.40 o                         
  -1   5  13          0.08          0.47         0.72 o                         
   0   5  13          0.09         -0.10         0.68 o                         
   1   5  13          0.27         -0.06         0.80 o                         
   2   5  13          1.92          2.05         0.99 o                         
   3   5  13          0.03         -1.28         1.35 o                         
  -7   6  13         10.55          5.39         2.02 o                         
  -6   6  13         20.25         20.84         2.02 o                         
  -5   6  13         13.87         11.80         1.26 o                         
  -4   6  13         42.15         40.04         1.82 o                         
  -3   6  13          1.39          1.02         0.77 o                         
  -2   6  13          2.26          2.38         0.72 o                         
  -1   6  13         57.87         65.18         2.11 o                         
   0   6  13          0.17          0.73         0.80 o                         
   1   6  13          2.47          3.94         1.65 o                         
  -2   7  13         11.16         11.80         2.02 o                         
  -5   0  14          8.61          8.72         2.26 o                         
  -4   0  14          7.20         10.70         2.36 o                         
  -3   0  14         61.03         53.96         8.66 o                         
  -2   0  14         15.36         17.28         1.84 o                         
  -1   0  14        294.43        282.71         5.78 o                         
   0   0  14         19.06         12.11         1.97 o                         
   1   0  14          3.56          5.71         1.46 o                         
   2   0  14         61.75         63.03         3.30 o                         
   3   0  14        118.39        118.55         3.65 o                         
  -7   1  14         11.19         14.04         2.38 o                         
  -6   1  14          0.21         -0.66         1.22 o                         
  -5   1  14          0.85         -0.37         1.02 o                         
  -4   1  14          0.58          0.68         0.93 o                         
  -3   1  14        105.38        103.32         2.54 o                         
  -2   1  14          0.49          1.47         0.85 o                         
  -1   1  14         10.95         13.07         1.15 o                         
   0   1  14          7.02          7.08         0.98 o                         
   1   1  14          0.46          0.14         0.75 o                         
   2   1  14         38.19         41.76         1.62 o                         
   3   1  14          1.51          1.85         0.75 o                         
  -9   2  14          1.14          4.05         1.69 o                         
  -8   2  14          6.37          2.46         1.54 o                         
  -7   2  14          9.68          7.03         1.78 o                         
  -6   2  14          0.62          1.16         1.71 o                         
  -5   2  14          4.90          4.90         1.23 o                         
  -4   2  14          6.23          6.95         1.13 o                         
  -3   2  14         39.83         36.63         1.78 o                         
  -2   2  14          0.13         -0.57         0.86 o                         
  -1   2  14          0.05         -0.03         0.81 o                         
   0   2  14          2.06          2.07         0.78 o                         
   1   2  14         16.76         15.58         1.10 o                         
   2   2  14          5.46          5.02         0.83 o                         
   3   2  14          3.76          1.71         1.17 o                         
  -8   3  14          4.18          3.37         2.02 o                         
  -7   3  14         22.11         21.48         1.87 o                         
  -6   3  14         15.01         13.40         1.81 o                         
  -5   3  14         20.40         16.15         1.66 o                         
  -4   3  14          6.04          5.60         0.97 o                         
  -3   3  14          7.76          7.17         1.03 o                         
  -2   3  14         21.84         22.89         1.45 o                         
  -1   3  14         11.80         13.75         1.25 o                         
   0   3  14          0.03          0.10         0.73 o                         
   1   3  14         37.53         42.71         1.65 o                         
   2   3  14         16.49         18.26         2.04 o                         
   3   3  14          1.56          1.15         1.12 o                         
  -8   4  14          1.49          1.69         1.35 o                         
  -7   4  14         12.85          9.78         2.36 o                         
  -6   4  14         13.40         16.51         1.54 o                         
  -5   4  14         21.16         19.42         1.67 o                         
  -4   4  14          2.52          0.28         0.77 o                         
  -3   4  14          9.64         11.68         1.03 o                         
  -2   4  14          8.80          9.37         1.09 o                         
  -1   4  14          6.73          7.78         0.99 o                         
   0   4  14          0.09          0.03         0.73 o                         
   1   4  14          7.85         11.35         1.11 o                         
   2   4  14          0.06         -0.83         0.83 o                         
  -6   5  14          0.84          0.67         1.69 o                         
  -4   5  14         45.19         51.22         2.08 o                         
  -3   5  14         26.51         27.03         1.40 o                         
  -2   5  14          3.20          3.21         0.84 o                         
  -1   5  14         18.61         20.68         1.39 o                         
   0   5  14         12.83         11.97         2.43 o                         
   1   5  14          8.58          7.62         1.85 o                         
  -5   1  15          0.11         -1.09         1.09 o                         
  -4   1  15         13.14          8.74         1.15 o                         
  -3   1  15          0.89          0.82         0.87 o                         
  -2   1  15          0.11         -0.61         0.68 o                         
  -1   1  15         41.67         40.47         2.39 o                         
   0   1  15          2.33          2.80         0.83 o                         
   1   1  15          2.87          3.28         1.05 o                         
   2   1  15          0.78          1.91         1.05 o                         
  -6   2  15         15.64         15.51         2.70 o                         
  -5   2  15          0.07          0.63         1.14 o                         
  -4   2  15         32.87         26.81         1.47 o                         
  -3   2  15          5.93          4.57         0.90 o                         
  -2   2  15          6.26          9.94         0.97 o                         
  -1   2  15          0.47          0.79         0.67 o                         
   0   2  15          1.40          0.98         0.72 o                         
   1   2  15          0.53          2.32         1.06 o                         
  -6   3  15         28.31         14.50         2.36 o                         
  -5   3  15          0.45          0.09         1.29 o                         
  -4   3  15         19.10         17.86         1.33 o                         
  -3   3  15          6.68          4.86         0.89 o                         
  -2   3  15          1.18          1.01         0.82 o                         
  -1   3  15          5.78          5.07         1.02 o                         
   0   3  15         11.71         10.35         1.26 o                         
   1   3  15          5.64          3.03         2.02 o                         
  -5   4  15          2.92          1.35         1.69 o                         
  -4   4  15          0.16          2.02         1.69 o                         
  -3   4  15         19.97         20.61         3.35 o                         
  -2   4  15          1.56          1.69         1.01 o                         
  -1   4  15         12.71         11.32         1.43 o                         
  -2   0  16          4.80          2.36         1.35 o                         
  -2   1  16         32.37         14.83         2.36 o                         
                                                                                
